# Supplementary material for: A nascent peptide code for translational control of mRNA stability in human cells
Source: Nat Commun. 2022 Nov 11;13:6829. doi: 10.1038/s41467-022-34664-0 (PMC9652226; doi:10.1038/s41467-022-34664-0)
Supplement: Supplementary file 4 — Supplementary Data 1 [file 41467_2022_34664_MOESM4_ESM.xlsx]

## Sheet: oligos
List of primers used in this study
(full oligo pool sequences are available at https://github.com/rasilab/burke_2022)
	oligo_number	oligo_name	oligo_sequence
	oHJ1	h2b3prime	CTAAGGCCATCACCAAGTACACCAGCGCT
	oPB348	24nt_VNN_barcode	GACGCTCTTCCGATCTGATNNBNNBNNBNNBNNBNNBNNBNNBGGTGAACAGCTCCTCGC
	oPB409	24nt_VNN_barcode_read1	CACGACGCTCTTCCGATCTNNBNNBNNBNNBNNBNNBNNBNNBGGTGAACAGCTCCTCGC
	oPB354	illumina_read1_seq_primer	ACACTCTTTCCCTACACGACGCTCTTCCGATCT
	oPB361	barcode_seq_round1_fwd	GTGACTGGAGTTCAGACGTGTGCTCTTCCGATCTAGCAAGGGCGAGGAGCTGTTCACC
	oPB29	h2b_8xcodon_illumina_round1	GTGACTGGAGTTCAGACGTGTGCTCTTCCGATCTCATCACCAAGTACACCAGCGC
	oAS111	PCR_common_P5_R1	AATGATACGGCGACCACCGAGATCTACACTCTTTCCCTACACGACGCTC
	oAS112	PCR_P7_R2_ix_1	CAAGCAGAAGACGGCATACGAGATATCACGGTGACTGGAGTTCAGACGTGTGCTC
	oAS113	PCR_P7_R2_ix_2	CAAGCAGAAGACGGCATACGAGATCGATGTGTGACTGGAGTTCAGACGTGTGCTC
	oAS114	PCR_P7_R2_ix_3	CAAGCAGAAGACGGCATACGAGATTTAGGCGTGACTGGAGTTCAGACGTGTGCTC
	oAS115	PCR_P7_R2_ix_4	CAAGCAGAAGACGGCATACGAGATTGACCAGTGACTGGAGTTCAGACGTGTGCTC
	oAS116	PCR_P7_R2_ix_5	CAAGCAGAAGACGGCATACGAGATACAGTGGTGACTGGAGTTCAGACGTGTGCTC
	oAS117	PCR_P7_R2_ix_6	CAAGCAGAAGACGGCATACGAGATGCCAATGTGACTGGAGTTCAGACGTGTGCTC
	oAS118	PCR_P7_R2_ix_7	CAAGCAGAAGACGGCATACGAGATCAGATCGTGACTGGAGTTCAGACGTGTGCTC
	oAS119	PCR_P7_R2_ix_8	CAAGCAGAAGACGGCATACGAGATACTTGAGTGACTGGAGTTCAGACGTGTGCTC
	oAS120	PCR_P7_R2_ix_9	CAAGCAGAAGACGGCATACGAGATGATCAGGTGACTGGAGTTCAGACGTGTGCTC
	oAS121	PCR_P7_R2_ix_10	CAAGCAGAAGACGGCATACGAGATTAGCTTGTGACTGGAGTTCAGACGTGTGCTC
	oAS122	PCR_P7_R2_ix_11	CAAGCAGAAGACGGCATACGAGATGGCTACGTGACTGGAGTTCAGACGTGTGCTC
	oAS123	PCR_P7_R2_ix_12	CAAGCAGAAGACGGCATACGAGATCTTGTAGTGACTGGAGTTCAGACGTGTGCTC
	oAS124	PCR_P7_R2_ix_13	CAAGCAGAAGACGGCATACGAGATAGTCAAGTGACTGGAGTTCAGACGTGTGCTC
	oAS125	PCR_P7_R2_ix_14	CAAGCAGAAGACGGCATACGAGATAGTTCCGTGACTGGAGTTCAGACGTGTGCTC
	oAS126	PCR_P7_R2_ix_15	CAAGCAGAAGACGGCATACGAGATATGTCAGTGACTGGAGTTCAGACGTGTGCTC
	oAS127	PCR_P7_R2_ix_16	CAAGCAGAAGACGGCATACGAGATCCGTCCGTGACTGGAGTTCAGACGTGTGCTC
	oAS128	PCR_P7_R2_ix_17	CAAGCAGAAGACGGCATACGAGATGTAGAGGTGACTGGAGTTCAGACGTGTGCTC
	oAS129	PCR_P7_R2_ix_18	CAAGCAGAAGACGGCATACGAGATGTCCGCGTGACTGGAGTTCAGACGTGTGCTC
	oAS130	PCR_P7_R2_ix_19	CAAGCAGAAGACGGCATACGAGATGTGAAAGTGACTGGAGTTCAGACGTGTGCTC
	oAS131	PCR_P7_R2_ix_20	CAAGCAGAAGACGGCATACGAGATGTGGCCGTGACTGGAGTTCAGACGTGTGCTC
	oAS132	PCR_P7_R2_ix_21	CAAGCAGAAGACGGCATACGAGATGTTTCGGTGACTGGAGTTCAGACGTGTGCTC
	oAS133	PCR_P7_R2_ix_22	CAAGCAGAAGACGGCATACGAGATCGTACGGTGACTGGAGTTCAGACGTGTGCTC
	oAS134	PCR_P7_R2_ix_23	CAAGCAGAAGACGGCATACGAGATGAGTGGGTGACTGGAGTTCAGACGTGTGCTC
	oAS135	PCR_P7_R2_ix_24	CAAGCAGAAGACGGCATACGAGATGGTAGCGTGACTGGAGTTCAGACGTGTGCTC
	oHP281	PCR_P7_R2_ix_25	CAAGCAGAAGACGGCATACGAGATACTGATGTGACTGGAGTTCAGACGTGTGCTC
	oHP282	PCR_P7_R2_ix_26	CAAGCAGAAGACGGCATACGAGATATGAGCGTGACTGGAGTTCAGACGTGTGCTC
	oHP283	PCR_P7_R2_ix_27	CAAGCAGAAGACGGCATACGAGATATTCCTGTGACTGGAGTTCAGACGTGTGCTC
	oHP284	PCR_P7_R2_ix_28	CAAGCAGAAGACGGCATACGAGATCAAAAGGTGACTGGAGTTCAGACGTGTGCTC
	oHP285	PCR_P7_R2_ix_29	CAAGCAGAAGACGGCATACGAGATCAACTAGTGACTGGAGTTCAGACGTGTGCTC
	oHP286	PCR_P7_R2_ix_30	CAAGCAGAAGACGGCATACGAGATCACCGGGTGACTGGAGTTCAGACGTGTGCTC
	oHP287	PCR_P7_R2_ix_31	CAAGCAGAAGACGGCATACGAGATCACGATGTGACTGGAGTTCAGACGTGTGCTC
	oHP288	PCR_P7_R2_ix_32	CAAGCAGAAGACGGCATACGAGATCACTCAGTGACTGGAGTTCAGACGTGTGCTC
	oHP289	PCR_P7_R2_ix_33	CAAGCAGAAGACGGCATACGAGATCAGGCGGTGACTGGAGTTCAGACGTGTGCTC
	oHP290	PCR_P7_R2_ix_34	CAAGCAGAAGACGGCATACGAGATCATGGCGTGACTGGAGTTCAGACGTGTGCTC
	oPB470	H2B_svkf_fwd	CATCACCAAGTACACCAGCGCTAGCGTCAAATTCTCCGTTAAGTTTAGTGTAAAGTTTTC
	oPB471	svkf_yfpfrag_rev	TGAACAGCTCCTCGCCCTTGCTGAATTTCACCGAAAACTTTACACTAAACTTAACGGAGA
	oPB472	H2B_skvf_fwd	CATCACCAAGTACACCAGCGCTAGCAAAGTCTTCTCCAAGGTTTTTAGTAAGGTATTTTC
	oPB473	skvf_yfpfrag_rev	TGAACAGCTCCTCGCCCTTGCTGAACACTTTCGAAAATACCTTACTAAAAACCTTGGAGA
	oPB488	H2B_vkfs_fwd	CATCACCAAGTACACCAGCGCTGTCAAATTCAGTGTCAAATTCAGTGTCAAATTCAGTGT
	oPB489	vkfs_yfpfrag_rev	TGAACAGCTCCTCGCCCTTGCTACTGAATTTGACACTGAATTTGACACTGAATTTGACAC
	oPB490	H2B_kvfs_fwd	CATCACCAAGTACACCAGCGCTAAAGTCTTCAGTAAAGTCTTCAGTAAAGTCTTCAGTAA
	oPB491	kvfs_yfpfrag_rev	TGAACAGCTCCTCGCCCTTGCTACTGAAGACTTTACTGAAGACTTTACTGAAGACTTTAC
	oPN204	CMV_utr5_Nluc_PEST_gblock	AGACGCCATCCACGCTGTTTTGACCTCCATAGAAGACACCGGGACCGATCCAGCCTCCGCGGCCGGGAACGGTGCATTGGAACGCGGATTGCGGCCGCCAAGAGTGACTCACCGTCCTTGACACGATGGTCTTCACACTCGAAGATTTCGTTGGGGACTGGCGACAGACAGCCGGCTACAACCTGGACCAAGTCCTTGAACAGGGAGGTGTGTCCAGTTTGTTTCAGAATCTCGGGGTGTCCGTAACTCCGATCCAAAGGATTGTCCTGAGCGGTGAAAATGGGCTGAAGATCGACATCCATGTCATCATCCCGTATGAAGGTCTGAGCGGCGACCAAATGGGCCAGATCGAAAAAATTTTTAAGGTGGTGTACCCTGTGGATGATCATCACTTTAAGG…
	oAS1287	eyfp_nterm_nluc_f	GCAAGGGCGAGGAGCTGTTCACCGTCTTCACACTCGAAGATTTC
	oPB465	nluc_end_fluc_r	TTACACGGCGATCTTTCCGATTTAGGATCCATTCGCCAGAATGCGTTCGC
	oPB464	T7_kozak_h2b_fwd	GATCTAATACGACTCACTATAGATTCAGCTGGCCACCATGGTGATCACCAAGTACACCAG
	oPB462	noti_sv40_polya_rev	TTTTTTTTTTTTTTTTTTTTTTTTTTTTTTTTTTTTTTTTTTTGTCTGGATCGCCAGCGG
	oAS1545	FLucEnd_SV40pA_R	GTATCTTATCATGTCTGGATCGCCAGCGGCCGCTTACACGGCGATCTTTCC

## Sheet: plasmids
List of plasmids used in this study
	plasmid_number	genotype	figure	source_and_comment
	pASHS51	AAVS1_Puro_PGK1_3xFLAG_Twin_Strep	parent	Addgene #68375, Targeting vector for the AAVS1 Locus
	pPBHS285	AAVS1_Puro_CMV_hsmKate2_2A-H2B-EcoRV-R1-T7-2A_eYFP	parent	This work, exp96
	pPBHS286	AAVS1_Puro_CMV_hsmKate2_2A-H2B-8xcodon_barcode-R1-T7-2A_eYFP	1, 2	This work, exp96
	pPBHS309	AAVS1_Puro_CMV_hsmKate2_2A-H2B-disome_dicodon-barcode-R1-T7-2A_eYFP	2, 3	This work, exp105
	pHPHS296	AAVS1_Puro_CMV_hsmKate2_2A-H2B-12k_inserts_barcode-R1-T7-2A_eYFP	4	This work, exp341
	pHPHS406	AAVS1_Puro_CMV_hsmKate2_2A-H2B-smallpool_VK8_SF8_RH8_SVKF4-R1-T7-2A_eYFP	1	This work, exp383
	pHPHS11	MTK0_047	parent	Addgene #123977, Targeting vector for the CLYBL locus
	pHPHS03	MTK2_007	parent	Addgene #12370, Encodes pCAG as a part to be used in the MTK system
	pADHS05	pU6-(BbsI)_CBh-Cas9-T2A-BFP	parent	Addgene #64323, Expression vector for sgRNAs cloned into the BbsI sites and for expression of Cas9 linked to BFP via a T2A peptide
	pHPHS06	MTK4b_003	parent	Addgene #123842, Encodes rabbit beta-globin polyadenylation signal as a part to be used in the MTK system
	pHPHS15	MTK_GG2_pEF1a_Cas9-BFP_tRBG	cell culture methods	This work, exp245
	pPBHS320	gRNA_AAVS1-T1	cell culture methods	Addgene #41817, Expresses a guide RNA to target human AAVS1 (T1 target sequence) for genome engineering
	pADHS04	eSpCas9(1.1)_No_FLAG_AAVS1_T2	cell culture methods	Addgene #79888, Expresses the AAVS1 T2 gRNA in combination with FLAGless eSpCas9(1.1) to target the AAVS1 locus.
	pASHS16	MTK234_030	cell culture methods	Addgene #123910, Encodes the spCas9 sgRNA1 hCLYBL gRNA expression cassette as a part to be used in the MTK system

## Sheet: cell_lines
List of cell lines used in this study
	cell_line_number	cell_line_name	integrated_plasmid	source	rrid
	hsPB35	HEK293T	NA	ATCC, CRL-3216	CVCL_0063
	hsPB36	HCT116	NA	NCI60 cancer line panel	CVCL_0291
	hsHP01	HeLa	NA	ATCC, CCL-2	CVCL_0030
	hsPB75	K562	NA	ATCC CCL-243	CVCL_0004
	hsPB80	HEK293T CLYBL::Cas9-BFP	pHPHS15	This work, exp97	-
	hsPB81	HEK293T AAVS1::hsmKate2-8xDicodon-24VNN-eYFP	pHPHS15, pPBHS286	This work, exp97	-
	hsPB90	HEK293T AAVS1::hsmKate2-Disome_Dicodon-24VNN-eYFP	pHPHS15, pPBHS309	This work, exp106	-
	hsPB127	HEK293T AAVS1::hsmKate2-12k_inserts_8xVNN-eYFP	pHPHS15, pHPHS296	This work, exp137	-
	hsPB128	HEK293T AAVS1::hsmKate2-smallpool_VK8_SF8_RH8_SVKF4-eYFP	pHPHS15, pHPHS406.4	This work, exp145	-
	hsPB129	HCT116 AAVS1::hsmKate2-smallpool_VK8_SF8_RH8_SVKF4-eYFP	pHPHS406.4	This work, exp145	-
	hsPB130	HeLa AAVS1::hsmKate2-smallpool_VK8_SF8_RH8_SVKF4-eYFP	pHPHS406.5	This work, exp145	-
	hsPB131	K562 AAVS1::hsmKate2-smallpool_VK8_SF8_RH8_SVKF4-eYFP	pHPHS406.6	This work, exp145	-
