# Supplementary material for: A nascent peptide code for translational control of mRNA stability in human cells
Source: Nat Commun. 2022 Nov 11;13:6829. doi: 10.1038/s41467-022-34664-0 (PMC9652226; doi:10.1038/s41467-022-34664-0)
Supplement: Supplementary file 6 — Source Data [file 41467_2022_34664_MOESM6_ESM.xlsx]

## Sheet: 1b
Figure 1b
	aa	lfc	lfc_sd	pos
	Leu	0.384898	0.0417778	1
	Tyr	0.249932	0.0612342	1
	Ser	0.0681852	0.0325153	1
	Ile	0.233775	0.0408911	1
	Arg	-0.472903	0.0412166	1
	Val	0.169096	0.0518481	1
	Gly	-0.326111	0.0645563	1
	Stop	-0.683789	0.0577016	1
	Lys	-0.623587	0.062231	1
	Gln	0.0266966	0.0498607	1
	Asn	-0.0617365	0.053636	1
	Glu	-0.127181	0.0658619	1
	Ala	0.0587714	0.0459451	1
	Thr	0.06712	0.0361012	1
	Met	0.312318	0.0801999	1
	Cys	-0.0444704	0.0657115	1
	Asp	0.157447	0.058166	1
	Pro	0.353985	0.0410955	1
	Trp	0.267623	0.112682	1
	His	-0.142687	0.0488854	1
	Phe	0.222298	0.0680019	1
	Lys	-0.581923	0.0642115	2
	Asn	0.1479	0.0500291	2
	Gly	-0.306176	0.0549399	2
	Ile	0.232808	0.0516328	2
	Cys	-0.137844	0.0601941	2
	Glu	-0.0662192	0.0618183	2
	Tyr	0.318663	0.0502815	2
	Ser	0.141361	0.0356937	2
	Leu	0.38089	0.0399283	2
	Asp	0.342774	0.066453	2
	Gln	-0.0729213	0.0546479	2
	His	-0.220816	0.0584028	2
	Trp	-0.164985	0.104779	2
	Stop	-1.16304	0.0541338	2
	Arg	-0.468002	0.0424568	2
	Ala	0.0557927	0.0483661	2
	Thr	0.115889	0.0340033	2
	Phe	0.323488	0.0707976	2
	Val	0.146516	0.0466883	2
	Met	0.572863	0.0756826	2
	Pro	0.220157	0.039421	2

## Sheet: 1c
Figure 1c
	aa1	aa2	insert_num	dicodon	diaa	codon1	codon2	count_grna	count_mrna	n_barcodes_grna	n_barcodes_mrna	lfc
	Ala	Ala	2340	GCAGCA	AA	GCA	GCA	164637	222763	272	304	0.436221
	Ala	Cys	2361	GCATGC	AC	GCA	TGC	141503	98885	182	184	-0.517009
	Ala	Asp	2337	GCAGAC	AD	GCA	GAC	106509	136664	170	173	0.359658
	Ala	Glu	2336	GCAGAA	AE	GCA	GAA	178970	123626	196	210	-0.533736
	Ala	Phe	2365	GCATTC	AF	GCA	TTC	57971	101098	110	120	0.802351
	Ala	Gly	2344	GCAGGA	AG	GCA	GGA	150336	125749	188	213	-0.257644
	Ala	His	2321	GCACAC	AH	GCA	CAC	156819	105674	234	218	-0.56948
	Ala	Ile	2316	GCAATA	AI	GCA	ATA	147224	181084	252	264	0.298646
	Ala	Lys	2304	GCAAAA	AK	GCA	AAA	125952	114607	177	184	-0.136179
	Ala	Leu	2332	GCACTA	AL	GCA	CTA	204350	347690	362	393	0.766759
	Ala	Met	2318	GCAATG	AM	GCA	ATG	34225	66006	56	59	0.947547
	Ala	Asn	2305	GCAAAC	AN	GCA	AAC	120239	145728	203	206	0.277373
	Ala	Pro	2324	GCACCA	AP	GCA	CCA	147798	185686	309	316	0.329238
	Ala	Gln	2320	GCACAA	AQ	GCA	CAA	102693	99856	155	172	-0.0404168
	Ala	Arg	2312	GCAAGA	AR	GCA	AGA	313533	263555	455	472	-0.250513
	Ala	Ser	2313	GCAAGC	AS	GCA	AGC	361608	384399	549	566	0.088178
	Ala	Thr	2308	GCAACA	AT	GCA	ACA	244012	285415	417	445	0.226109
	Ala	Val	2348	GCAGTA	AV	GCA	GTA	171744	271495	258	290	0.660666
	Ala	Trp	2362	GCATGG	AW	GCA	TGG	64257	75853	90	104	0.239353
	Ala	Tyr	2353	GCATAC	AY	GCA	TAC	125249	164412	202	204	0.392517
	Cys	Ala	3684	TGCGCA	CA	TGC	GCA	144605	98672	165	169	-0.551405
	Cys	Cys	3705	TGCTGC	CC	TGC	TGC	58920	33359	80	70	-0.820681
	Cys	Asp	3681	TGCGAC	CD	TGC	GAC	68435	129887	106	126	0.924451
	Cys	Glu	3680	TGCGAA	CE	TGC	GAA	76050	62194	98	102	-0.290173
	Cys	Phe	3709	TGCTTC	CF	TGC	TTC	31523	68735	58	67	1.12464
	Cys	Gly	3688	TGCGGA	CG	TGC	GGA	151901	116669	172	179	-0.38071
	Cys	His	3665	TGCCAC	CH	TGC	CAC	81946	67252	119	123	-0.285096
	Cys	Ile	3660	TGCATA	CI	TGC	ATA	84057	108829	134	142	0.372623
	Cys	Lys	3648	TGCAAA	CK	TGC	AAA	103868	77157	115	118	-0.428882
	Cys	Leu	3676	TGCCTA	CL	TGC	CTA	106415	240619	221	250	1.17705
	Cys	Met	3662	TGCATG	CM	TGC	ATG	32439	44845	52	62	0.467218
	Cys	Asn	3649	TGCAAC	CN	TGC	AAC	72405	65632	114	101	-0.14169
	Cys	Pro	3668	TGCCCA	CP	TGC	CCA	84706	76559	150	140	-0.145892
	Cys	Gln	3664	TGCCAA	CQ	TGC	CAA	78594	63697	105	121	-0.303194
	Cys	Arg	3656	TGCAGA	CR	TGC	AGA	170497	121934	228	224	-0.483646
	Cys	Ser	3657	TGCAGC	CS	TGC	AGC	146114	139957	230	245	-0.0621108
	Cys	Thr	3652	TGCACA	CT	TGC	ACA	95123	90084	176	171	-0.0785233
	Cys	Val	3692	TGCGTA	CV	TGC	GTA	157033	196553	225	246	0.323851
	Cys	Trp	3706	TGCTGG	CW	TGC	TGG	14188	4546	15	13	-1.642
	Cys	Tyr	3697	TGCTAC	CY	TGC	TAC	68175	78182	108	117	0.197594
	Asp	Ala	2148	GACGCA	DA	GAC	GCA	101631	117043	153	162	0.203698
	Asp	Cys	2169	GACTGC	DC	GAC	TGC	49516	38239	69	68	-0.37285
	Asp	Asp	2145	GACGAC	DD	GAC	GAC	59228	110101	99	110	0.894476
	Asp	Glu	2144	GACGAA	DE	GAC	GAA	58489	86926	77	87	0.571622
	Asp	Phe	2173	GACTTC	DF	GAC	TTC	45780	67044	67	74	0.550391
	Asp	Gly	2152	GACGGA	DG	GAC	GGA	60691	104728	97	94	0.787093
	Asp	His	2129	GACCAC	DH	GAC	CAC	97298	108465	147	144	0.156748
	Asp	Ile	2124	GACATA	DI	GAC	ATA	103811	114410	196	179	0.140254
	Asp	Lys	2112	GACAAA	DK	GAC	AAA	74965	64424	102	105	-0.218619
	Asp	Leu	2140	GACCTA	DL	GAC	CTA	167003	162608	245	243	-0.0384758
	Asp	Met	2126	GACATG	DM	GAC	ATG	34351	43539	54	57	0.341956
	Asp	Asn	2113	GACAAC	DN	GAC	AAC	42703	59143	77	84	0.46987
	Asp	Pro	2132	GACCCA	DP	GAC	CCA	75465	97303	159	182	0.366677
	Asp	Gln	2128	GACCAA	DQ	GAC	CAA	68613	66436	86	93	-0.0465167
	Asp	Arg	2120	GACAGA	DR	GAC	AGA	157490	162506	236	241	0.0452328
	Asp	Ser	2121	GACAGC	DS	GAC	AGC	132824	169097	276	255	0.348335
	Asp	Thr	2116	GACACA	DT	GAC	ACA	115912	159018	217	220	0.45616
	Asp	Val	2156	GACGTA	DV	GAC	GTA	105082	106532	136	151	0.0197713
	Asp	Trp	2170	GACTGG	DW	GAC	TGG	53928	34025	45	50	-0.664439
	Asp	Tyr	2161	GACTAC	DY	GAC	TAC	47850	67473	89	91	0.495791
	Glu	Ala	2084	GAAGCA	EA	GAA	GCA	58856	75205	100	112	0.353639
	Glu	Cys	2105	GAATGC	EC	GAA	TGC	74588	46597	98	96	-0.678706
	Glu	Asp	2081	GAAGAC	ED	GAA	GAC	66154	68540	82	88	0.0511178
	Glu	Glu	2080	GAAGAA	EE	GAA	GAA	55785	43005	51	64	-0.375373
	Glu	Phe	2109	GAATTC	EF	GAA	TTC	76930	90770	136	127	0.238669
	Glu	Gly	2088	GAAGGA	EG	GAA	GGA	62945	69469	68	87	0.142278
	Glu	His	2065	GAACAC	EH	GAA	CAC	75039	65108	91	103	-0.204806
	Glu	Ile	2060	GAAATA	EI	GAA	ATA	84969	103272	174	168	0.281441
	Glu	Lys	2048	GAAAAA	EK	GAA	AAA	72062	72471	77	96	0.00816511
	Glu	Leu	2076	GAACTA	EL	GAA	CTA	155025	207423	258	279	0.420075
	Glu	Met	2062	GAAATG	EM	GAA	ATG	36728	36056	43	51	-0.026641
	Glu	Asn	2049	GAAAAC	EN	GAA	AAC	27272	38597	61	70	0.501068
	Glu	Pro	2068	GAACCA	EP	GAA	CCA	101567	103638	166	178	0.0291213
	Glu	Gln	2064	GAACAA	EQ	GAA	CAA	54951	46649	73	82	-0.2363
	Glu	Arg	2056	GAAAGA	ER	GAA	AGA	140075	109068	165	184	-0.360972
	Glu	Ser	2057	GAAAGC	ES	GAA	AGC	183315	186655	289	307	0.0260493
	Glu	Thr	2052	GAAACA	ET	GAA	ACA	94483	104368	172	166	0.143553
	Glu	Val	2092	GAAGTA	EV	GAA	GTA	124811	110914	139	157	-0.170304
	Glu	Trp	2106	GAATGG	EW	GAA	TGG	37053	28477	36	43	-0.379793
	Glu	Tyr	2097	GAATAC	EY	GAA	TAC	59191	81915	105	103	0.46875
	Phe	Ala	3940	TTCGCA	FA	TTC	GCA	72478	105405	121	144	0.540328
	Phe	Cys	3961	TTCTGC	FC	TTC	TGC	21394	58472	59	63	1.45054
	Phe	Asp	3937	TTCGAC	FD	TTC	GAC	62504	62800	94	100	0.00681604
	Phe	Glu	3936	TTCGAA	FE	TTC	GAA	77403	97637	129	141	0.335038
	Phe	Phe	3965	TTCTTC	FF	TTC	TTC	35648	69924	71	74	0.971967
	Phe	Gly	3944	TTCGGA	FG	TTC	GGA	84096	33224	109	95	-1.33981
	Phe	His	3921	TTCCAC	FH	TTC	CAC	48973	47068	97	85	-0.05724
	Phe	Ile	3916	TTCATA	FI	TTC	ATA	53266	92377	101	109	0.794319
	Phe	Lys	3904	TTCAAA	FK	TTC	AAA	83206	26191	131	104	-1.66762
	Phe	Leu	3932	TTCCTA	FL	TTC	CTA	86091	237826	205	200	1.46597
	Phe	Met	3918	TTCATG	FM	TTC	ATG	13983	29594	38	39	1.08163
	Phe	Asn	3905	TTCAAC	FN	TTC	AAC	122441	88445	167	165	-0.469234
	Phe	Pro	3924	TTCCCA	FP	TTC	CCA	125106	156421	242	245	0.322283
	Phe	Gln	3920	TTCCAA	FQ	TTC	CAA	87657	88710	169	155	0.0172274
	Phe	Arg	3912	TTCAGA	FR	TTC	AGA	159612	65977	252	198	-1.27453
	Phe	Ser	3913	TTCAGC	FS	TTC	AGC	143566	60145	221	183	-1.2552
	Phe	Thr	3908	TTCACA	FT	TTC	ACA	172524	170327	270	268	-0.0184899
	Phe	Val	3948	TTCGTA	FV	TTC	GTA	82696	222905	183	198	1.43054
	Phe	Trp	3962	TTCTGG	FW	TTC	TGG	12435	19582	29	33	0.655122
	Phe	Tyr	3953	TTCTAC	FY	TTC	TAC	56861	102410	99	96	0.848845
	Gly	Ala	2596	GGAGCA	GA	GGA	GCA	93855	85576	131	121	-0.133227
	Gly	Cys	2617	GGATGC	GC	GGA	TGC	117921	82746	123	134	-0.511059
	Gly	Asp	2593	GGAGAC	GD	GGA	GAC	44756	57908	57	69	0.371682
	Gly	Glu	2592	GGAGAA	GE	GGA	GAA	68172	56146	68	78	-0.279996
	Gly	Phe	2621	GGATTC	GF	GGA	TTC	88197	51270	112	110	-0.782615
	Gly	Gly	2600	GGAGGA	GG	GGA	GGA	68294	54375	73	83	-0.328815
	Gly	His	2577	GGACAC	GH	GGA	CAC	78364	68872	106	115	-0.186273
	Gly	Ile	2572	GGAATA	GI	GGA	ATA	135728	157098	157	177	0.210946
	Gly	Lys	2560	GGAAAA	GK	GGA	AAA	96971	65633	92	105	-0.563132
	Gly	Leu	2588	GGACTA	GL	GGA	CTA	216585	149325	257	265	-0.536478
	Gly	Met	2574	GGAATG	GM	GGA	ATG	37463	40742	44	43	0.12105
	Gly	Asn	2561	GGAAAC	GN	GGA	AAC	117174	99079	128	138	-0.242001
	Gly	Pro	2580	GGACCA	GP	GGA	CCA	94916	104388	177	186	0.137233
	Gly	Gln	2576	GGACAA	GQ	GGA	CAA	81242	47835	82	84	-0.764159
	Gly	Arg	2568	GGAAGA	GR	GGA	AGA	142947	143824	172	192	0.0088241
	Gly	Ser	2569	GGAAGC	GS	GGA	AGC	222423	246607	315	358	0.148908
	Gly	Thr	2564	GGAACA	GT	GGA	ACA	135544	151040	189	218	0.156169
	Gly	Val	2604	GGAGTA	GV	GGA	GTA	130756	141059	157	171	0.109422
	Gly	Trp	2618	GGATGG	GW	GGA	TGG	11873	5114	11	12	-1.21516
	Gly	Tyr	2609	GGATAC	GY	GGA	TAC	84067	96647	102	112	0.201185
	His	Ala	1124	CACGCA	HA	CAC	GCA	121617	111027	202	206	-0.131434
	His	Cys	1145	CACTGC	HC	CAC	TGC	73056	56502	119	122	-0.370701
	His	Asp	1121	CACGAC	HD	CAC	GAC	112892	118661	146	155	0.0719026
	His	Glu	1120	CACGAA	HE	CAC	GAA	84720	71673	131	137	-0.241273
	His	Phe	1149	CACTTC	HF	CAC	TTC	45446	44813	80	81	-0.020236
	His	Gly	1128	CACGGA	HG	CAC	GGA	146232	145044	190	202	-0.0117684
	His	His	1105	CACCAC	HH	CAC	CAC	131106	154193	242	226	0.234004
	His	Ile	1100	CACATA	HI	CAC	ATA	136850	124067	233	209	-0.141476
	His	Lys	1088	CACAAA	HK	CAC	AAA	111667	56914	140	126	-0.972347
	His	Leu	1116	CACCTA	HL	CAC	CTA	257792	278560	451	459	0.111781
	His	Met	1102	CACATG	HM	CAC	ATG	39435	25033	55	45	-0.655645
	His	Asn	1089	CACAAC	HN	CAC	AAC	84759	113616	173	172	0.422728
	His	Pro	1108	CACCCA	HP	CAC	CCA	182832	190177	342	306	0.0568242
	His	Gln	1104	CACCAA	HQ	CAC	CAA	126952	116565	200	195	-0.123148
	His	Arg	1096	CACAGA	HR	CAC	AGA	159427	31199	249	181	-2
	His	Ser	1097	CACAGC	HS	CAC	AGC	246123	237446	413	402	-0.05178
	His	Thr	1092	CACACA	HT	CAC	ACA	272264	182422	393	361	-0.577727
	His	Val	1132	CACGTA	HV	CAC	GTA	104553	153384	205	217	0.552914
	His	Trp	1146	CACTGG	HW	CAC	TGG	26509	19444	30	34	-0.447157
	His	Tyr	1137	CACTAC	HY	CAC	TAC	65199	50630	104	108	-0.364857
	Ile	Ala	804	ATAGCA	IA	ATA	GCA	165075	240325	279	318	0.541865
	Ile	Cys	825	ATATGC	IC	ATA	TGC	82637	136392	159	177	0.722899
	Ile	Asp	801	ATAGAC	ID	ATA	GAC	116455	165965	233	237	0.511106
	Ile	Glu	800	ATAGAA	IE	ATA	GAA	103819	152980	200	207	0.559273
	Ile	Phe	829	ATATTC	IF	ATA	TTC	60815	75786	105	97	0.317504
	Ile	Gly	808	ATAGGA	IG	ATA	GGA	204188	200008	249	270	-0.0298404
	Ile	His	785	ATACAC	IH	ATA	CAC	149511	166740	246	255	0.157349
	Ile	Ile	780	ATAATA	II	ATA	ATA	197432	40966	206	160	-2
	Ile	Lys	768	ATAAAA	IK	ATA	AAA	115119	52244	160	140	-1.13979
	Ile	Leu	796	ATACTA	IL	ATA	CTA	213962	363869	413	423	0.766065
	Ile	Met	846	ATCATG	IM	ATC	ATG	50010	107809	93	96	1.10819
	Ile	Asn	769	ATAAAC	IN	ATA	AAC	185163	146191	236	238	-0.340941
	Ile	Pro	788	ATACCA	IP	ATA	CCA	286757	336611	501	505	0.231254
	Ile	Gln	784	ATACAA	IQ	ATA	CAA	104687	149124	214	211	0.51043
	Ile	Arg	776	ATAAGA	IR	ATA	AGA	258443	114236	393	355	-1.17783
	Ile	Ser	777	ATAAGC	IS	ATA	AGC	342360	452453	627	617	0.402254
	Ile	Thr	772	ATAACA	IT	ATA	ACA	281368	518423	505	532	0.881671
	Ile	Val	812	ATAGTA	IV	ATA	GTA	145072	209975	262	282	0.533448
	Ile	Trp	826	ATATGG	IW	ATA	TGG	46973	70991	74	79	0.595804
	Ile	Tyr	817	ATATAC	IY	ATA	TAC	103053	167939	168	167	0.704551
	Lys	Ala	36	AAAGCA	KA	AAA	GCA	112445	92276	175	163	-0.285192
	Lys	Cys	57	AAATGC	KC	AAA	TGC	118736	68477	153	147	-0.794066
	Lys	Asp	33	AAAGAC	KD	AAA	GAC	76567	87828	119	120	0.197958
	Lys	Glu	32	AAAGAA	KE	AAA	GAA	73361	71497	100	103	-0.0371306
	Lys	Phe	61	AAATTC	KF	AAA	TTC	126033	61965	152	134	-1.02428
	Lys	Gly	40	AAAGGA	KG	AAA	GGA	167049	98654	153	175	-0.759822
	Lys	His	17	AAACAC	KH	AAA	CAC	132837	76210	161	143	-0.801605
	Lys	Ile	12	AAAATA	KI	AAA	ATA	71876	16166	110	72	-2
	Lys	Lys	0	AAAAAA	KK	AAA	AAA	92534	129148	148	145	0.48097
	Lys	Leu	28	AAACTA	KL	AAA	CTA	261088	104075	413	336	-1.32691
	Lys	Met	14	AAAATG	KM	AAA	ATG	14720	15091	30	27	0.0359107
	Lys	Asn	1	AAAAAC	KN	AAA	AAC	100503	72712	150	138	-0.466973
	Lys	Pro	20	AAACCA	KP	AAA	CCA	184708	177900	368	307	-0.0541798
	Lys	Gln	16	AAACAA	KQ	AAA	CAA	85889	70591	127	123	-0.282989
	Lys	Arg	8	AAAAGA	KR	AAA	AGA	296126	204498	343	347	-0.534124
	Lys	Ser	9	AAAAGC	KS	AAA	AGC	295021	220213	416	413	-0.421918
	Lys	Thr	4	AAAACA	KT	AAA	ACA	186174	109825	291	260	-0.761445
	Lys	Val	44	AAAGTA	KV	AAA	GTA	169872	36908	226	167	-2
	Lys	Trp	58	AAATGG	KW	AAA	TGG	51518	48096	64	70	-0.0991597
	Lys	Tyr	49	AAATAC	KY	AAA	TAC	69752	19584	104	84	-1.83256
	Leu	Ala	1828	CTAGCA	LA	CTA	GCA	149863	234442	285	308	0.645587
	Leu	Cys	1849	CTATGC	LC	CTA	TGC	118333	218673	223	238	0.885923
	Leu	Asp	1825	CTAGAC	LD	CTA	GAC	135939	168996	238	239	0.31403
	Leu	Glu	1824	CTAGAA	LE	CTA	GAA	171330	195440	265	270	0.189948
	Leu	Phe	1853	CTATTC	LF	CTA	TTC	65587	195824	179	190	1.57808
	Leu	Gly	1832	CTAGGA	LG	CTA	GGA	162155	53693	197	187	-1.59457
	Leu	His	1809	CTACAC	LH	CTA	CAC	210728	202114	396	352	-0.0602128
	Leu	Ile	1804	CTAATA	LI	CTA	ATA	217378	371691	426	436	0.773898
	Leu	Lys	1792	CTAAAA	LK	CTA	AAA	320314	138054	387	332	-1.21425
	Leu	Leu	1820	CTACTA	LL	CTA	CTA	442566	830358	795	810	0.907841
	Leu	Met	1806	CTAATG	LM	CTA	ATG	62386	164484	143	146	1.39865
	Leu	Asn	1793	CTAAAC	LN	CTA	AAC	241551	340659	458	446	0.496
	Leu	Pro	1812	CTACCA	LP	CTA	CCA	355243	441717	640	674	0.314316
	Leu	Gln	1808	CTACAA	LQ	CTA	CAA	213003	289356	371	372	0.441972
	Leu	Arg	1800	CTAAGA	LR	CTA	AGA	398457	274906	584	564	-0.535486
	Leu	Ser	1801	CTAAGC	LS	CTA	AGC	331549	373191	654	626	0.170692
	Leu	Thr	1796	CTAACA	LT	CTA	ACA	358255	568676	702	747	0.66662
	Leu	Val	1836	CTAGTA	LV	CTA	GTA	174923	298333	329	349	0.770204
	Leu	Trp	1850	CTATGG	LW	CTA	TGG	55251	91725	80	86	0.731314
	Leu	Tyr	1841	CTATAC	LY	CTA	TAC	141317	307955	288	300	1.12378
	Met	Ala	932	ATGGCA	MA	ATG	GCA	37974	62035	60	67	0.70807
	Met	Cys	953	ATGTGC	MC	ATG	TGC	38146	44791	62	62	0.231677
	Met	Asp	929	ATGGAC	MD	ATG	GAC	29150	46309	50	53	0.667797
	Met	Glu	928	ATGGAA	ME	ATG	GAA	34283	43092	45	53	0.329927
	Met	Phe	957	ATGTTC	MF	ATG	TTC	31215	42720	45	42	0.452672
	Met	Gly	936	ATGGGA	MG	ATG	GGA	83394	44881	71	72	-0.893839
	Met	His	913	ATGCAC	MH	ATG	CAC	29435	15737	49	44	-0.903372
	Met	Ile	909	ATGATC	MI	ATG	ATC	57534	113911	65	67	0.98542
	Met	Lys	896	ATGAAA	MK	ATG	AAA	18279	19654	49	40	0.104636
	Met	Leu	924	ATGCTA	ML	ATG	CTA	85081	141236	142	155	0.731199
	Met	Met	910	ATGATG	MM	ATG	ATG	6382	21894	17	20	1.77846
	Met	Asn	897	ATGAAC	MN	ATG	AAC	65318	83130	110	101	0.347889
	Met	Pro	916	ATGCCA	MP	ATG	CCA	64096	91541	120	135	0.514184
	Met	Gln	912	ATGCAA	MQ	ATG	CAA	46945	30422	65	65	-0.625857
	Met	Arg	906	ATGAGG	MR	ATG	AGG	83119	72431	93	108	-0.198571
	Met	Ser	905	ATGAGC	MS	ATG	AGC	186237	180908	231	246	-0.0418835
	Met	Thr	900	ATGACA	MT	ATG	ACA	106220	152792	192	192	0.524514
	Met	Val	940	ATGGTA	MV	ATG	GTA	32869	75414	59	66	1.1981
	Met	Trp	954	ATGTGG	MW	ATG	TGG	23839	50655	30	33	1.08738
	Met	Tyr	945	ATGTAC	MY	ATG	TAC	33016	46219	68	62	0.485321
	Asn	Ala	100	AACGCA	NA	AAC	GCA	129312	90051	178	171	-0.522042
	Asn	Cys	121	AACTGC	NC	AAC	TGC	76057	64137	103	103	-0.245924
	Asn	Asp	97	AACGAC	ND	AAC	GAC	65196	77800	107	102	0.254987
	Asn	Glu	96	AACGAA	NE	AAC	GAA	38749	48331	71	75	0.31879
	Asn	Phe	125	AACTTC	NF	AAC	TTC	74062	57671	126	120	-0.360887
	Asn	Gly	104	AACGGA	NG	AAC	GGA	87232	93871	139	157	0.105822
	Asn	His	81	AACCAC	NH	AAC	CAC	117931	132697	210	201	0.170193
	Asn	Ile	76	AACATA	NI	AAC	ATA	209710	163837	246	254	-0.356134
	Asn	Lys	64	AACAAA	NK	AAC	AAA	78173	73509	129	131	-0.0887495
	Asn	Leu	92	AACCTA	NL	AAC	CTA	275731	325422	505	498	0.23905
	Asn	Met	78	AACATG	NM	AAC	ATG	61838	76644	107	104	0.309679
	Asn	Asn	65	AACAAC	NN	AAC	AAC	139814	180248	203	217	0.366474
	Asn	Pro	84	AACCCA	NP	AAC	CCA	193622	189500	388	352	-0.031045
	Asn	Gln	80	AACCAA	NQ	AAC	CAA	77929	88579	140	141	0.184804
	Asn	Arg	72	AACAGA	NR	AAC	AGA	246740	260445	412	415	0.0779871
	Asn	Ser	73	AACAGC	NS	AAC	AGC	262903	290578	413	436	0.144395
	Asn	Thr	68	AACACA	NT	AAC	ACA	306327	256017	433	408	-0.258833
	Asn	Val	108	AACGTA	NV	AAC	GTA	147280	147548	229	235	0.00262283
	Asn	Trp	122	AACTGG	NW	AAC	TGG	42472	24101	49	47	-0.817419
	Asn	Tyr	113	AACTAC	NY	AAC	TAC	134568	152747	178	176	0.182809
	Pro	Ala	1316	CCAGCA	PA	CCA	GCA	130009	152848	260	250	0.233486
	Pro	Cys	1337	CCATGC	PC	CCA	TGC	71115	103456	149	158	0.540792
	Pro	Asp	1313	CCAGAC	PD	CCA	GAC	78491	121527	167	164	0.630678
	Pro	Glu	1312	CCAGAA	PE	CCA	GAA	104569	147208	200	210	0.493401
	Pro	Phe	1341	CCATTC	PF	CCA	TTC	118617	127410	211	201	0.103168
	Pro	Gly	1320	CCAGGA	PG	CCA	GGA	120358	178581	214	230	0.569247
	Pro	His	1297	CCACAC	PH	CCA	CAC	165216	185651	298	291	0.16824
	Pro	Ile	1292	CCAATA	PI	CCA	ATA	229162	306246	407	393	0.418323
	Pro	Lys	1280	CCAAAA	PK	CCA	AAA	149087	111018	268	255	-0.425361
	Pro	Leu	1308	CCACTA	PL	CCA	CTA	297381	418610	573	598	0.493294
	Pro	Met	1294	CCAATG	PM	CCA	ATG	79718	68331	127	122	-0.222365
	Pro	Asn	1281	CCAAAC	PN	CCA	AAC	160134	201461	330	307	0.331221
	Pro	Pro	1300	CCACCA	PP	CCA	CCA	96821	247883	262	301	1.35627
	Pro	Gln	1296	CCACAA	PQ	CCA	CAA	127407	146454	233	220	0.201003
	Pro	Arg	1288	CCAAGA	PR	CCA	AGA	205581	202941	390	376	-0.0186466
	Pro	Ser	1289	CCAAGC	PS	CCA	AGC	343716	493781	646	632	0.522654
	Pro	Thr	1284	CCAACA	PT	CCA	ACA	251835	336643	539	527	0.418741
	Pro	Val	1324	CCAGTA	PV	CCA	GTA	185906	218968	303	324	0.236147
	Pro	Trp	1338	CCATGG	PW	CCA	TGG	16163	13192	36	34	-0.293032
	Pro	Tyr	1329	CCATAC	PY	CCA	TAC	138187	144244	233	217	0.0618894
	Gln	Ala	1060	CAAGCA	QA	CAA	GCA	95192	112366	164	181	0.239293
	Gln	Cys	1081	CAATGC	QC	CAA	TGC	122484	93690	149	144	-0.386626
	Gln	Asp	1057	CAAGAC	QD	CAA	GAC	81267	79669	123	117	-0.0286512
	Gln	Glu	1056	CAAGAA	QE	CAA	GAA	67826	55253	87	97	-0.295786
	Gln	Phe	1085	CAATTC	QF	CAA	TTC	57477	95554	147	137	0.733332
	Gln	Gly	1064	CAAGGA	QG	CAA	GGA	113028	101638	155	151	-0.15324
	Gln	His	1041	CAACAC	QH	CAA	CAC	119191	151339	210	220	0.344509
	Gln	Ile	1036	CAAATA	QI	CAA	ATA	125982	161446	243	218	0.357834
	Gln	Lys	1024	CAAAAA	QK	CAA	AAA	92091	52717	126	124	-0.804792
	Gln	Leu	1052	CAACTA	QL	CAA	CTA	243747	298375	425	447	0.291742
	Gln	Met	1038	CAAATG	QM	CAA	ATG	33346	33410	50	51	0.00276627
	Gln	Asn	1025	CAAAAC	QN	CAA	AAC	69922	69070	133	124	-0.0176872
	Gln	Pro	1044	CAACCA	QP	CAA	CCA	127656	222094	288	292	0.798909
	Gln	Gln	1040	CAACAA	QQ	CAA	CAA	88194	121635	148	144	0.463806
	Gln	Arg	1032	CAAAGA	QR	CAA	AGA	211248	183562	308	328	-0.20267
	Gln	Ser	1033	CAAAGC	QS	CAA	AGC	275639	300377	448	465	0.123994
	Gln	Thr	1028	CAAACA	QT	CAA	ACA	221567	165028	381	329	-0.425032
	Gln	Val	1068	CAAGTA	QV	CAA	GTA	185013	177620	255	272	-0.0588326
	Gln	Trp	1082	CAATGG	QW	CAA	TGG	40599	35900	49	58	-0.17746
	Gln	Tyr	1073	CAATAC	QY	CAA	TAC	106268	118647	163	156	0.158968
	Arg	Ala	548	AGAGCA	RA	AGA	GCA	251126	217230	335	348	-0.209188
	Arg	Cys	569	AGATGC	RC	AGA	TGC	168144	121484	199	195	-0.468931
	Arg	Asp	545	AGAGAC	RD	AGA	GAC	124103	133034	185	197	0.100257
	Arg	Glu	544	AGAGAA	RE	AGA	GAA	161534	109378	166	185	-0.562515
	Arg	Phe	573	AGATTC	RF	AGA	TTC	132917	66988	197	163	-0.988551
	Arg	Gly	552	AGAGGA	RG	AGA	GGA	159148	136317	191	203	-0.223404
	Arg	His	529	AGACAC	RH	AGA	CAC	125059	20163	180	125	-2
	Arg	Ile	524	AGAATA	RI	AGA	ATA	187570	92070	295	261	-1.02663
	Arg	Lys	512	AGAAAA	RK	AGA	AAA	185767	191076	265	258	0.0406523
	Arg	Leu	540	AGACTA	RL	AGA	CTA	412583	253081	582	550	-0.705085
	Arg	Met	654	AGGATG	RM	AGG	ATG	34609	47468	63	74	0.455808
	Arg	Asn	513	AGAAAC	RN	AGA	AAC	179183	197464	288	281	0.140156
	Arg	Pro	532	AGACCA	RP	AGA	CCA	218611	192353	392	367	-0.18461
	Arg	Gln	528	AGACAA	RQ	AGA	CAA	191783	154320	253	259	-0.31355
	Arg	Arg	520	AGAAGA	RR	AGA	AGA	234007	204359	340	360	-0.195446
	Arg	Ser	521	AGAAGC	RS	AGA	AGC	364744	407747	603	626	0.16079
	Arg	Thr	516	AGAACA	RT	AGA	ACA	295737	215325	467	459	-0.457799
	Arg	Val	556	AGAGTA	RV	AGA	GTA	299866	141682	363	363	-1.08166
	Arg	Trp	570	AGATGG	RW	AGA	TGG	80291	62241	70	89	-0.367373
	Arg	Tyr	561	AGATAC	RY	AGA	TAC	115087	100352	207	194	-0.197656
	Ser	Ala	612	AGCGCA	SA	AGC	GCA	346577	342436	536	538	-0.0173415
	Ser	Cys	633	AGCTGC	SC	AGC	TGC	195795	190620	289	312	-0.0386444
	Ser	Asp	609	AGCGAC	SD	AGC	GAC	132676	276324	321	337	1.05845
	Ser	Glu	608	AGCGAA	SE	AGC	GAA	172031	224636	302	333	0.384921
	Ser	Phe	637	AGCTTC	SF	AGC	TTC	132854	52746	201	155	-1.33271
	Ser	Gly	616	AGCGGA	SG	AGC	GGA	435691	376090	492	534	-0.212227
	Ser	His	593	AGCCAC	SH	AGC	CAC	207930	198975	349	355	-0.0635107
	Ser	Ile	588	AGCATA	SI	AGC	ATA	318475	390655	534	521	0.294715
	Ser	Lys	576	AGCAAA	SK	AGC	AAA	237096	203701	348	352	-0.219018
	Ser	Leu	604	AGCCTA	SL	AGC	CTA	449413	505736	826	824	0.170343
	Ser	Met	590	AGCATG	SM	AGC	ATG	119034	172865	193	195	0.538272
	Ser	Asn	577	AGCAAC	SN	AGC	AAC	279853	335213	450	457	0.260409
	Ser	Pro	596	AGCCCA	SP	AGC	CCA	371280	445890	682	723	0.26418
	Ser	Gln	592	AGCCAA	SQ	AGC	CAA	277101	277522	419	413	0.00219023
	Ser	Arg	584	AGCAGA	SR	AGC	AGA	552500	586610	824	853	0.0864272
	Ser	Ser	585	AGCAGC	SS	AGC	AGC	582147	760618	1035	1064	0.385789
	Ser	Thr	580	AGCACA	ST	AGC	ACA	510206	574590	837	874	0.171453
	Ser	Val	620	AGCGTA	SV	AGC	GTA	402807	519225	660	701	0.366271
	Ser	Trp	634	AGCTGG	SW	AGC	TGG	60748	65843	106	110	0.116193
	Ser	Tyr	625	AGCTAC	SY	AGC	TAC	199122	207374	318	329	0.0585824
	Thr	Ala	292	ACAGCA	TA	ACA	GCA	253610	292237	413	437	0.204527
	Thr	Cys	313	ACATGC	TC	ACA	TGC	92351	80176	157	152	-0.203957
	Thr	Asp	289	ACAGAC	TD	ACA	GAC	142274	149391	230	234	0.0704212
	Thr	Glu	288	ACAGAA	TE	ACA	GAA	131595	142915	210	230	0.119053
	Thr	Phe	317	ACATTC	TF	ACA	TTC	143029	177244	269	245	0.309429
	Thr	Gly	296	ACAGGA	TG	ACA	GGA	184174	179984	275	296	-0.0332007
	Thr	His	273	ACACAC	TH	ACA	CAC	237777	154563	351	316	-0.621414
	Thr	Ile	268	ACAATA	TI	ACA	ATA	212929	361941	391	421	0.765382
	Thr	Lys	256	ACAAAA	TK	ACA	AAA	171292	74739	234	205	-1.19652
	Thr	Leu	284	ACACTA	TL	ACA	CTA	366277	559070	650	714	0.610094
	Thr	Met	270	ACAATG	TM	ACA	ATG	92520	145215	160	169	0.650353
	Thr	Asn	257	ACAAAC	TN	ACA	AAC	207995	228918	324	328	0.138282
	Thr	Pro	276	ACACCA	TP	ACA	CCA	300485	285181	520	483	-0.0754151
	Thr	Gln	272	ACACAA	TQ	ACA	CAA	184141	141465	317	291	-0.380366
	Thr	Arg	264	ACAAGA	TR	ACA	AGA	368333	287049	569	583	-0.359714
	Thr	Ser	265	ACAAGC	TS	ACA	AGC	466472	636199	881	882	0.447688
	Thr	Thr	260	ACAACA	TT	ACA	ACA	320610	464904	659	657	0.536113
	Thr	Val	300	ACAGTA	TV	ACA	GTA	265395	330113	429	450	0.314819
	Thr	Trp	314	ACATGG	TW	ACA	TGG	37808	37002	61	60	-0.0310883
	Thr	Tyr	305	ACATAC	TY	ACA	TAC	150171	154096	243	257	0.0372232
	Val	Ala	2852	GTAGCA	VA	GTA	GCA	163823	274996	236	275	0.747273
	Val	Cys	2873	GTATGC	VC	GTA	TGC	132184	151518	177	198	0.196942
	Val	Asp	2849	GTAGAC	VD	GTA	GAC	116161	141002	146	152	0.27959
	Val	Glu	2848	GTAGAA	VE	GTA	GAA	137682	98765	148	150	-0.479268
	Val	Phe	2877	GTATTC	VF	GTA	TTC	59859	183375	126	148	1.61516
	Val	Gly	2856	GTAGGA	VG	GTA	GGA	139828	162313	175	203	0.215125
	Val	His	2833	GTACAC	VH	GTA	CAC	84774	82345	143	150	-0.0419408
	Val	Ile	2828	GTAATA	VI	GTA	ATA	92601	158352	212	215	0.774035
	Val	Lys	2816	GTAAAA	VK	GTA	AAA	106782	22871	137	95	-2
	Val	Leu	2844	GTACTA	VL	GTA	CTA	203596	330518	358	372	0.69902
	Val	Met	2830	GTAATG	VM	GTA	ATG	19716	48737	32	40	1.30565
	Val	Asn	2817	GTAAAC	VN	GTA	AAC	108255	162242	205	222	0.583714
	Val	Pro	2836	GTACCA	VP	GTA	CCA	183082	148088	275	252	-0.306035
	Val	Gln	2832	GTACAA	VQ	GTA	CAA	98241	99139	153	154	0.0131275
	Val	Arg	2824	GTAAGA	VR	GTA	AGA	244944	153656	325	333	-0.672748
	Val	Ser	2825	GTAAGC	VS	GTA	AGC	360834	414829	546	564	0.201181
	Val	Thr	2820	GTAACA	VT	GTA	ACA	221365	217103	320	334	-0.0280475
	Val	Val	2860	GTAGTA	VV	GTA	GTA	141729	213045	226	275	0.588023
	Val	Trp	2874	GTATGG	VW	GTA	TGG	66084	46687	51	63	-0.50128
	Val	Tyr	2865	GTATAC	VY	GTA	TAC	94667	183984	159	179	0.958647
	Trp	Ala	3748	TGGGCA	WA	TGG	GCA	54654	63895	77	93	0.225376
	Trp	Cys	3769	TGGTGC	WC	TGG	TGC	12595	10270	15	15	-0.294415
	Trp	Asp	3745	TGGGAC	WD	TGG	GAC	35735	24919	38	42	-0.520092
	Trp	Glu	3744	TGGGAA	WE	TGG	GAA	12983	18334	20	28	0.497898
	Trp	Phe	3773	TGGTTC	WF	TGG	TTC	9666	30193	22	24	1.64322
	Trp	Gly	3752	TGGGGA	WG	TGG	GGA	5780	3236	4	5	-0.836858
	Trp	His	3729	TGGCAC	WH	TGG	CAC	20346	20804	28	24	0.0321158
	Trp	Ile	3724	TGGATA	WI	TGG	ATA	37212	101261	75	78	1.44424
	Trp	Lys	3712	TGGAAA	WK	TGG	AAA	42551	47932	51	58	0.171796
	Trp	Leu	3740	TGGCTA	WL	TGG	CTA	68934	117144	77	88	0.764995
	Trp	Met	3726	TGGATG	WM	TGG	ATG	9786	39543	21	20	2
	Trp	Asn	3713	TGGAAC	WN	TGG	AAC	33614	38433	47	38	0.193283
	Trp	Pro	3732	TGGCCA	WP	TGG	CCA	22366	21599	43	41	-0.0503427
	Trp	Gln	3728	TGGCAA	WQ	TGG	CAA	32661	30704	39	45	-0.0891423
	Trp	Arg	3720	TGGAGA	WR	TGG	AGA	39899	62543	57	72	0.648496
	Trp	Ser	3721	TGGAGC	WS	TGG	AGC	65327	43040	81	83	-0.602001
	Trp	Thr	3716	TGGACA	WT	TGG	ACA	62179	57118	89	88	-0.122482
	Trp	Val	3756	TGGGTA	WV	TGG	GTA	53546	62769	60	68	0.229273
	Trp	Trp	3770	TGGTGG	WW	TGG	TGG	7857	2543	8	8	-1.62745
	Trp	Tyr	3761	TGGTAC	WY	TGG	TAC	20705	16142	30	28	-0.35916
	Tyr	Ala	3172	TACGCA	YA	TAC	GCA	137722	118274	194	180	-0.219626
	Tyr	Cys	3193	TACTGC	YC	TAC	TGC	55989	72591	89	91	0.374647
	Tyr	Asp	3169	TACGAC	YD	TAC	GAC	42508	80472	102	97	0.920753
	Tyr	Glu	3168	TACGAA	YE	TAC	GAA	58760	111176	131	134	0.919939
	Tyr	Phe	3197	TACTTC	YF	TAC	TTC	50706	104820	110	99	1.04769
	Tyr	Gly	3176	TACGGA	YG	TAC	GGA	122427	144579	147	161	0.239936
	Tyr	His	3153	TACCAC	YH	TAC	CAC	55429	52408	105	103	-0.0808539
	Tyr	Ile	3148	TACATA	YI	TAC	ATA	99509	133700	140	157	0.426101
	Tyr	Lys	3136	TACAAA	YK	TAC	AAA	96768	15509	104	82	-2
	Tyr	Leu	3164	TACCTA	YL	TAC	CTA	154880	372299	297	310	1.26531
	Tyr	Met	3150	TACATG	YM	TAC	ATG	25012	63629	75	81	1.34706
	Tyr	Asn	3137	TACAAC	YN	TAC	AAC	192255	223642	182	192	0.21817
	Tyr	Pro	3156	TACCCA	YP	TAC	CCA	122276	141595	254	264	0.211629
	Tyr	Gln	3152	TACCAA	YQ	TAC	CAA	92014	87448	132	133	-0.073428
	Tyr	Arg	3144	TACAGA	YR	TAC	AGA	171819	97395	282	241	-0.81897
	Tyr	Ser	3145	TACAGC	YS	TAC	AGC	213313	236529	342	340	0.149045
	Tyr	Thr	3140	TACACA	YT	TAC	ACA	199325	186066	302	274	-0.0993082
	Tyr	Val	3180	TACGTA	YV	TAC	GTA	124469	183620	186	197	0.560937
	Tyr	Trp	3194	TACTGG	YW	TAC	TGG	35218	19906	36	39	-0.82311
	Tyr	Tyr	3185	TACTAC	YY	TAC	TAC	86523	158857	135	141	0.876573

## Sheet: 1d
Figure 1d
	insert_num	dicodon	diaa	codon1	codon2	aa1	aa2	lfc	hydropathicity	beta_sheet	alpha_helix	bulkiness	p_i	interaction_no_ss_model	no_interaction_no_ss_model	order
	520	AGAAGA	RR	AGA	AGA	R	R	-0.204261	-4.5	0.93	0.98	14.28	10.76	-1.05405	-1.16645	-0.204261
	8	AAAAGA	KR	AAA	AGA	K	R	-0.594869	-4.2	0.835	1.07	14.995	10.25	-1.04741	-1.01256	-0.594869
	2	AAAAAG	KK	AAA	AAG	K	K	0.441629	-3.9	0.74	1.16	15.71	9.74	-1.0084	-0.858673	0.441629
	1096	CACAGA	HR	CAC	AGA	H	R	-2	-3.85	0.9	0.99	13.985	9.175	-0.676028	-0.799404	-2
	1088	CACAAA	HK	CAC	AAA	H	K	-0.867219	-3.55	0.805	1.08	14.7	8.665	-0.625764	-0.645518	-0.867219
	1288	CCAAGA	PR	CCA	AGA	P	R	-0.226158	-3.05	0.74	0.775	15.855	8.53	-0.675832	-0.562114	-0.226158
	776	ATAAGA	IR	ATA	AGA	I	R	-1.20529	0	1.265	1.03	17.84	8.39	-0.764319	-0.44084	-1.20529
	2312	GCAAGA	AR	GCA	AGA	A	R	-0.310576	-1.35	0.88	1.2	12.89	8.38	-0.440896	-0.657147	-0.310576
	1800	CTAAGA	LR	CTA	AGA	L	R	-0.578346	-0.35	1.115	1.095	17.84	8.37	-0.756761	-0.436044	-0.578346
	2568	GGAAGA	GR	GGA	AGA	G	R	-0.00503914	-2.45	0.84	0.775	8.84	8.365	-0.179692	-0.832491	-0.00503914
	556	AGAGTA	RV	AGA	GTA	R	V	-1.08535	-0.15	1.315	1.02	17.925	8.36	-0.758395	-0.42989	-1.08535
	570	AGATGG	RW	AGA	TGG	R	W	-0.482412	-2.7	1.15	1.03	17.975	8.325	-0.748142	-0.419288	-0.482412
	906	ATGAGG	MR	ATG	AGG	M	R	-0.146714	-1.3	0.99	1.215	15.265	8.25	-0.559988	-0.521039	-0.146714
	521	AGAAGC	RS	AGA	AGC	R	S	0.135807	-2.65	0.84	0.875	11.875	8.22	-0.357245	-0.663625	0.135807
	561	AGATAC	RY	AGA	TAC	R	Y	-0.361931	-2.9	1.2	0.835	16.155	8.21	-0.600199	-0.472125	-0.361931
	1032	CAAAGA	QR	CAA	AGA	Q	R	-0.282797	-4	1.015	1.045	14.365	8.205	-0.496998	-0.550013	-0.282797
	516	AGAACA	RT	AGA	ACA	R	T	-0.566247	-2.6	1.06	0.905	15.025	8.18	-0.528166	-0.514857	-0.566247
	3912	TTCAGA	FR	TTC	AGA	F	R	-1.45797	-0.85	1.155	1.055	17.04	8.12	-0.619853	-0.411441	-1.45797
	72	AACAGA	NR	AAC	AGA	N	R	-0.0404671	-4	0.91	0.825	13.55	8.085	-0.428198	-0.557247	-0.0404671
	20	AAACCA	KP	AAA	CCA	K	P	-0.15478	-2.75	0.645	0.865	16.57	8.02	-0.562771	-0.408228	-0.15478
	3656	TGCAGA	CR	TGC	AGA	C	R	-0.549294	-1	1.06	0.84	13.87	7.915	-0.41038	-0.502343	-0.549294
	768	ATAAAA	IK	ATA	AAA	I	K	-1.21436	0.3	1.17	1.12	18.555	7.88	-0.601884	-0.286953	-1.21436
	2304	GCAAAA	AK	GCA	AAA	A	K	-0.201661	-1.05	0.785	1.29	13.605	7.87	-0.390189	-0.503261	-0.201661
	28	AAACTA	KL	AAA	CTA	K	L	-1.38437	-0.05	1.02	1.185	18.555	7.86	-0.593691	-0.282157	-1.38437
	2560	GGAAAA	GK	GGA	AAA	G	K	-0.836823	-2.15	0.745	0.865	9.555	7.855	-0.220183	-0.678604	-0.836823
	44	AAAGTA	KV	AAA	GTA	K	V	-2	0.15	1.22	1.11	18.64	7.85	-0.593083	-0.276004	-2
	58	AAATGG	KW	AAA	TGG	K	W	-0.381748	-2.4	1.055	1.12	18.69	7.815	-0.580588	-0.265402	-0.381748
	14	AAAATG	KM	AAA	ATG	K	M	-0.0133273	-1	0.895	1.305	15.98	7.74	-0.451396	-0.367153	-0.0133273
	9	AAAAGC	KS	AAA	AGC	K	S	-0.569823	-2.35	0.745	0.965	12.59	7.71	-0.324436	-0.509739	-0.569823
	49	AAATAC	KY	AAA	TAC	K	Y	-2	-2.6	1.105	0.925	16.87	7.7	-0.470192	-0.318238	-2
	16	AAACAA	KQ	AAA	CAA	K	Q	-0.270802	-3.7	0.92	1.135	15.08	7.695	-0.40735	-0.396127	-0.270802
	4	AAAACA	KT	AAA	ACA	K	T	-0.802402	-2.3	0.965	0.995	15.74	7.67	-0.422786	-0.360971	-0.802402
	3904	TTCAAA	FK	TTC	AAA	F	K	-1.77236	-0.55	1.06	1.145	17.755	7.61	-0.466958	-0.257555	-1.77236
	1105	CACCAC	HH	CAC	CAC	H	H	0.223771	-3.2	0.87	1	13.69	7.59	-0.33951	-0.432362	0.223771
	1	AAAAAC	KN	AAA	AAC	K	N	-0.388448	-3.7	0.815	0.915	14.265	7.575	-0.35319	-0.40336	-0.388448
	3648	TGCAAA	CK	TGC	AAA	C	K	-0.438391	-0.7	0.965	0.93	14.585	7.405	-0.322734	-0.348457	-0.438391
	2056	GAAAGA	ER	GAA	AGA	E	R	-0.288971	-4	0.65	1.245	13.925	6.99	-0.22395	-0.278102	-0.288971
	1108	CACCCA	HP	CAC	CCA	H	P	0.0867268	-2.4	0.71	0.785	15.56	6.945	-0.216209	-0.195072	0.0867268
	1100	CACATA	HI	CAC	ATA	H	I	-0.0404274	0.65	1.235	1.04	17.545	6.805	-0.166888	-0.073798	-0.0404274
	2321	GCACAC	AH	GCA	CAC	A	H	-0.742298	-0.7	0.85	1.21	12.595	6.795	-0.191817	-0.290105	-0.742298
	1116	CACCTA	HL	CAC	CTA	H	L	0.0517247	0.3	1.085	1.105	17.545	6.785	-0.159592	-0.0690021	0.0517247
	2577	GGACAC	GH	GGA	CAC	G	H	-0.314711	-1.8	0.81	0.785	8.545	6.78	-0.215717	-0.465449	-0.314711
	1132	CACGTA	HV	CAC	GTA	H	V	0.472177	0.5	1.285	1.03	17.63	6.775	-0.155378	-0.0628486	0.472177
	2120	GACAGA	DR	GAC	AGA	D	R	0.0216751	-4	0.735	0.995	12.98	6.765	-0.184728	-0.265901	0.0216751
	1146	CACTGG	HW	CAC	TGG	H	W	-0.325216	-2.05	1.12	1.04	17.68	6.74	-0.142066	-0.0522466	-0.325216
	1102	CACATG	HM	CAC	ATG	H	M	-0.591765	-0.65	0.96	1.225	14.97	6.665	-0.145536	-0.153998	-0.591765
	1097	CACAGC	HS	CAC	AGC	H	S	-0.13054	-2	0.81	0.885	11.58	6.635	-0.181664	-0.296584	-0.13054
	1137	CACTAC	HY	CAC	TAC	H	Y	-0.415237	-2.25	1.17	0.845	15.86	6.625	-0.123661	-0.105083	-0.415237
	1104	CACCAA	HQ	CAC	CAA	H	Q	-0.181447	-3.35	0.985	1.055	14.07	6.62	-0.146447	-0.182971	-0.181447
	1092	CACACA	HT	CAC	ACA	H	T	-0.600751	-1.95	1.03	0.915	14.73	6.595	-0.131514	-0.147816	-0.600751
	3921	TTCCAC	FH	TTC	CAC	F	H	-0.190143	-0.2	1.125	1.065	16.745	6.535	-0.0822355	-0.0443996	-0.190143
	1089	CACAAC	HN	CAC	AAC	H	N	0.472543	-3.35	0.88	0.835	13.255	6.5	-0.136552	-0.190205	0.472543
	2048	GAAAAA	EK	GAA	AAA	E	K	-0.0157507	-3.7	0.555	1.335	14.64	6.48	-0.105705	-0.124216	-0.0157507
	3665	TGCCAC	CH	TGC	CAC	C	H	-0.430487	-0.35	1.03	0.85	13.575	6.33	-0.0984487	-0.135301	-0.430487
	1300	CCACCA	PP	CCA	CCA	P	P	1.16876	-1.6	0.55	0.57	17.43	6.3	0.0141585	0.0422176	1.16876
	2112	GACAAA	DK	GAC	AAA	D	K	-0.293737	-3.7	0.64	1.085	13.695	6.255	-0.080733	-0.112015	-0.293737
	788	ATACCA	IP	ATA	CCA	I	P	0.00666802	1.45	1.075	0.825	19.415	6.16	0.131923	0.163492	0.00666802
	2324	GCACCA	AP	GCA	CCA	A	P	0.408545	0.1	0.69	0.995	14.465	6.15	-0.03388	-0.0528154	0.408545
	1812	CTACCA	LP	CTA	CCA	L	P	0.260302	1.1	0.925	0.89	19.415	6.14	0.14088	0.168288	0.260302
	2580	GGACCA	GP	GGA	CCA	G	P	0.10592	-1	0.65	0.57	10.415	6.135	-0.172476	-0.228159	0.10592
	1324	CCAGTA	PV	CCA	GTA	P	V	0.143705	1.3	1.125	0.815	19.5	6.13	0.148357	0.174441	0.143705
	1402	CCCTGG	PW	CCC	TGG	P	W	-0.414661	-1.25	0.96	0.825	19.55	6.095	0.166005	0.185043	-0.414661
	780	ATAATA	II	ATA	ATA	I	I	-2	4.5	1.6	1.08	21.4	6.02	0.274356	0.284766	-2
	916	ATGCCA	MP	ATG	CCA	M	P	0.507519	0.15	0.8	1.01	16.84	6.02	0.0911804	0.0832924	0.507519
	2316	GCAATA	AI	GCA	ATA	A	I	0.300594	3.15	1.215	1.25	16.45	6.01	0.0786763	0.068459	0.300594
	2340	GCAGCA	AA	GCA	GCA	A	A	0.513523	1.8	0.83	1.42	11.5	6	-0.121397	-0.147848	0.513523
	796	ATACTA	IL	ATA	CTA	I	L	0.684729	4.15	1.45	1.145	21.4	6	0.285075	0.289562	0.684729
	2572	GGAATA	GI	GGA	ATA	G	I	0.134923	2.05	1.175	0.825	12.4	5.995	-0.0837631	-0.106885	0.134923
	1289	CCAAGC	PS	CCA	AGC	P	S	0.54218	-1.2	0.65	0.67	13.45	5.99	-0.039504	-0.0592938	0.54218
	812	ATAGTA	IV	ATA	GTA	I	V	0.641162	4.35	1.65	1.07	21.485	5.99	0.293962	0.295716	0.641162
	2332	GCACTA	AL	GCA	CTA	A	L	0.782282	2.8	1.065	1.315	16.45	5.99	0.0850009	0.0732549	0.782282
	2344	GCAGGA	AG	GCA	GGA	A	G	-0.156489	0.7	0.79	0.995	7.45	5.985	-0.28893	-0.323192	-0.156489
	1329	CCATAC	PY	CCA	TAC	P	Y	0.044903	-1.45	1.01	0.63	17.73	5.98	0.141853	0.132207	0.044903
	2348	GCAGTA	AV	GCA	GTA	A	V	0.692553	3	1.265	1.24	16.535	5.98	0.0917285	0.0794084	0.692553
	1820	CTACTA	LL	CTA	CTA	L	L	0.884758	3.8	1.3	1.21	21.4	5.98	0.295793	0.294358	0.884758
	2588	GGACTA	GL	GGA	CTA	G	L	-0.574227	1.7	1.025	0.89	12.4	5.975	-0.0810336	-0.102089	-0.574227
	1296	CCACAA	PQ	CCA	CAA	P	Q	0.149719	-2.55	0.825	0.84	15.94	5.975	0.0682389	0.0543186	0.149719
	1836	CTAGTA	LV	CTA	GTA	L	V	0.783751	4	1.5	1.135	21.485	5.97	0.304755	0.300512	0.783751
	2604	GGAGTA	GV	GGA	GTA	G	V	0.182581	1.9	1.225	0.815	12.485	5.965	-0.0760469	-0.0959354	0.182581
	2860	GTAGTA	VV	GTA	GTA	V	V	0.302349	4.2	1.7	1.06	21.57	5.96	0.313793	0.306665	0.302349
	826	ATATGG	IW	ATA	TGG	I	W	0.467833	1.8	1.485	1.08	21.535	5.955	0.315004	0.306318	0.467833
	1284	CCAACA	PT	CCA	ACA	P	T	0.500709	-1.15	0.87	0.7	16.6	5.95	0.104141	0.0894742	0.500709
	2362	GCATGG	AW	GCA	TGG	A	W	0.15987	0.45	1.1	1.25	16.585	5.945	0.105103	0.0900104	0.15987
	1850	CTATGG	LW	CTA	TGG	L	W	0.771616	1.45	1.335	1.145	21.535	5.935	0.325842	0.311114	0.771616
	2874	GTATGG	VW	GTA	TGG	V	W	-0.342441	1.65	1.535	1.07	21.62	5.925	0.335034	0.317267	-0.342441
	3924	TTCCCA	FP	TTC	CCA	F	P	0.25725	0.6	0.965	0.85	18.615	5.89	0.216084	0.19289	0.25725
	3770	TGGTGG	WW	TGG	TGG	W	W	-1.35478	-0.9	1.37	1.08	21.67	5.89	0.35643	0.327869	-1.35478
	846	ATCATG	IM	ATC	ATG	I	M	1.03953	3.2	1.325	1.265	18.825	5.88	0.229947	0.204567	1.03953
	2318	GCAATG	AM	GCA	ATG	A	M	1.03045	1.85	0.94	1.435	13.875	5.87	0.00236697	-0.0117406	1.03045
	1806	CTAATG	LM	CTA	ATG	L	M	1.1635	2.85	1.175	1.33	18.825	5.86	0.23838	0.209363	1.1635
	84	AACCCA	NP	AAC	CCA	N	P	-0.054777	-2.55	0.72	0.62	15.125	5.855	0.0647628	0.0470849	-0.054777
	2574	GGAATG	GM	GGA	ATG	G	M	0.482023	0.75	0.9	1.01	9.825	5.855	-0.186952	-0.187084	0.482023
	777	ATAAGC	IS	ATA	AGC	I	S	0.361739	1.85	1.175	0.925	15.435	5.85	0.0808416	0.0619806	0.361739
	940	ATGGTA	MV	ATG	GTA	M	V	1.17202	3.05	1.375	1.255	18.91	5.85	0.246652	0.215516	1.17202
	2313	GCAAGC	AS	GCA	AGC	A	S	0.00884878	0.5	0.79	1.095	10.485	5.84	-0.154834	-0.154327	0.00884878
	817	ATATAC	IY	ATA	TAC	I	Y	0.676016	1.6	1.535	0.885	19.715	5.84	0.289674	0.253481	0.676016
	784	ATACAA	IQ	ATA	CAA	I	Q	0.44256	0.5	1.35	1.095	17.925	5.835	0.205378	0.175593	0.44256
	1801	CTAAGC	LS	CTA	AGC	L	S	0.204241	1.5	1.025	0.99	15.435	5.83	0.0862652	0.0667765	0.204241
	2353	GCATAC	AY	GCA	TAC	A	Y	0.385206	0.25	1.15	1.055	14.765	5.83	0.0537012	0.037174	0.385206
	2320	GCACAA	AQ	GCA	CAA	A	Q	-0.0706098	-0.85	0.965	1.265	12.975	5.825	-0.0324881	-0.0407144	-0.0706098
	2569	GGAAGC	GS	GGA	AGC	G	S	0.0673223	-0.6	0.75	0.67	6.435	5.825	-0.351803	-0.329671	0.0673223
	620	AGCGTA	SV	AGC	GTA	S	V	0.305095	1.7	1.225	0.915	15.52	5.82	0.0931459	0.07293	0.305095
	1841	CTATAC	LY	CTA	TAC	L	Y	1.00989	1.25	1.385	0.95	19.715	5.82	0.298897	0.258277	1.00989
	1808	CTACAA	LQ	CTA	CAA	L	Q	0.565491	0.15	1.2	1.16	17.925	5.815	0.213012	0.180389	0.565491
	2609	GGATAC	GY	GGA	TAC	G	Y	0.324578	-0.85	1.11	0.63	10.715	5.815	-0.142215	-0.13817	0.324578
	954	ATGTGG	MW	ATG	TGG	M	W	0.890833	0.5	1.21	1.265	18.96	5.815	0.264005	0.226118	0.890833
	2576	GGACAA	GQ	GGA	CAA	G	Q	-0.733554	-1.95	0.925	0.84	8.925	5.81	-0.230495	-0.216058	-0.733554
	2865	GTATAC	VY	GTA	TAC	V	Y	0.943878	1.45	1.585	0.875	19.8	5.81	0.307715	0.264431	0.943878
	772	ATAACA	IT	ATA	ACA	I	T	0.796579	1.9	1.395	0.955	18.585	5.81	0.247584	0.210749	0.796579
	1068	CAAGTA	QV	CAA	GTA	Q	V	-0.0409227	0.35	1.4	1.085	18.01	5.805	0.221054	0.186542	-0.0409227
	2308	GCAACA	AT	GCA	ACA	A	T	0.12372	0.55	1.01	1.125	13.635	5.8	0.00451849	-0.00555883	0.12372
	1796	CTAACA	LT	CTA	ACA	L	T	0.609863	1.55	1.245	1.02	18.585	5.79	0.255804	0.215544	0.609863
	634	AGCTGG	SW	AGC	TGG	S	W	-0.060253	-0.85	1.06	0.925	15.57	5.785	0.105299	0.083532	-0.060253
	2564	GGAACA	GT	GGA	ACA	G	T	0.137901	-0.55	0.97	0.7	9.585	5.785	-0.197543	-0.180903	0.137901
	300	ACAGTA	TV	ACA	GTA	T	V	0.224826	1.75	1.445	0.945	18.67	5.78	0.264234	0.221698	0.224826
	3761	TGGTAC	WY	TGG	TAC	W	Y	-0.366679	-1.1	1.42	0.885	19.85	5.775	0.326539	0.275033	-0.366679
	1082	CAATGG	QW	CAA	TGG	Q	W	0.021815	-2.2	1.235	1.095	18.06	5.77	0.237109	0.197144	0.021815
	3916	TTCATA	FI	TTC	ATA	F	I	0.84212	3.65	1.49	1.105	20.6	5.75	0.377333	0.314165	0.84212
	314	ACATGG	TW	ACA	TGG	T	W	-0.0626607	-0.8	1.28	0.955	18.72	5.745	0.281369	0.2323	-0.0626607
	2365	GCATTC	AF	GCA	TTC	A	F	0.707154	2.3	1.105	1.275	15.65	5.74	0.12198	0.0978574	0.707154
	910	ATGATG	MM	ATG	ATG	M	M	2	1.9	1.05	1.45	16.25	5.74	0.153538	0.124367	2
	3932	TTCCTA	FL	TTC	CTA	F	L	1.42176	3.3	1.34	1.17	20.6	5.73	0.387341	0.318961	1.42176
	3944	TTCGGA	FG	TTC	GGA	F	G	-1.46468	1.2	1.065	0.85	11.6	5.725	-0.0895255	-0.0774864	-1.46468
	3948	TTCGTA	FV	TTC	GTA	F	V	1.29084	3.5	1.54	1.095	20.685	5.72	0.396892	0.325114	1.29084
	769	ATAAAC	IN	ATA	AAC	I	N	-0.288315	0.5	1.245	0.875	17.11	5.715	0.20741	0.168359	-0.288315
	905	ATGAGC	MS	ATG	AGC	M	S	-0.0648819	0.55	0.9	1.11	12.86	5.71	-0.0200606	-0.018219	-0.0648819
	2305	GCAAAC	AN	GCA	AAC	A	N	0.182838	-0.85	0.86	1.045	12.16	5.705	-0.0571817	-0.047948	0.182838
	945	ATGTAC	MY	ATG	TAC	M	Y	0.382599	0.3	1.26	1.07	17.14	5.7	0.214224	0.173282	0.382599
	912	ATGCAA	MQ	ATG	CAA	M	Q	-0.549586	-0.8	1.075	1.28	15.35	5.695	0.118234	0.0953933	-0.549586
	1793	CTAAAC	LN	CTA	AAC	L	N	0.502271	0.15	1.095	0.94	17.11	5.695	0.21432	0.173155	0.502271
	2561	GGAAAC	GN	GGA	AAC	G	N	-0.298763	-1.95	0.82	0.62	8.11	5.69	-0.277302	-0.223292	-0.298763
	3668	TGCCCA	CP	TGC	CCA	C	P	-0.0733365	0.45	0.87	0.635	15.445	5.685	0.126136	0.101989	-0.0733365
	108	AACGTA	NV	AAC	GTA	N	V	-0.0332959	0.35	1.295	0.865	17.195	5.685	0.222454	0.179309	-0.0332959
	3962	TTCTGG	FW	TTC	TGG	F	W	0.327029	0.95	1.375	1.105	20.735	5.685	0.41729	0.335716	0.327029
	585	AGCAGC	SS	AGC	AGC	S	S	0.243804	-0.8	0.75	0.77	9.47	5.68	-0.202687	-0.160805	0.243804
	625	AGCTAC	SY	AGC	TAC	S	Y	0.0597214	-1.05	1.11	0.73	13.75	5.67	0.0357919	0.0306956	0.0597214
	900	ATGACA	MT	ATG	ACA	M	T	0.550893	0.6	1.12	1.14	16.01	5.67	0.161684	0.130549	0.550893
	1033	CAAAGC	QS	CAA	AGC	Q	S	0.0669573	-2.15	0.925	0.94	11.96	5.665	-0.0633341	-0.0471928	0.0669573
	3185	TACTAC	YY	TAC	TAC	Y	Y	0.774329	-1.3	1.47	0.69	18.03	5.66	0.27807	0.222196	0.774329
	1073	CAATAC	QY	CAA	TAC	Q	Y	0.18816	-2.4	1.285	0.9	16.24	5.655	0.179099	0.144308	0.18816
	122	AACTGG	NW	AAC	TGG	N	W	-1.0804	-2.2	1.13	0.875	17.245	5.65	0.237509	0.189911	-1.0804
	1040	CAACAA	QQ	CAA	CAA	Q	Q	0.442597	-3.5	1.1	1.11	14.45	5.65	0.0793341	0.0664195	0.442597
	580	AGCACA	ST	AGC	ACA	S	T	0.113398	-0.75	0.97	0.8	12.62	5.64	-0.0227668	-0.0120372	0.113398
	305	ACATAC	TY	ACA	TAC	T	Y	-0.0133826	-1	1.33	0.76	16.9	5.63	0.224708	0.179464	-0.0133826
	1028	CAAACA	QT	CAA	ACA	Q	T	-0.504469	-2.1	1.145	0.97	15.11	5.625	0.123104	0.101575	-0.504469
	3918	TTCATG	FM	TTC	ATG	F	M	1.17204	2.35	1.215	1.29	18.025	5.61	0.297096	0.233965	1.17204
	260	ACAACA	TT	ACA	ACA	T	T	0.402701	-0.7	1.19	0.83	15.77	5.6	0.168338	0.136731	0.402701
	3913	TTCAGC	FS	TTC	AGC	F	S	-1.40387	1	1.065	0.95	14.635	5.58	0.106301	0.091379	-1.40387
	897	ATGAAC	MN	ATG	AAC	M	N	0.259185	-0.8	0.97	1.06	14.535	5.575	0.101487	0.0881597	0.259185
	3953	TTCTAC	FY	TTC	TAC	F	Y	0.834809	0.75	1.425	0.91	18.915	5.57	0.366068	0.28288	0.834809
	3920	TTCCAA	FQ	TTC	CAA	F	Q	0.11682	-0.35	1.24	1.12	17.125	5.565	0.260143	0.204991	0.11682
	73	AACAGC	NS	AAC	AGC	N	S	0.137001	-2.15	0.82	0.72	11.145	5.545	-0.0992211	-0.0544264	0.137001
	3660	TGCATA	CI	TGC	ATA	C	I	0.376263	3.5	1.395	0.89	17.43	5.545	0.285749	0.223263	0.376263
	3908	TTCACA	FT	TTC	ACA	F	T	-0.128095	1.05	1.285	0.98	17.785	5.54	0.309371	0.240147	-0.128095
	2363	GCATGT	AC	GCA	TGT	A	C	-0.460846	2.15	1.01	1.06	12.48	5.535	-0.0160492	0.00695568	-0.460846
	113	AACTAC	NY	AAC	TAC	N	Y	0.142399	-2.4	1.18	0.68	15.425	5.535	0.165646	0.137074	0.142399
	80	AACCAA	NQ	AAC	CAA	N	Q	0.0710828	-3.5	0.995	0.89	13.635	5.53	0.0561662	0.0591859	0.0710828
	3676	TGCCTA	CL	TGC	CTA	C	L	1.25664	3.15	1.245	0.955	17.43	5.525	0.292943	0.228059	1.25664
	3688	TGCGGA	CG	TGC	GGA	C	G	-0.497189	1.05	0.97	0.635	8.43	5.52	-0.266514	-0.168388	-0.497189
	3692	TGCGTA	CV	TGC	GTA	C	V	0.542054	3.35	1.445	0.88	17.515	5.515	0.30186	0.234212	0.542054
	68	AACACA	NT	AAC	ACA	N	T	-0.281335	-2.1	1.04	0.75	14.295	5.505	0.102547	0.0943415	-0.281335
	3706	TGCTGG	CW	TGC	TGG	C	W	-1.46045	0.8	1.28	0.89	17.565	5.48	0.317789	0.244814	-1.46045
	3965	TTCTTC	FF	TTC	TTC	F	F	1.04592	2.8	1.38	1.13	19.8	5.48	0.461136	0.343563	1.04592
	3905	TTCAAC	FN	TTC	AAC	F	N	-0.574797	-0.35	1.135	0.9	16.31	5.445	0.248148	0.197758	-0.574797
	65	AACAAC	NN	AAC	AAC	N	N	0.241649	-3.5	0.89	0.67	12.82	5.41	0.0243169	0.0519523	0.241649
	2065	GAACAC	EH	GAA	CAC	E	H	-0.256596	-3.35	0.62	1.255	13.63	5.405	0.0797398	0.0889394	-0.256596
	3662	TGCATG	CM	TGC	ATG	C	M	0.417371	2.2	1.12	1.075	14.855	5.405	0.162385	0.143063	0.417371
	3657	TGCAGC	CS	TGC	AGC	C	S	-0.117396	0.85	0.97	0.735	11.465	5.375	-0.0634745	0.00047729	-0.117396
	3697	TGCTAC	CY	TGC	TAC	C	Y	0.179712	0.6	1.33	0.695	15.745	5.365	0.233828	0.191978	0.179712
	3664	TGCCAA	CQ	TGC	CAA	C	Q	-0.285678	-0.5	1.145	0.905	13.955	5.36	0.110913	0.11409	-0.285678
	3652	TGCACA	CT	TGC	ACA	C	T	-0.150117	0.9	1.19	0.765	14.615	5.335	0.162629	0.149245	-0.150117
	3709	TGCTTC	CF	TGC	TTC	C	F	1.28493	2.65	1.285	0.915	16.63	5.275	0.324285	0.252661	1.28493
	3649	TGCAAC	CN	TGC	AAC	C	N	-0.425129	-0.5	1.04	0.685	13.14	5.24	0.074619	0.106856	-0.425129
	2129	GACCAC	DH	GAC	CAC	D	H	0.0761377	-3.35	0.705	1.005	12.685	5.18	0.0495374	0.101141	0.0761377
	3705	TGCTGC	CC	TGC	TGC	C	C	-1.06518	2.5	1.19	0.7	13.46	5.07	0.12975	0.16176	-1.06518
	2068	GAACCA	EP	GAA	CCA	E	P	0.0791016	-2.55	0.46	1.04	15.5	4.76	0.382671	0.326229	0.0791016
	2060	GAAATA	EI	GAA	ATA	E	I	0.286268	0.5	0.985	1.295	17.485	4.62	0.624119	0.447504	0.286268
	2336	GCAGAA	AE	GCA	GAA	A	E	-0.425027	-0.85	0.6	1.465	12.535	4.61	0.119125	0.231196	-0.425027
	2076	GAACTA	EL	GAA	CTA	E	L	0.47211	0.15	0.835	1.36	17.485	4.6	0.631362	0.4523	0.47211
	2088	GAAGGA	EG	GAA	GGA	E	G	0.16215	-1.95	0.56	1.04	8.485	4.595	-0.297574	0.0558526	0.16215
	2092	GAAGTA	EV	GAA	GTA	E	V	-0.239915	0.35	1.035	1.285	17.57	4.59	0.643793	0.458453	-0.239915
	2106	GAATGG	EW	GAA	TGG	E	W	-0.526205	-2.2	0.87	1.295	17.62	4.555	0.661861	0.469055	-0.526205
	2132	GACCCA	DP	GAC	CCA	D	P	0.437279	-2.55	0.545	0.79	14.555	4.535	0.34409	0.338431	0.437279
	2062	GAAATG	EM	GAA	ATG	E	M	0.526923	-0.8	0.71	1.48	14.91	4.48	0.395382	0.367304	0.526923
	2057	GAAAGC	ES	GAA	AGC	E	S	0.0641462	-2.15	0.56	1.14	11.52	4.45	0.0304201	0.224718	0.0641462
	2097	GAATAC	EY	GAA	TAC	E	Y	0.314468	-2.4	0.92	1.1	15.8	4.44	0.50346	0.416219	0.314468
	2064	GAACAA	EQ	GAA	CAA	E	Q	0.0449983	-3.5	0.735	1.31	14.01	4.435	0.30707	0.33833	0.0449983
	2052	GAAACA	ET	GAA	ACA	E	T	0.238341	-2.1	0.78	1.17	14.67	4.41	0.385943	0.373486	0.238341
	2124	GACATA	DI	GAC	ATA	D	I	0.181383	0.5	1.07	1.045	16.54	4.395	0.599489	0.459705	0.181383
	2337	GCAGAC	AD	GCA	GAC	A	D	0.267312	-0.85	0.685	1.215	11.59	4.385	0.0446437	0.243398	0.267312
	2140	GACCTA	DL	GAC	CTA	D	L	-0.0493932	0.15	0.92	1.11	16.54	4.375	0.605893	0.464501	-0.0493932
	2152	GACGGA	DG	GAC	GGA	D	G	0.794138	-1.95	0.645	0.79	7.54	4.37	-0.413129	0.0680537	0.794138
	2156	GACGTA	DV	GAC	GTA	D	V	-0.0900038	0.35	1.12	1.035	16.625	4.365	0.618754	0.470654	-0.0900038
	2109	GAATTC	EF	GAA	TTC	E	F	0.250375	-0.35	0.875	1.32	16.685	4.35	0.630471	0.476902	0.250375
	2170	GACTGG	DW	GAC	TGG	D	W	-0.910214	-2.2	0.955	1.045	16.675	4.33	0.635852	0.481256	-0.910214
	2049	GAAAAC	EN	GAA	AAC	E	N	0.684037	-3.5	0.63	1.09	13.195	4.315	0.23761	0.331097	0.684037
	2126	GACATG	DM	GAC	ATG	D	M	0.244092	-0.8	0.795	1.23	13.965	4.255	0.339165	0.379505	0.244092
	2121	GACAGC	DS	GAC	AGC	D	S	0.28048	-2.15	0.645	0.89	10.575	4.225	-0.0609082	0.236919	0.28048
	2161	GACTAC	DY	GAC	TAC	D	Y	0.571972	-2.4	1.005	0.85	14.855	4.215	0.454454	0.42842	0.571972
	2128	GACCAA	DQ	GAC	CAA	D	Q	-0.0681911	-3.5	0.82	1.06	13.065	4.21	0.239979	0.350531	-0.0681911
	2116	GACACA	DT	GAC	ACA	D	T	0.479265	-2.1	0.865	0.92	13.725	4.185	0.324393	0.385687	0.479265
	3680	TGCGAA	CE	TGC	GAA	C	E	-0.447416	-0.5	0.78	1.105	13.515	4.145	0.306293	0.386	-0.447416
	2173	GACTTC	DF	GAC	TTC	D	F	0.206576	-0.35	0.96	1.07	15.74	4.125	0.586527	0.489103	0.206576
	2113	GACAAC	DN	GAC	AAC	D	N	0.418916	-3.5	0.715	0.84	12.25	4.09	0.157346	0.343298	0.418916
	3681	TGCGAC	CD	TGC	GAC	C	D	0.765831	-0.5	0.865	0.855	12.57	3.92	0.222095	0.398202	0.765831
	2080	GAAGAA	EE	GAA	GAA	E	E	-0.319164	-3.5	0.37	1.51	13.57	3.22	0.487352	0.610241	-0.319164
	2144	GACGAA	DE	GAC	GAA	D	E	0.622358	-3.5	0.455	1.26	12.625	2.995	0.364907	0.622442	0.622358
	2145	GACGAC	DD	GAC	GAC	D	D	0.833391	-3.5	0.54	1.01	11.68	2.77	0.223587	0.634643	0.833391

## Sheet: 1e
Figure 1e
	diaa	frame	lfc	frame0_lfc	aa1	aa2
	CA	1	-0.265281	-0.550825	C	A
	CA	2	0.182742	-0.550825	C	A
	CA	3	-0.517009	-0.550825	C	A
	DA	1	-0.513001	0.203698	D	A
	DA	2	0.350283	0.203698	D	A
	DA	3	0.359658	0.203698	D	A
	DC	1	0.150297	-0.37285	D	C
	DC	2	0.772454	-0.37285	D	C
	DC	3	0.924451	-0.37285	D	C
	EA	1	-0.397718	0.35617	E	A
	EA	2	-0.961488	0.35617	E	A
	EA	3	-0.533736	0.35617	E	A
	EC	1	-0.990085	-0.678706	E	C
	EC	2	0.42084	-0.678706	E	C
	EC	3	-0.290173	-0.678706	E	C
	ED	1	-1.47147	0.0511178	E	D
	ED	2	-0.143191	0.0511178	E	D
	ED	3	0.571622	0.0511178	E	D
	FA	1	0.0171698	0.540328	F	A
	FA	2	0.290084	0.540328	F	A
	FA	3	0.802351	0.540328	F	A
	FC	1	1.40524	1.45054	F	C
	FC	2	1.06322	1.45054	F	C
	FC	3	1.12464	1.45054	F	C
	FD	1	-0.456418	0.00681604	F	D
	FD	2	-0.0954786	0.00681604	F	D
	FD	3	0.550391	0.00681604	F	D
	FE	1	-1.47846	0.335038	F	E
	FE	2	0.181786	0.335038	F	E
	FE	3	0.238669	0.335038	F	E
	GA	1	-0.459948	-0.0530127	G	A
	GA	2	0.148615	-0.0530127	G	A
	GA	3	-0.270632	-0.0530127	G	A
	GC	1	0.478354	-0.511059	G	C
	GC	2	0.17759	-0.511059	G	C
	GC	3	-0.38071	-0.511059	G	C
	GD	1	-0.776279	0.431964	G	D
	GD	2	0.307227	0.431964	G	D
	GD	3	0.787093	0.431964	G	D
	GE	1	-2.08116	-0.259647	G	E
	GE	2	-0.598984	-0.259647	G	E
	GE	3	0.18251	-0.259647	G	E
	GF	1	0.687421	-0.782615	G	F
	GF	2	-0.377046	-0.782615	G	F
	GF	3	-1.33981	-0.782615	G	F
	HA	1	-0.326377	-0.131434	H	A
	HA	2	-0.439428	-0.131434	H	A
	HA	3	-0.56948	-0.131434	H	A
	HC	1	0.212899	-0.370701	H	C
	HC	2	0.475681	-0.370701	H	C
	HC	3	-0.285096	-0.370701	H	C
	HD	1	-1.08182	0.0719026	H	D
	HD	2	0.55987	0.0719026	H	D
	HD	3	0.156748	0.0719026	H	D
	HE	1	-1.79319	-0.241273	H	E
	HE	2	-0.428748	-0.241273	H	E
	HE	3	-0.204806	-0.241273	H	E
	HF	1	0.168479	-0.020236	H	F
	HF	2	0.162191	-0.020236	H	F
	HF	3	-0.431615	-0.020236	H	F
	HG	1	0.255375	-0.0117684	H	G
	HG	2	0.36815	-0.0117684	H	G
	HG	3	-0.186273	-0.0117684	H	G
	IA	1	-0.231656	0.541865	I	A
	IA	2	-0.726138	0.541865	I	A
	IA	3	0.298646	0.541865	I	A
	IC	1	1.24749	0.722899	I	C
	IC	2	1.27445	0.722899	I	C
	IC	3	0.372623	0.722899	I	C
	ID	1	-0.576006	0.511106	I	D
	ID	2	0.175425	0.511106	I	D
	ID	3	0.140254	0.511106	I	D
	IE	1	-0.123375	0.559273	I	E
	IE	2	-0.841401	0.559273	I	E
	IE	3	0.281441	0.559273	I	E
	IF	1	0.492986	0.317504	I	F
	IF	2	0.793348	0.317504	I	F
	IF	3	0.794319	0.317504	I	F
	IG	1	-0.839282	-0.0298404	I	G
	IG	2	-0.579421	-0.0298404	I	G
	IG	3	0.210946	-0.0298404	I	G
	IH	1	-0.20442	0.157349	I	H
	IH	2	0.380006	0.157349	I	H
	IH	3	-0.141476	0.157349	I	H
	KA	1	-0.351531	-0.285192	K	A
	KA	2	-0.993948	-0.285192	K	A
	KA	3	-0.136179	-0.285192	K	A
	KC	1	-0.774851	-0.794066	K	C
	KC	2	0.280881	-0.794066	K	C
	KC	3	-0.428882	-0.794066	K	C
	KD	1	-0.663915	0.197958	K	D
	KD	2	-1.70752	0.197958	K	D
	KD	3	-0.218619	0.197958	K	D
	KE	1	-0.530806	-0.0371306	K	E
	KE	2	0.164052	-0.0371306	K	E
	KE	3	0.00816511	-0.0371306	K	E
	KF	1	-0.562963	-1.02428	K	F
	KF	2	-0.262569	-1.02428	K	F
	KF	3	-1.66762	-1.02428	K	F
	KG	1	-0.870267	-0.759822	K	G
	KG	2	-0.734881	-0.759822	K	G
	KG	3	-0.563132	-0.759822	K	G
	KH	1	-0.385877	-0.801605	K	H
	KH	2	-0.688501	-0.801605	K	H
	KH	3	-0.972347	-0.801605	K	H
	KI	1	-0.264792	-2.15255	K	I
	KI	2	-0.591112	-2.15255	K	I
	KI	3	-1.13979	-2.15255	K	I
	LA	1	0.115833	0.638568	L	A
	LA	2	-0.398579	0.638568	L	A
	LA	3	0.766759	0.638568	L	A
	LC	1	0.882283	0.885923	L	C
	LC	2	0.372015	0.885923	L	C
	LC	3	1.17705	0.885923	L	C
	LD	1	-0.565895	0.31403	L	D
	LD	2	0.0806661	0.31403	L	D
	LD	3	-0.0384758	0.31403	L	D
	LE	1	-0.226038	0.188971	L	E
	LE	2	-0.350254	0.188971	L	E
	LE	3	0.420075	0.188971	L	E
	LF	1	0.951739	1.57808	L	F
	LF	2	0.660662	1.57808	L	F
	LF	3	1.46597	1.57808	L	F
	LG	1	-0.331822	-1.57608	L	G
	LG	2	-0.223603	-1.57608	L	G
	LG	3	-0.531148	-1.57608	L	G
	LH	1	0.522912	-0.0602128	L	H
	LH	2	0.511693	-0.0602128	L	H
	LH	3	0.111781	-0.0602128	L	H
	LI	1	0.391141	0.773898	L	I
	LI	2	-0.0719619	0.773898	L	I
	LI	3	0.766065	0.773898	L	I
	LK	1	-0.294547	-1.21425	L	K
	LK	2	-1.26585	-1.21425	L	K
	LK	3	-1.32691	-1.21425	L	K
	MA	1	0.0997371	0.70807	M	A
	MA	2	0.0692111	0.70807	M	A
	MA	3	0.947547	0.70807	M	A
	MC	1	0.938001	0.231677	M	C
	MC	2	0.463604	0.231677	M	C
	MC	3	0.467218	0.231677	M	C
	MD	1	0.455551	0.667797	M	D
	MD	2	0.40034	0.667797	M	D
	MD	3	0.341956	0.667797	M	D
	ME	1	0.75351	0.329927	M	E
	ME	2	0.0988599	0.329927	M	E
	ME	3	-0.026641	0.329927	M	E
	MF	1	0.755544	0.452672	M	F
	MF	2	-0.237373	0.452672	M	F
	MF	3	1.08163	0.452672	M	F
	MG	1	-0.241617	-0.893839	M	G
	MG	2	-0.585976	-0.893839	M	G
	MG	3	0.182064	-0.893839	M	G
	MH	1	-0.137539	-0.903372	M	H
	MH	2	-0.0640942	-0.903372	M	H
	MH	3	-0.655645	-0.903372	M	H
	MI	1	-0.00573998	0.98542	M	I
	MI	2	-2.29046	0.98542	M	I
	MI	3	1.10819	0.98542	M	I
	MK	1	0.991854	0.104636	M	K
	MK	2	-1.66381	0.104636	M	K
	MK	3	0.0359107	0.104636	M	K
	ML	1	0.51514	0.731199	M	L
	ML	2	-0.90545	0.731199	M	L
	ML	3	1.39865	0.731199	M	L
	NA	1	-0.437	-0.522042	N	A
	NA	2	-0.137123	-0.522042	N	A
	NA	3	0.277373	-0.522042	N	A
	NC	1	-0.636882	-0.245924	N	C
	NC	2	0.297734	-0.245924	N	C
	NC	3	-0.14169	-0.245924	N	C
	ND	1	-0.765581	0.231176	N	D
	ND	2	0.502548	0.231176	N	D
	ND	3	0.46987	0.231176	N	D
	NE	1	0.249872	0.31879	N	E
	NE	2	-0.542332	0.31879	N	E
	NE	3	0.501068	0.31879	N	E
	NF	1	0.190372	-0.360887	N	F
	NF	2	0.497022	-0.360887	N	F
	NF	3	-0.469234	-0.360887	N	F
	NG	1	-0.567281	0.105822	N	G
	NG	2	-0.170293	0.105822	N	G
	NG	3	-0.242001	0.105822	N	G
	NH	1	0.390076	0.170193	N	H
	NH	2	0.385126	0.170193	N	H
	NH	3	0.422728	0.170193	N	H
	NI	1	-0.331643	-0.356134	N	I
	NI	2	-0.247976	-0.356134	N	I
	NI	3	-0.340941	-0.356134	N	I
	NK	1	-0.33393	-0.0887495	N	K
	NK	2	-0.845742	-0.0887495	N	K
	NK	3	-0.466973	-0.0887495	N	K
	NL	1	0.286563	0.23905	N	L
	NL	2	-0.141507	0.23905	N	L
	NL	3	0.496	0.23905	N	L
	NM	1	0.110282	0.309679	N	M
	NM	2	-0.978499	0.309679	N	M
	NM	3	0.347889	0.309679	N	M
	PA	1	0.326003	0.233486	P	A
	PA	2	0.148885	0.233486	P	A
	PA	3	0.329238	0.233486	P	A
	PC	1	0.387308	0.540792	P	C
	PC	2	0.313877	0.540792	P	C
	PC	3	-0.145892	0.540792	P	C
	PD	1	-0.538087	0.630678	P	D
	PD	2	0.781433	0.630678	P	D
	PD	3	0.366677	0.630678	P	D
	PE	1	-0.587373	0.493401	P	E
	PE	2	-0.174825	0.493401	P	E
	PE	3	0.0291213	0.493401	P	E
	PF	1	-0.204837	0.103168	P	F
	PF	2	0.120725	0.103168	P	F
	PF	3	0.322283	0.103168	P	F
	PG	1	0.631954	0.569247	P	G
	PG	2	-0.0421822	0.569247	P	G
	PG	3	0.131878	0.569247	P	G
	PH	1	0.25803	0.16824	P	H
	PH	2	0.171144	0.16824	P	H
	PH	3	0.0568242	0.16824	P	H
	PI	1	0.241485	0.418323	P	I
	PI	2	0.260067	0.418323	P	I
	PI	3	0.231254	0.418323	P	I
	PK	1	-0.707518	-0.425361	P	K
	PK	2	0.0188349	-0.425361	P	K
	PK	3	-0.0541798	-0.425361	P	K
	PL	1	0.631343	0.493294	P	L
	PL	2	0.266381	0.493294	P	L
	PL	3	0.314316	0.493294	P	L
	PM	1	0.380537	-0.222365	P	M
	PM	2	-0.136502	-0.222365	P	M
	PM	3	0.514184	-0.222365	P	M
	PN	1	-0.0425936	0.331221	P	N
	PN	2	0.198759	0.331221	P	N
	PN	3	-0.031045	0.331221	P	N
	QA	1	-0.220275	0.239293	Q	A
	QA	2	-0.781447	0.239293	Q	A
	QA	3	-0.0404168	0.239293	Q	A
	QC	1	0.180961	-0.386626	Q	C
	QC	2	0.0134079	-0.386626	Q	C
	QC	3	-0.303194	-0.386626	Q	C
	QD	1	-0.168343	-0.0286512	Q	D
	QD	2	-1.31585	-0.0286512	Q	D
	QD	3	-0.0465167	-0.0286512	Q	D
	QE	1	-0.507556	-0.295786	Q	E
	QE	2	-0.00164856	-0.295786	Q	E
	QE	3	-0.2363	-0.295786	Q	E
	QF	1	0.859035	0.733332	Q	F
	QF	2	0.154161	0.733332	Q	F
	QF	3	0.0172274	0.733332	Q	F
	QG	1	-0.722751	-0.141785	Q	G
	QG	2	-0.781088	-0.141785	Q	G
	QG	3	-0.71943	-0.141785	Q	G
	QH	1	-0.049827	0.344509	Q	H
	QH	2	0.349218	0.344509	Q	H
	QH	3	-0.123148	0.344509	Q	H
	QI	1	-0.00132101	0.357834	Q	I
	QI	2	-0.596149	0.357834	Q	I
	QI	3	0.51043	0.357834	Q	I
	QK	1	-1.08469	-0.804792	Q	K
	QK	2	-0.602253	-0.804792	Q	K
	QK	3	-0.282989	-0.804792	Q	K
	QL	1	0.533678	0.291742	Q	L
	QL	2	0.257298	0.291742	Q	L
	QL	3	0.441903	0.291742	Q	L
	QM	1	0.164559	0.00276627	Q	M
	QM	2	-0.8461	0.00276627	Q	M
	QM	3	-0.625857	0.00276627	Q	M
	QN	1	0.242241	-0.0176872	Q	N
	QN	2	-0.907	-0.0176872	Q	N
	QN	3	0.184804	-0.0176872	Q	N
	QP	1	0.249602	0.798909	Q	P
	QP	2	0.354714	0.798909	Q	P
	QP	3	0.201003	0.798909	Q	P
	RA	1	-0.0415026	-0.20177	R	A
	RA	2	0.13319	-0.20177	R	A
	RA	3	-0.250513	-0.20177	R	A
	RC	1	0.527572	-0.468931	R	C
	RC	2	0.324657	-0.468931	R	C
	RC	3	-0.483646	-0.468931	R	C
	RD	1	-0.323567	0.10475	R	D
	RD	2	0.299124	0.10475	R	D
	RD	3	0.0452328	0.10475	R	D
	RE	1	-0.764066	-0.562515	R	E
	RE	2	-0.606559	-0.562515	R	E
	RE	3	-0.360972	-0.562515	R	E
	RF	1	0.124265	-0.988551	R	F
	RF	2	0.313663	-0.988551	R	F
	RF	3	-1.27453	-0.988551	R	F
	RG	1	-0.320673	-0.265294	R	G
	RG	2	-0.0657759	-0.265294	R	G
	RG	3	0.00640521	-0.265294	R	G
	RH	1	0.0980481	-2.63283	R	H
	RH	2	0.190862	-2.63283	R	H
	RH	3	-2.35332	-2.63283	R	H
	RI	1	0.462406	-1.02663	R	I
	RI	2	0.0313605	-1.02663	R	I
	RI	3	-1.17783	-1.02663	R	I
	RK	1	-0.713873	0.0406523	R	K
	RK	2	-0.572565	0.0406523	R	K
	RK	3	-0.534124	0.0406523	R	K
	RL	1	0.211285	-0.705085	R	L
	RL	2	0.10621	-0.705085	R	L
	RL	3	-0.535486	-0.705085	R	L
	RM	1	0.55452	0.455808	R	M
	RM	2	-0.524035	0.455808	R	M
	RM	3	-0.198571	0.455808	R	M
	RN	1	-0.110968	0.140156	R	N
	RN	2	0.182848	0.140156	R	N
	RN	3	0.0779871	0.140156	R	N
	RP	1	0.0691313	-0.199352	R	P
	RP	2	0.0738704	-0.199352	R	P
	RP	3	-0.0186466	-0.199352	R	P
	RQ	1	-0.0510842	-0.31355	R	Q
	RQ	2	0.0925836	-0.31355	R	Q
	RQ	3	-0.20267	-0.31355	R	Q
	SA	1	-0.162125	-0.0125299	S	A
	SA	2	0.116295	-0.0125299	S	A
	SA	3	0.088178	-0.0125299	S	A
	SC	1	0.732513	-0.0386444	S	C
	SC	2	0.474347	-0.0386444	S	C
	SC	3	-0.0621108	-0.0386444	S	C
	SD	1	-0.446374	1.05845	S	D
	SD	2	0.25997	1.05845	S	D
	SD	3	0.348335	1.05845	S	D
	SE	1	-1.04574	0.384921	S	E
	SE	2	0.00932007	0.384921	S	E
	SE	3	0.0260493	0.384921	S	E
	SF	1	0.750444	-1.33271	S	F
	SF	2	0.71029	-1.33271	S	F
	SF	3	-1.2552	-1.33271	S	F
	SG	1	-0.502079	-0.198036	S	G
	SG	2	-0.064552	-0.198036	S	G
	SG	3	0.14747	-0.198036	S	G
	SH	1	-0.18724	-0.0667194	S	H
	SH	2	-0.259525	-0.0667194	S	H
	SH	3	-0.05178	-0.0667194	S	H
	SI	1	0.255032	0.294715	S	I
	SI	2	0.381009	0.294715	S	I
	SI	3	0.402254	0.294715	S	I
	SK	1	-0.692918	-0.219018	S	K
	SK	2	-0.330389	-0.219018	S	K
	SK	3	-0.421918	-0.219018	S	K
	SL	1	0.227081	0.170343	S	L
	SL	2	-0.119878	0.170343	S	L
	SL	3	0.180719	0.170343	S	L
	SM	1	0.198082	0.538272	S	M
	SM	2	-0.430056	0.538272	S	M
	SM	3	-0.0418835	0.538272	S	M
	SN	1	-0.10152	0.260409	S	N
	SN	2	0.131182	0.260409	S	N
	SN	3	0.144395	0.260409	S	N
	SP	1	0.295068	0.27539	S	P
	SP	2	0.0581911	0.27539	S	P
	SP	3	0.522654	0.27539	S	P
	SQ	1	-0.0454557	0.00219023	S	Q
	SQ	2	0.00386042	0.00219023	S	Q
	SQ	3	0.123994	0.00219023	S	Q
	SR	1	0.0066718	0.0864272	S	R
	SR	2	0.0630462	0.0864272	S	R
	SR	3	0.172826	0.0864272	S	R
	TA	1	-0.165468	0.204527	T	A
	TA	2	0.487043	0.204527	T	A
	TA	3	0.226109	0.204527	T	A
	TC	1	0.337049	-0.203957	T	C
	TC	2	-0.0326554	-0.203957	T	C
	TC	3	-0.0785233	-0.203957	T	C
	TD	1	-0.445943	0.0704212	T	D
	TD	2	0.198495	0.0704212	T	D
	TD	3	0.45616	0.0704212	T	D
	TE	1	-0.556154	0.119053	T	E
	TE	2	-0.194431	0.119053	T	E
	TE	3	0.143553	0.119053	T	E
	TF	1	0.645326	0.309429	T	F
	TF	2	0.246317	0.309429	T	F
	TF	3	-0.0184899	0.309429	T	F
	TG	1	-0.705098	-0.0332007	T	G
	TG	2	-0.14331	-0.0332007	T	G
	TG	3	0.156169	-0.0332007	T	G
	TH	1	-0.481642	-0.621414	T	H
	TH	2	-0.343427	-0.621414	T	H
	TH	3	-0.577727	-0.621414	T	H
	TI	1	0.303937	0.765382	T	I
	TI	2	0.00362403	0.765382	T	I
	TI	3	0.881671	0.765382	T	I
	TK	1	-0.153943	-1.19652	T	K
	TK	2	-0.144219	-1.19652	T	K
	TK	3	-0.761445	-1.19652	T	K
	TL	1	-0.14741	0.610094	T	L
	TL	2	-0.369438	0.610094	T	L
	TL	3	0.66662	0.610094	T	L
	TM	1	1.12215	0.650353	T	M
	TM	2	-1.05886	0.650353	T	M
	TM	3	0.524514	0.650353	T	M
	TN	1	-0.545454	0.138282	T	N
	TN	2	0.0120677	0.138282	T	N
	TN	3	-0.258833	0.138282	T	N
	TP	1	0.316537	-0.0754151	T	P
	TP	2	0.258728	-0.0754151	T	P
	TP	3	0.418741	-0.0754151	T	P
	TQ	1	-0.264074	-0.380366	T	Q
	TQ	2	-0.841118	-0.380366	T	Q
	TQ	3	-0.425032	-0.380366	T	Q
	TR	1	-0.359784	-0.369268	T	R
	TR	2	0.000182479	-0.369268	T	R
	TR	3	-0.450071	-0.369268	T	R
	TS	1	0.109468	0.447688	T	S
	TS	2	0.151453	0.447688	T	S
	TS	3	0.171453	0.447688	T	S
	VA	1	-0.134723	0.747273	V	A
	VA	2	-0.388295	0.747273	V	A
	VA	3	0.660666	0.747273	V	A
	VC	1	0.326017	0.196942	V	C
	VC	2	0.188611	0.196942	V	C
	VC	3	0.323851	0.196942	V	C
	VD	1	-0.0561066	0.27959	V	D
	VD	2	0.562737	0.27959	V	D
	VD	3	0.0148665	0.27959	V	D
	VE	1	-1.18078	-0.479268	V	E
	VE	2	-0.765298	-0.479268	V	E
	VE	3	-0.170304	-0.479268	V	E
	VF	1	0.498955	1.61516	V	F
	VF	2	0.738488	1.61516	V	F
	VF	3	1.43054	1.61516	V	F
	VG	1	-0.749881	0.221544	V	G
	VG	2	-0.46131	0.221544	V	G
	VG	3	0.14289	0.221544	V	G
	VH	1	-0.0974367	-0.061735	V	H
	VH	2	0.31203	-0.061735	V	H
	VH	3	0.552914	-0.061735	V	H
	VI	1	0.532656	0.774035	V	I
	VI	2	0.0473736	0.774035	V	I
	VI	3	0.533448	0.774035	V	I
	VK	1	-0.411351	-2.22308	V	K
	VK	2	-1.47983	-2.22308	V	K
	VK	3	-2.20244	-2.22308	V	K
	VL	1	0.165766	0.69902	V	L
	VL	2	0.194465	0.69902	V	L
	VL	3	0.770204	0.69902	V	L
	VM	1	0.0379103	1.30565	V	M
	VM	2	-0.0273865	1.30565	V	M
	VM	3	1.1981	1.30565	V	M
	VN	1	-0.0349097	0.583714	V	N
	VN	2	-0.352741	0.583714	V	N
	VN	3	0.00262283	0.583714	V	N
	VP	1	-0.20154	-0.306035	V	P
	VP	2	0.127864	-0.306035	V	P
	VP	3	0.236147	-0.306035	V	P
	VQ	1	-0.0362233	0.0131275	V	Q
	VQ	2	-1.1995	0.0131275	V	Q
	VQ	3	-0.0588326	0.0131275	V	Q
	VR	1	-0.118023	-0.672748	V	R
	VR	2	-0.0464555	-0.672748	V	R
	VR	3	-1.08166	-0.672748	V	R
	VS	1	-0.154367	0.201181	V	S
	VS	2	0.170098	0.201181	V	S
	VS	3	0.366271	0.201181	V	S
	VT	1	-0.0204526	-0.0280475	V	T
	VT	2	-0.27098	-0.0280475	V	T
	VT	3	0.314819	-0.0280475	V	T
	WA	1	-0.498807	0.225376	W	A
	WA	2	0.617125	0.225376	W	A
	WA	3	0.239353	0.225376	W	A
	WC	1	0.612577	-0.294415	W	C
	WC	2	0.16989	-0.294415	W	C
	WC	3	-1.642	-0.294415	W	C
	WD	1	-1.37157	-0.520092	W	D
	WD	2	0.213001	-0.520092	W	D
	WD	3	-0.664439	-0.520092	W	D
	WE	1	-0.3944	0.497898	W	E
	WE	2	-0.893114	0.497898	W	E
	WE	3	-0.379793	0.497898	W	E
	WF	1	1.29267	1.64322	W	F
	WF	2	0.221773	1.64322	W	F
	WF	3	0.655122	1.64322	W	F
	WH	1	0.00415335	0.0321158	W	H
	WH	2	-0.142488	0.0321158	W	H
	WH	3	-0.447157	0.0321158	W	H
	WI	1	0.580898	1.44424	W	I
	WI	2	0.0374923	1.44424	W	I
	WI	3	0.595804	1.44424	W	I
	WK	1	-0.394229	0.171796	W	K
	WK	2	-0.578409	0.171796	W	K
	WK	3	-0.0991597	0.171796	W	K
	WL	1	0.444588	0.764995	W	L
	WL	2	-0.545697	0.764995	W	L
	WL	3	0.731314	0.764995	W	L
	WM	1	-0.0296361	2.01463	W	M
	WM	2	-0.130913	2.01463	W	M
	WM	3	1.08738	2.01463	W	M
	WN	1	0.132396	0.193283	W	N
	WN	2	-0.322482	0.193283	W	N
	WN	3	-0.817419	0.193283	W	N
	WP	1	1.2025	-0.00646486	W	P
	WP	2	-0.528383	-0.00646486	W	P
	WP	3	-0.293032	-0.00646486	W	P
	WQ	1	0.228738	-0.0891423	W	Q
	WQ	2	0.32237	-0.0891423	W	Q
	WQ	3	-0.17746	-0.0891423	W	Q
	WR	1	0.72729	0.648496	W	R
	WR	2	0.774028	0.648496	W	R
	WR	3	-0.367373	0.648496	W	R
	WS	1	0.670887	-0.602001	W	S
	WS	2	0.188226	-0.602001	W	S
	WS	3	0.116193	-0.602001	W	S
	WT	1	0.460972	-0.122482	W	T
	WT	2	0.365337	-0.122482	W	T
	WT	3	-0.0310883	-0.122482	W	T
	WV	1	-2.01253	0.229273	W	V
	WV	2	-0.350352	0.229273	W	V
	WV	3	-0.50128	0.229273	W	V
	YA	1	0.255444	-0.219626	Y	A
	YA	2	0.209706	-0.219626	Y	A
	YA	3	0.392517	-0.219626	Y	A
	YC	1	0.807096	0.374647	Y	C
	YC	2	0.266286	0.374647	Y	C
	YC	3	0.197594	0.374647	Y	C
	YD	1	-0.44346	0.920753	Y	D
	YD	2	1.57266	0.920753	Y	D
	YD	3	0.495791	0.920753	Y	D
	YE	1	-1.433	0.919939	Y	E
	YE	2	0.430547	0.919939	Y	E
	YE	3	0.46875	0.919939	Y	E
	YF	1	0.749993	1.04769	Y	F
	YF	2	0.439613	1.04769	Y	F
	YF	3	0.848845	1.04769	Y	F
	YG	1	-0.135052	0.239936	Y	G
	YG	2	0.453075	0.239936	Y	G
	YG	3	0.201185	0.239936	Y	G
	YH	1	0.492942	-0.0808539	Y	H
	YH	2	0.691575	-0.0808539	Y	H
	YH	3	-0.362997	-0.0808539	Y	H
	YI	1	0.258181	0.426101	Y	I
	YI	2	0.171142	0.426101	Y	I
	YI	3	0.704551	0.426101	Y	I
	YK	1	-0.827934	-2.64142	Y	K
	YK	2	-0.169343	-2.64142	Y	K
	YK	3	-1.83256	-2.64142	Y	K
	YL	1	0.323394	1.26531	Y	L
	YL	2	0.455503	1.26531	Y	L
	YL	3	1.12378	1.26531	Y	L
	YM	1	1.4794	1.34706	Y	M
	YM	2	0.192318	1.34706	Y	M
	YM	3	0.485321	1.34706	Y	M
	YN	1	-0.124278	0.21817	Y	N
	YN	2	0.190171	0.21817	Y	N
	YN	3	0.182809	0.21817	Y	N
	YP	1	0.308124	0.211629	Y	P
	YP	2	0.324221	0.211629	Y	P
	YP	3	0.0618894	0.211629	Y	P
	YQ	1	0.309563	-0.073428	Y	Q
	YQ	2	-0.0402553	-0.073428	Y	Q
	YQ	3	0.158968	-0.073428	Y	Q
	YR	1	0.0606622	-0.81897	Y	R
	YR	2	0.272987	-0.81897	Y	R
	YR	3	-0.197656	-0.81897	Y	R
	YS	1	0.327609	0.149045	Y	S
	YS	2	0.614375	0.149045	Y	S
	YS	3	0.0585824	0.149045	Y	S
	YT	1	0.426767	-0.0993082	Y	T
	YT	2	0.115622	-0.0993082	Y	T
	YT	3	0.0372232	-0.0993082	Y	T
	YV	1	-0.0595603	0.560937	Y	V
	YV	2	0.471058	0.560937	Y	V
	YV	3	0.958647	0.560937	Y	V
	YW	1	0.454548	-0.82311	Y	W
	YW	2	0.778809	-0.82311	Y	W
	YW	3	-0.35916	-0.82311	Y	W

## Sheet: 2a
Figure 2a
	sample_name	insert_num	lfc_mean	lfc_sd	group	insert_name	seq	rev_comp	insert_type	pair	frame	label
	K562	5	-0.92837	0.114462	human	FQ8	CTGAAACTGAAACTGAAACTGAAACTGAAACTGAAACTGAAACTGAAA	TTTCAGTTTCAGTTTCAGTTTCAGTTTCAGTTTCAGTTTCAGTTTCAG	control	3	2	SF8
	HeLa	4	-0.988247	0.0955278	human	SF8	GAAACTGAAACTGAAACTGAAACTGAAACTGAAACTGAAACTGAAACT	AGTTTCAGTTTCAGTTTCAGTTTCAGTTTCAGTTTCAGTTTCAGTTTC	stall	3	0	SF8
	HeLa	5	-0.153385	0.0586285	human	FQ8	CTGAAACTGAAACTGAAACTGAAACTGAAACTGAAACTGAAACTGAAA	TTTCAGTTTCAGTTTCAGTTTCAGTTTCAGTTTCAGTTTCAGTTTCAG	control	3	2	SF8
	HeLa	2	-2.44709	0.130206	human	VK8	TTTGACTTTGACTTTGACTTTGACTTTGACTTTGACTTTGACTTTGAC	GTCAAAGTCAAAGTCAAAGTCAAAGTCAAAGTCAAAGTCAAAGTCAAA	stall	2	0	VK8
	K562	3	-0.224629	0.11642	human	QS8	ACTTTGACTTTGACTTTGACTTTGACTTTGACTTTGACTTTGACTTTG	CAAAGTCAAAGTCAAAGTCAAAGTCAAAGTCAAAGTCAAAGTCAAAGT	control	2	2	VK8
	HeLa	3	-0.871075	0.0729642	human	QS8	ACTTTGACTTTGACTTTGACTTTGACTTTGACTTTGACTTTGACTTTG	CAAAGTCAAAGTCAAAGTCAAAGTCAAAGTCAAAGTCAAAGTCAAAGT	control	2	2	VK8
	HCT116	7	0	0.137544	human	PS8	CGATGGCGATGGCGATGGCGATGGCGATGGCGATGGCGATGGCGATGG	CCATCGCCATCGCCATCGCCATCGCCATCGCCATCGCCATCGCCATCG	control	1	2	RH8
	HCT116	5	-0.145434	0.0841552	human	FQ8	CTGAAACTGAAACTGAAACTGAAACTGAAACTGAAACTGAAACTGAAA	TTTCAGTTTCAGTTTCAGTTTCAGTTTCAGTTTCAGTTTCAGTTTCAG	control	3	2	SF8
	HeLa	7	0	0.0697768	human	PS8	CGATGGCGATGGCGATGGCGATGGCGATGGCGATGGCGATGGCGATGG	CCATCGCCATCGCCATCGCCATCGCCATCGCCATCGCCATCGCCATCG	control	1	2	RH8
	K562	7	0	0.0922239	human	PS8	CGATGGCGATGGCGATGGCGATGGCGATGGCGATGGCGATGGCGATGG	CCATCGCCATCGCCATCGCCATCGCCATCGCCATCGCCATCGCCATCG	control	1	2	RH8
	K562	2	-0.748489	0.0752403	human	VK8	TTTGACTTTGACTTTGACTTTGACTTTGACTTTGACTTTGACTTTGAC	GTCAAAGTCAAAGTCAAAGTCAAAGTCAAAGTCAAAGTCAAAGTCAAA	stall	2	0	VK8
	K562	4	-1.27204	0.109566	human	SF8	GAAACTGAAACTGAAACTGAAACTGAAACTGAAACTGAAACTGAAACT	AGTTTCAGTTTCAGTTTCAGTTTCAGTTTCAGTTTCAGTTTCAGTTTC	stall	3	0	SF8
	K562	6	-0.91446	0.119249	human	RH8	ATGGCGATGGCGATGGCGATGGCGATGGCGATGGCGATGGCGATGGCG	CGCCATCGCCATCGCCATCGCCATCGCCATCGCCATCGCCATCGCCAT	stall	1	0	RH8
	HEK293T	3	-0.894278	0.0664611	human	QS8	ACTTTGACTTTGACTTTGACTTTGACTTTGACTTTGACTTTGACTTTG	CAAAGTCAAAGTCAAAGTCAAAGTCAAAGTCAAAGTCAAAGTCAAAGT	control	2	2	VK8
	HEK293T	2	-2.61476	0.0738092	human	VK8	TTTGACTTTGACTTTGACTTTGACTTTGACTTTGACTTTGACTTTGAC	GTCAAAGTCAAAGTCAAAGTCAAAGTCAAAGTCAAAGTCAAAGTCAAA	stall	2	0	VK8
	HEK293T	4	-2.42854	0.103199	human	SF8	GAAACTGAAACTGAAACTGAAACTGAAACTGAAACTGAAACTGAAACT	AGTTTCAGTTTCAGTTTCAGTTTCAGTTTCAGTTTCAGTTTCAGTTTC	stall	3	0	SF8
	HCT116	3	-0.802656	0.134068	human	QS8	ACTTTGACTTTGACTTTGACTTTGACTTTGACTTTGACTTTGACTTTG	CAAAGTCAAAGTCAAAGTCAAAGTCAAAGTCAAAGTCAAAGTCAAAGT	control	2	2	VK8
	HEK293T	5	-0.962908	0.0443468	human	FQ8	CTGAAACTGAAACTGAAACTGAAACTGAAACTGAAACTGAAACTGAAA	TTTCAGTTTCAGTTTCAGTTTCAGTTTCAGTTTCAGTTTCAGTTTCAG	control	3	2	SF8
	HeLa	6	-2.25075	0.110725	human	RH8	ATGGCGATGGCGATGGCGATGGCGATGGCGATGGCGATGGCGATGGCG	CGCCATCGCCATCGCCATCGCCATCGCCATCGCCATCGCCATCGCCAT	stall	1	0	RH8
	HEK293T	7	0	0.0545442	human	PS8	CGATGGCGATGGCGATGGCGATGGCGATGGCGATGGCGATGGCGATGG	CCATCGCCATCGCCATCGCCATCGCCATCGCCATCGCCATCGCCATCG	control	1	2	RH8
	HCT116	6	-1.06521	0.167013	human	RH8	ATGGCGATGGCGATGGCGATGGCGATGGCGATGGCGATGGCGATGGCG	CGCCATCGCCATCGCCATCGCCATCGCCATCGCCATCGCCATCGCCAT	stall	1	0	RH8
	HCT116	4	-0.607673	0.206032	human	SF8	GAAACTGAAACTGAAACTGAAACTGAAACTGAAACTGAAACTGAAACT	AGTTTCAGTTTCAGTTTCAGTTTCAGTTTCAGTTTCAGTTTCAGTTTC	stall	3	0	SF8
	HCT116	2	-1.70329	0.112043	human	VK8	TTTGACTTTGACTTTGACTTTGACTTTGACTTTGACTTTGACTTTGAC	GTCAAAGTCAAAGTCAAAGTCAAAGTCAAAGTCAAAGTCAAAGTCAAA	stall	2	0	VK8
	HEK293T	6	-2.72305	0.109812	human	RH8	ATGGCGATGGCGATGGCGATGGCGATGGCGATGGCGATGGCGATGGCG	CGCCATCGCCATCGCCATCGCCATCGCCATCGCCATCGCCATCGCCAT	stall	1	0	RH8

## Sheet: 2b
Figure 2b
	sample_name	insert_num	time	statistic	bias	std.error	lfc	group	insert_name	seq	insert_seq	insert_type	pair	frame
	t0	7	0	0	-0.00241486	0.0940237		human	PS8	CGATGGCGATGGCGATGGCGATGGCGATGGCGATGGCGATGGCGATGG	CCATCGCCATCGCCATCGCCATCGCCATCGCCATCGCCATCGCCATCG	control	1	2
	t0	5	0	0	-0.00236147	0.0735345		human	FQ8	CTGAAACTGAAACTGAAACTGAAACTGAAACTGAAACTGAAACTGAAA	TTTCAGTTTCAGTTTCAGTTTCAGTTTCAGTTTCAGTTTCAGTTTCAG	control	3	2
	t0	3	0	0	-0.00192111	0.0797647		human	QS8	ACTTTGACTTTGACTTTGACTTTGACTTTGACTTTGACTTTGACTTTG	CAAAGTCAAAGTCAAAGTCAAAGTCAAAGTCAAAGTCAAAGTCAAAGT	control	2	2
	t0	4	0	0	-0.00868631	0.144022		human	SF8	GAAACTGAAACTGAAACTGAAACTGAAACTGAAACTGAAACTGAAACT	AGTTTCAGTTTCAGTTTCAGTTTCAGTTTCAGTTTCAGTTTCAGTTTC	stall	3	0
	t0	6	0	0	-0.0127945	0.205337		human	RH8	ATGGCGATGGCGATGGCGATGGCGATGGCGATGGCGATGGCGATGGCG	CGCCATCGCCATCGCCATCGCCATCGCCATCGCCATCGCCATCGCCAT	stall	1	0
	t0	2	0	0	-0.0036525	0.0913916		human	VK8	TTTGACTTTGACTTTGACTTTGACTTTGACTTTGACTTTGACTTTGAC	GTCAAAGTCAAAGTCAAAGTCAAAGTCAAAGTCAAAGTCAAAGTCAAA	stall	2	0
	t0.5	7	0.5	0.21392	-0.0041407	0.094179		human	PS8	CGATGGCGATGGCGATGGCGATGGCGATGGCGATGGCGATGGCGATGG	CCATCGCCATCGCCATCGCCATCGCCATCGCCATCGCCATCGCCATCG	control	1	2
	t0.5	5	0.5	0.277409	-0.000935338	0.0704181		human	FQ8	CTGAAACTGAAACTGAAACTGAAACTGAAACTGAAACTGAAACTGAAA	TTTCAGTTTCAGTTTCAGTTTCAGTTTCAGTTTCAGTTTCAGTTTCAG	control	3	2
	t0.5	3	0.5	0.245304	-0.0019732	0.0820621		human	QS8	ACTTTGACTTTGACTTTGACTTTGACTTTGACTTTGACTTTGACTTTG	CAAAGTCAAAGTCAAAGTCAAAGTCAAAGTCAAAGTCAAAGTCAAAGT	control	2	2
	t0.5	4	0.5	0.245492	-0.00575875	0.136233		human	SF8	GAAACTGAAACTGAAACTGAAACTGAAACTGAAACTGAAACTGAAACT	AGTTTCAGTTTCAGTTTCAGTTTCAGTTTCAGTTTCAGTTTCAGTTTC	stall	3	0
	t0.5	2	0.5	0.105265	-0.00410335	0.0867048		human	VK8	TTTGACTTTGACTTTGACTTTGACTTTGACTTTGACTTTGACTTTGAC	GTCAAAGTCAAAGTCAAAGTCAAAGTCAAAGTCAAAGTCAAAGTCAAA	stall	2	0
	t0.5	6	0.5	0.0503408	-0.0101651	0.170599		human	RH8	ATGGCGATGGCGATGGCGATGGCGATGGCGATGGCGATGGCGATGGCG	CGCCATCGCCATCGCCATCGCCATCGCCATCGCCATCGCCATCGCCAT	stall	1	0
	t1	7	1	0.248114	-0.00247204	0.0949909		human	PS8	CGATGGCGATGGCGATGGCGATGGCGATGGCGATGGCGATGGCGATGG	CCATCGCCATCGCCATCGCCATCGCCATCGCCATCGCCATCGCCATCG	control	1	2
	t1	5	1	0.267175	-0.00269874	0.0716663		human	FQ8	CTGAAACTGAAACTGAAACTGAAACTGAAACTGAAACTGAAACTGAAA	TTTCAGTTTCAGTTTCAGTTTCAGTTTCAGTTTCAGTTTCAGTTTCAG	control	3	2
	t1	3	1	0.226411	-0.00224053	0.080008		human	QS8	ACTTTGACTTTGACTTTGACTTTGACTTTGACTTTGACTTTGACTTTG	CAAAGTCAAAGTCAAAGTCAAAGTCAAAGTCAAAGTCAAAGTCAAAGT	control	2	2
	t1	4	1	0.257266	-0.00224698	0.129442		human	SF8	GAAACTGAAACTGAAACTGAAACTGAAACTGAAACTGAAACTGAAACT	AGTTTCAGTTTCAGTTTCAGTTTCAGTTTCAGTTTCAGTTTCAGTTTC	stall	3	0
	t1	2	1	0.184391	-5.0172e-05	0.0852647		human	VK8	TTTGACTTTGACTTTGACTTTGACTTTGACTTTGACTTTGACTTTGAC	GTCAAAGTCAAAGTCAAAGTCAAAGTCAAAGTCAAAGTCAAAGTCAAA	stall	2	0
	t1	6	1	-0.0592072	-0.00985726	0.173813		human	RH8	ATGGCGATGGCGATGGCGATGGCGATGGCGATGGCGATGGCGATGGCG	CGCCATCGCCATCGCCATCGCCATCGCCATCGCCATCGCCATCGCCAT	stall	1	0
	t2	7	2	0.0713673	-0.0036513	0.0937283		human	PS8	CGATGGCGATGGCGATGGCGATGGCGATGGCGATGGCGATGGCGATGG	CCATCGCCATCGCCATCGCCATCGCCATCGCCATCGCCATCGCCATCG	control	1	2
	t2	5	2	0.10082	-0.00150551	0.0713754		human	FQ8	CTGAAACTGAAACTGAAACTGAAACTGAAACTGAAACTGAAACTGAAA	TTTCAGTTTCAGTTTCAGTTTCAGTTTCAGTTTCAGTTTCAGTTTCAG	control	3	2
	t2	3	2	0.0791609	-0.00500867	0.083073		human	QS8	ACTTTGACTTTGACTTTGACTTTGACTTTGACTTTGACTTTGACTTTG	CAAAGTCAAAGTCAAAGTCAAAGTCAAAGTCAAAGTCAAAGTCAAAGT	control	2	2
	t2	4	2	0.00844787	-0.00749872	0.139672		human	SF8	GAAACTGAAACTGAAACTGAAACTGAAACTGAAACTGAAACTGAAACT	AGTTTCAGTTTCAGTTTCAGTTTCAGTTTCAGTTTCAGTTTCAGTTTC	stall	3	0
	t2	2	2	-0.135794	-0.00142679	0.0888771		human	VK8	TTTGACTTTGACTTTGACTTTGACTTTGACTTTGACTTTGACTTTGAC	GTCAAAGTCAAAGTCAAAGTCAAAGTCAAAGTCAAAGTCAAAGTCAAA	stall	2	0
	t2	6	2	-0.218937	-0.0120367	0.173865		human	RH8	ATGGCGATGGCGATGGCGATGGCGATGGCGATGGCGATGGCGATGGCG	CGCCATCGCCATCGCCATCGCCATCGCCATCGCCATCGCCATCGCCAT	stall	1	0
	t4	7	4	0.191835	-0.00098974	0.0962604		human	PS8	CGATGGCGATGGCGATGGCGATGGCGATGGCGATGGCGATGGCGATGG	CCATCGCCATCGCCATCGCCATCGCCATCGCCATCGCCATCGCCATCG	control	1	2
	t4	5	4	0.194343	-0.0026859	0.07234		human	FQ8	CTGAAACTGAAACTGAAACTGAAACTGAAACTGAAACTGAAACTGAAA	TTTCAGTTTCAGTTTCAGTTTCAGTTTCAGTTTCAGTTTCAGTTTCAG	control	3	2
	t4	3	4	0.177726	-0.00294393	0.0794182		human	QS8	ACTTTGACTTTGACTTTGACTTTGACTTTGACTTTGACTTTGACTTTG	CAAAGTCAAAGTCAAAGTCAAAGTCAAAGTCAAAGTCAAAGTCAAAGT	control	2	2
	t4	4	4	0.127748	-0.00864942	0.141629		human	SF8	GAAACTGAAACTGAAACTGAAACTGAAACTGAAACTGAAACTGAAACT	AGTTTCAGTTTCAGTTTCAGTTTCAGTTTCAGTTTCAGTTTCAGTTTC	stall	3	0
	t4	2	4	0.0144803	-0.00268102	0.0911278		human	VK8	TTTGACTTTGACTTTGACTTTGACTTTGACTTTGACTTTGACTTTGAC	GTCAAAGTCAAAGTCAAAGTCAAAGTCAAAGTCAAAGTCAAAGTCAAA	stall	2	0
	t4	6	4	-0.389693	-0.00625558	0.143681		human	RH8	ATGGCGATGGCGATGGCGATGGCGATGGCGATGGCGATGGCGATGGCG	CGCCATCGCCATCGCCATCGCCATCGCCATCGCCATCGCCATCGCCAT	stall	1	0
	t6	7	6	0.0389432	-0.0063562	0.0950243		human	PS8	CGATGGCGATGGCGATGGCGATGGCGATGGCGATGGCGATGGCGATGG	CCATCGCCATCGCCATCGCCATCGCCATCGCCATCGCCATCGCCATCG	control	1	2
	t6	5	6	0.00054342	-0.000871202	0.073303		human	FQ8	CTGAAACTGAAACTGAAACTGAAACTGAAACTGAAACTGAAACTGAAA	TTTCAGTTTCAGTTTCAGTTTCAGTTTCAGTTTCAGTTTCAGTTTCAG	control	3	2
	t6	3	6	0.00851511	-0.000463138	0.0823181		human	QS8	ACTTTGACTTTGACTTTGACTTTGACTTTGACTTTGACTTTGACTTTG	CAAAGTCAAAGTCAAAGTCAAAGTCAAAGTCAAAGTCAAAGTCAAAGT	control	2	2
	t6	4	6	-0.0433974	-0.00136036	0.135848		human	SF8	GAAACTGAAACTGAAACTGAAACTGAAACTGAAACTGAAACTGAAACT	AGTTTCAGTTTCAGTTTCAGTTTCAGTTTCAGTTTCAGTTTCAGTTTC	stall	3	0
	t6	2	6	-0.298832	-0.00330281	0.0897186		human	VK8	TTTGACTTTGACTTTGACTTTGACTTTGACTTTGACTTTGACTTTGAC	GTCAAAGTCAAAGTCAAAGTCAAAGTCAAAGTCAAAGTCAAAGTCAAA	stall	2	0
	t6	6	6	-0.636877	-0.00720447	0.162131		human	RH8	ATGGCGATGGCGATGGCGATGGCGATGGCGATGGCGATGGCGATGGCG	CGCCATCGCCATCGCCATCGCCATCGCCATCGCCATCGCCATCGCCAT	stall	1	0

## Sheet: 2c
Figure 2c
	file	FSC.A	FSC.W	FSC.H	SSC.A	SSC.W	SSC.H	YFP	RFP	sort_ratio	Ratio..FSC.A.PE.Texas.Red.A	Time	cellline	plasmid	yfp	mkate	ratio	gate	gate2
	Specimen_001_8xlibrary	109169	93332.8	76656	46773.9	85711.2	35764	14109.6	14238.6	253037	200988	0	hspb81	ppbhs286	yes	yes	1.00915	High YFP	High YFP
	Specimen_001_8xlibrary	99271.7	90107.8	72201	59193.3	94605.4	41005	515.78	453.84	86768.7	262143	0	hspb81	ppbhs286	yes	yes	0.87991	High YFP	High YFP
	Specimen_001_8xlibrary	113961	99464.4	75088	80838.3	106562	49716	22649.9	32032.3	182369	93262.7	0	hspb81	ppbhs286	yes	yes	1.41424	High YFP	High YFP
	Specimen_001_8xlibrary	110842	96355.8	75389	42020.9	89466.9	30781	11709	12267.1	242405	236866	0.1	hspb81	ppbhs286	yes	yes	1.04766	High YFP	High YFP
	Specimen_001_8xlibrary	163793	144838	74113	99290.2	148750	43745	933.88	2522.96	59050.1	262143	0.1	hspb81	ppbhs286	yes	yes	2.70159	High YFP	High YFP
	Specimen_001_8xlibrary	51831.1	80753.2	42064	54172.4	88508.3	40112	879.86	1790.96	75278.1	262143	0.1	hspb81	ppbhs286	yes	yes	2.03551	High YFP	High YFP
	Specimen_001_8xlibrary	111468	90063.1	81112	36261.5	89018.3	26696	368.52	38.43	20191.1	262143	0.2	hspb81	ppbhs286	yes	yes	0.104282	Low YFP	High YFP
	Specimen_001_8xlibrary	249903	172020	95208	106581	189994	36764	8683.16	20685.1	105409	262143	0.2	hspb81	ppbhs286	yes	yes	2.38221	High YFP	High YFP
	Specimen_001_8xlibrary	106822	97542	71771	45596.6	95108.6	31419	1818.92	11529	33046.1	242889	0.2	hspb81	ppbhs286	yes	yes	6.33838	High YFP	High YFP
	Specimen_001_8xlibrary	121793	84822.7	94100	48253.2	89310.9	35408	378.88	14.03	248877	262143	0.3	hspb81	ppbhs286	yes	yes	0.0370302	High YFP	High YFP
	Specimen_001_8xlibrary	106166	93441.1	74461	50906.1	90154.9	37005	3614.16	15292.1	55688.8	181994	0.3	hspb81	ppbhs286	yes	yes	4.23116	High YFP	High YFP
	Specimen_001_8xlibrary	91767.4	108854	55249	70630.8	108758	42561	7506.56	3.05	262143	262143	0.3	hspb81	ppbhs286	yes	yes	0.000406311	High YFP	High YFP
	Specimen_001_8xlibrary	91041.5	91769.6	65016	54042.2	95094.8	37244	929.44	3329.38	44397.8	262143	0.3	hspb81	ppbhs286	yes	yes	3.58214	High YFP	High YFP
	Specimen_001_8xlibrary	72544.4	101221	46969	66873.8	102568	42729	10738.1	29542.9	92039	64370.8	0.4	hspb81	ppbhs286	yes	yes	2.75121	High YFP	High YFP
	Specimen_001_8xlibrary	70556	91898.4	50316	44037.4	97461.7	29612	533.54	1332.24	33053.2	262143	0.4	hspb81	ppbhs286	yes	yes	2.49698	High YFP	High YFP
	Specimen_001_8xlibrary	154015	103054	97944	40687.4	96458.2	27644	5126.72	6406.83	194808	262143	0.4	hspb81	ppbhs286	yes	yes	1.24969	High YFP	High YFP
	Specimen_001_8xlibrary	142198	94853.4	98247	49044.2	88332.7	36387	1306.1	5562.59	44324	262143	0.5	hspb81	ppbhs286	yes	yes	4.25893	High YFP	High YFP
	Specimen_001_8xlibrary	53550.8	95098.3	36904	61023.4	111213	35960	443.26	-7.93	0	0	0.5	hspb81	ppbhs286	yes	yes	-0.0178902	Low YFP	High YFP
	Specimen_001_8xlibrary	148354	111233	87407	69713.9	105380	43355	12161.9	38959.5	79372.9	99821.4	0.5	hspb81	ppbhs286	yes	yes	3.2034	High YFP	High YFP
	Specimen_001_8xlibrary	128761	98916.5	85309	52738.3	97532.5	35437	489.14	4134.58	7835.29	262143	0.7	hspb81	ppbhs286	yes	yes	8.45275	Low YFP	High YFP
	Specimen_001_8xlibrary	167435	126654	86638	41488.8	107769	25230	683.76	15924.7	5238.03	262143	0.9	hspb81	ppbhs286	yes	yes	23.2898	Low YFP	Low YFP
	Specimen_001_8xlibrary	96570	94454.2	67004	53132	90358.6	38536	3102.82	6513.58	110163	262143	1.1	hspb81	ppbhs286	yes	yes	2.09925	High YFP	High YFP
	Specimen_001_8xlibrary	152122	107614	92641	55818.9	97777.5	37413	17300.5	15910	262143	250645	1.1	hspb81	ppbhs286	yes	yes	0.91963	High YFP	High YFP
	Specimen_001_8xlibrary	127410	95858.1	87107	55913.7	90516	40483	9190.8	12565.4	184115	262143	1.2	hspb81	ppbhs286	yes	yes	1.36717	High YFP	High YFP
	Specimen_001_8xlibrary	64781.1	92793.6	45752	42177	91273.1	30284	6143.48	5666.9	262143	262143	1.2	hspb81	ppbhs286	yes	yes	0.922425	High YFP	High YFP
	Specimen_001_8xlibrary	78680.5	109109	47259	80045.1	99626.5	52655	434.38	412.97	43685.2	262143	1.2	hspb81	ppbhs286	yes	yes	0.950711	High YFP	High YFP
	Specimen_001_8xlibrary	87198.6	89297	63996	30293.4	85765.8	23148	3192.36	2879.81	257318	262143	1.2	hspb81	ppbhs286	yes	yes	0.902094	High YFP	High YFP
	Specimen_001_8xlibrary	100294	103802	63321	57766.6	102527	36925	2480.48	1557.33	262143	262143	1.3	hspb81	ppbhs286	yes	yes	0.627834	High YFP	High YFP
	Specimen_001_8xlibrary	60160.5	108199	36439	69432.7	99120.9	45907	3792.5	3232.39	262143	262143	1.3	hspb81	ppbhs286	yes	yes	0.852311	High YFP	High YFP
	Specimen_001_8xlibrary	92107.1	93736.2	64397	44337.8	91452.6	31773	6533.46	6059.74	262143	262143	1.4	hspb81	ppbhs286	yes	yes	0.927493	High YFP	High YFP
	Specimen_001_8xlibrary	92500.7	94904.6	63876	49878.2	91002.8	35920	1258.74	8032.48	29149.3	262143	1.4	hspb81	ppbhs286	yes	yes	6.38137	High YFP	High YFP
	Specimen_001_8xlibrary	133851	94197.8	93124	44674.5	86971	33664	1470.38	8374.69	34582.9	262143	1.5	hspb81	ppbhs286	yes	yes	5.6956	High YFP	High YFP
	Specimen_001_8xlibrary	102917	96178	70128	55156.6	95841.2	37716	26446.1	35300.7	193674	76426.2	1.6	hspb81	ppbhs286	yes	yes	1.33482	High YFP	High YFP
	Specimen_001_8xlibrary	58155.1	101851	37420	81207.6	115395	46120	17415.2	8288.07	262143	183939	1.6	hspb81	ppbhs286	yes	yes	0.475911	High YFP	High YFP
	Specimen_001_8xlibrary	92312.8	97722.6	61908	59040.9	97630.8	39632	15571.1	27635.4	144236	87565.6	1.7	hspb81	ppbhs286	yes	yes	1.77479	High YFP	High YFP
	Specimen_001_8xlibrary	106365	93030.9	74929	39038.7	89116.3	28709	435.86	2349.11	7844.95	262143	1.7	hspb81	ppbhs286	yes	yes	5.3896	Low YFP	High YFP
	Specimen_001_8xlibrary	96163	103526	60875	65050.4	102927	41419	5430.12	7526.18	176403	262143	1.7	hspb81	ppbhs286	yes	yes	1.38601	High YFP	High YFP
	Specimen_001_8xlibrary	99793.4	98049	66702	92574.7	99743.2	60826	486.92	3535.56	8998.2	262143	1.7	hspb81	ppbhs286	yes	yes	7.26107	Low YFP	High YFP
	Specimen_001_8xlibrary	83777.6	106793	51412	64095.8	100618	41748	6070.22	1820.24	262143	262143	1.7	hspb81	ppbhs286	yes	yes	0.299864	High YFP	High YFP
	Specimen_001_8xlibrary	79350.9	100840	51570	69251.4	97530	46534	2675.1	21630	27990.3	96168.8	1.8	hspb81	ppbhs286	yes	yes	8.08568	High YFP	High YFP
	Specimen_001_8xlibrary	150264	99894.8	98581	87558.3	101502	56533	5388.68	7766.52	169545	262143	1.8	hspb81	ppbhs286	yes	yes	1.44127	High YFP	High YFP
	Specimen_001_8xlibrary	130998	104205	82387	51005.2	94900.5	35223	24405.9	29674.1	212375	115725	1.8	hspb81	ppbhs286	yes	yes	1.21585	High YFP	High YFP
	Specimen_001_8xlibrary	89802	90837.4	64789	58670.2	91966	41809	14043.7	25001.5	143417	94158.3	1.9	hspb81	ppbhs286	yes	yes	1.78026	High YFP	High YFP
	Specimen_001_8xlibrary	122419	94586.8	84820	32471.9	90234.1	23584	2742.44	3162.85	197000	262143	2.1	hspb81	ppbhs286	yes	yes	1.1533	High YFP	High YFP
	Specimen_001_8xlibrary	143916	94497.2	99809	56558.2	92064.2	40261	384.06	7.32	262143	262143	2.1	hspb81	ppbhs286	yes	yes	0.0190595	High YFP	High YFP
	Specimen_001_8xlibrary	93817.2	110366	55709	53632.2	113967	30841	7269.76	15301.2	118284	160729	2.1	hspb81	ppbhs286	yes	yes	2.10478	High YFP	High YFP
	Specimen_001_8xlibrary	59544.1	87802.2	44444	41465.2	91373.9	29740	487.66	933.91	34272.7	262143	2.2	hspb81	ppbhs286	yes	yes	1.91508	High YFP	High YFP
	Specimen_001_8xlibrary	79717.2	93037.8	56153	42541.9	95385.5	29229	16465	46577.2	90610	44866	2.4	hspb81	ppbhs286	yes	yes	2.82886	High YFP	High YFP
	Specimen_001_8xlibrary	76345.8	102127	48992	52975.9	97523.2	35600	5831.94	24088.9	59486.9	83081.9	2.4	hspb81	ppbhs286	yes	yes	4.13051	High YFP	High YFP
	Specimen_001_8xlibrary	111020	105405	69027	63586	97139.1	42899	9549.7	23128.8	104094	125831	2.5	hspb81	ppbhs286	yes	yes	2.42194	High YFP	High YFP
	Specimen_001_8xlibrary	66750.2	94163.3	46457	49154.5	95894.7	33593	6425.42	17878.5	88852.6	97872.4	2.5	hspb81	ppbhs286	yes	yes	2.78246	High YFP	High YFP
	Specimen_001_8xlibrary	129585	92845.5	91469	42686.2	91453.8	30589	5316.16	9856.99	131659	262143	2.6	hspb81	ppbhs286	yes	yes	1.85416	High YFP	High YFP
	Specimen_001_8xlibrary	78590.2	92208.5	55857	47990.5	91712.7	34293	395.16	17.08	262143	262143	2.6	hspb81	ppbhs286	yes	yes	0.043223	High YFP	High YFP
	Specimen_001_8xlibrary	109213	108078	66224	68014.1	113017	39440	12116	22141.2	139121	129304	2.8	hspb81	ppbhs286	yes	yes	1.82743	High YFP	High YFP
	Specimen_001_8xlibrary	130430	101746	84012	63792.4	91883.6	45500	2230.36	4576.22	106823	262143	2.8	hspb81	ppbhs286	yes	yes	2.05179	High YFP	High YFP
	Specimen_001_8xlibrary	115817	165979	45730	90456.9	176676	33554	2100.86	2201.49	206631	262143	2.8	hspb81	ppbhs286	yes	yes	1.0479	High YFP	High YFP
	Specimen_001_8xlibrary	138637	99841.8	91001	49080.5	92864.3	34637	6609.68	17321.6	94498	209812	2.8	hspb81	ppbhs286	yes	yes	2.62064	High YFP	High YFP
	Specimen_001_8xlibrary	110049	96627.5	74639	89217.4	99042.1	59035	370	988.2	1177.81	262143	2.9	hspb81	ppbhs286	yes	yes	2.67081	Low YFP	High YFP
	Specimen_001_8xlibrary	151784	105754	94061	74594.2	91600.1	53369	1205.46	8264.89	26639.7	262143	2.9	hspb81	ppbhs286	yes	yes	6.85621	High YFP	High YFP
	Specimen_001_8xlibrary	165653	117124	92690	63934.5	102450	40898	363.34	-10.37	56119.3	0	2.9	hspb81	ppbhs286	yes	yes	-0.0285408	High YFP	High YFP
	Specimen_001_8xlibrary	138609	92567.3	98133	30804.7	88962.2	22693	4006.36	9006.65	105967	262143	2.9	hspb81	ppbhs286	yes	yes	2.24809	High YFP	High YFP
	Specimen_001_8xlibrary	114283	97407	76890	35375.7	94465.9	24542	9810.92	8840.73	262143	262143	2.9	hspb81	ppbhs286	yes	yes	0.901111	High YFP	High YFP
	Specimen_001_8xlibrary	94923.5	110310	56395	53060.2	113985	30507	731.86	1056.52	90886.1	262143	2.9	hspb81	ppbhs286	yes	yes	1.44361	High YFP	High YFP
	Specimen_001_8xlibrary	146838	102308	94061	54289.4	94996.6	37453	624.56	8924.3	7607.88	262143	2.9	hspb81	ppbhs286	yes	yes	14.2889	Low YFP	Low YFP
	Specimen_001_8xlibrary	119028	101309	76998	59759.4	86427.9	45314	1479.26	4680.53	62375.1	262143	2.9	hspb81	ppbhs286	yes	yes	3.1641	High YFP	High YFP
	Specimen_001_8xlibrary	97193.8	90864.5	70101	64067.7	91561.6	45857	11990.2	13803.1	220771	184587	3	hspb81	ppbhs286	yes	yes	1.15119	High YFP	High YFP
	Specimen_001_8xlibrary	98250.5	94801.9	67920	54454.4	93983	37972	353.72	20.13	0	262143	3.1	hspb81	ppbhs286	yes	yes	0.0569094	Low YFP	High YFP
	Specimen_001_8xlibrary	66910.1	93761.1	46768	56846.8	100310	37140	19553.8	14616.2	262143	120004	3.2	hspb81	ppbhs286	yes	yes	0.747488	High YFP	High YFP
	Specimen_001_8xlibrary	70293.3	92378.8	49868	51253.9	94416.9	35576	435.12	1055.91	17269.1	262143	3.2	hspb81	ppbhs286	yes	yes	2.42671	Low YFP	High YFP
	Specimen_001_8xlibrary	117614	93523.9	82417	44073.7	93183.6	30997	3795.46	10023.5	89701.4	262143	3.2	hspb81	ppbhs286	yes	yes	2.64092	High YFP	High YFP
	Specimen_001_8xlibrary	154633	108473	93425	52395.7	102818	33397	6686.64	7155.3	231580	262143	3.3	hspb81	ppbhs286	yes	yes	1.07009	High YFP	High YFP
	Specimen_001_8xlibrary	262143	198645	86485	262143	138136	124369	22705.4	45828.1	127787	149949	3.4	hspb81	ppbhs286	yes	yes	2.01838	High YFP	High YFP
	Specimen_001_8xlibrary	117774	156396	49352	63950.8	162420	25804	33043.2	30628.1	262143	100802	3.4	hspb81	ppbhs286	yes	yes	0.92691	High YFP	High YFP
	Specimen_001_8xlibrary	142996	101014	92773	53141.6	92220	37765	367.78	4.88	119254	262143	3.4	hspb81	ppbhs286	yes	yes	0.0132688	High YFP	High YFP
	Specimen_001_8xlibrary	76435.3	91044.5	55020	39431.6	89991.4	28716	1168.46	841.8	250029	262143	3.4	hspb81	ppbhs286	yes	yes	0.720435	High YFP	High YFP
	Specimen_001_8xlibrary	121285	109186	72798	64198.7	105441	39902	45301.3	82021.2	143616	38763.2	3.5	hspb81	ppbhs286	yes	yes	1.81057	High YFP	High YFP
	Specimen_001_8xlibrary	139336	113176	80684	85954	109457	51464	512.82	4815.95	8015.69	262143	3.5	hspb81	ppbhs286	yes	yes	9.39111	Low YFP	High YFP
	Specimen_001_8xlibrary	84288.2	127124	43453	94531.3	123447	50185	1797.46	684.42	262143	262143	3.6	hspb81	ppbhs286	yes	yes	0.380771	High YFP	High YFP
	Specimen_001_8xlibrary	101134	101246	65464	63452	100551	41356	452.88	222.04	103091	262143	3.6	hspb81	ppbhs286	yes	yes	0.490284	High YFP	High YFP
	Specimen_001_8xlibrary	72984.7	93013.5	51424	60423.2	95034.5	41668	2343.58	4686.02	110653	262143	3.7	hspb81	ppbhs286	yes	yes	1.99951	High YFP	High YFP
	Specimen_001_8xlibrary	79821.6	85995.4	60831	48464.8	90399.6	35135	9190.8	16467	140492	127071	3.7	hspb81	ppbhs286	yes	yes	1.79168	High YFP	High YFP
	Specimen_001_8xlibrary	109346	94320.7	75976	65848.2	94877.9	45484	3785.84	11656.5	76918.7	245909	3.8	hspb81	ppbhs286	yes	yes	3.07897	High YFP	High YFP
	Specimen_001_8xlibrary	113500	90579.2	82120	51044.5	90568.8	36936	364.08	267.79	0	262143	3.8	hspb81	ppbhs286	yes	yes	0.735525	Low YFP	High YFP
	Specimen_001_8xlibrary	141920	100116	92901	54636.4	95146.6	37633	27292.7	28950	243826	128509	3.9	hspb81	ppbhs286	yes	yes	1.06072	High YFP	High YFP
	Specimen_001_8xlibrary	137560	110528	81564	49583.7	98853.7	32872	381.84	491.66	8680.16	262143	3.9	hspb81	ppbhs286	yes	yes	1.28761	Low YFP	High YFP
	Specimen_001_8xlibrary	104953	102846	66879	62606.2	95247.1	43077	355.94	-3.66	262143	0	4	hspb81	ppbhs286	yes	yes	-0.0102826	High YFP	High YFP
	Specimen_001_8xlibrary	103007	114362	59029	72204	102121	46337	617.16	4509.73	14625.1	262143	4	hspb81	ppbhs286	yes	yes	7.30723	Low YFP	High YFP
	Specimen_001_8xlibrary	112646	97680.5	75577	50372.5	92447.7	35709	2738	6930.21	89740.2	262143	4.1	hspb81	ppbhs286	yes	yes	2.53112	High YFP	High YFP
	Specimen_001_8xlibrary	58815.2	94019.4	40997	47832.9	92283.4	33969	934.62	1764.12	84560.6	262143	4.2	hspb81	ppbhs286	yes	yes	1.88753	High YFP	High YFP
	Specimen_001_8xlibrary	81272.7	89403.3	59576	51018.6	92149.5	36284	2236.28	4924.53	99582.3	262143	4.3	hspb81	ppbhs286	yes	yes	2.20211	High YFP	High YFP
	Specimen_001_8xlibrary	130187	95494.6	89345	40014	90648.1	28929	9206.34	12182.3	190239	262143	4.3	hspb81	ppbhs286	yes	yes	1.32325	High YFP	High YFP
	Specimen_001_8xlibrary	125802	116752	70616	79405.7	109088	47704	10957.9	5617.49	262143	262143	4.3	hspb81	ppbhs286	yes	yes	0.512642	High YFP	High YFP
	Specimen_001_8xlibrary	147482	119284	81028	64591.6	105363	40176	1758.98	1109.59	262143	262143	4.4	hspb81	ppbhs286	yes	yes	0.630814	High YFP	High YFP
	Specimen_001_8xlibrary	115832	95790.2	79248	33547.9	95824.4	22944	381.84	198.86	21460.8	262143	4.5	hspb81	ppbhs286	yes	yes	0.520794	Low YFP	High YFP
	Specimen_001_8xlibrary	93336.2	95697.4	63919	44225.4	88594	32715	7648.64	21050.5	90696.6	116232	4.5	hspb81	ppbhs286	yes	yes	2.75219	High YFP	High YFP
	Specimen_001_8xlibrary	66796.8	96652.8	45292	43798.4	99032.9	28984	4484.4	8299.05	130102	210992	4.5	hspb81	ppbhs286	yes	yes	1.85065	High YFP	High YFP
	Specimen_001_8xlibrary	144939	106276	89378	43522.4	95772	29782	450.66	1655.54	13475	262143	4.5	hspb81	ppbhs286	yes	yes	3.67359	Low YFP	High YFP
	Specimen_001_8xlibrary	103687	87390.9	77757	37455.1	87140.4	28169	1067.08	4449.95	41326	262143	4.5	hspb81	ppbhs286	yes	yes	4.17021	High YFP	High YFP
	Specimen_001_8xlibrary	91050.3	100833	59178	78855.1	100970	51182	8025.3	4686.63	262143	262143	4.6	hspb81	ppbhs286	yes	yes	0.583982	High YFP	High YFP
	Specimen_001_8xlibrary	126914	91296.8	91103	37833.2	88314.9	28075	3589.74	6536.15	129311	262143	4.6	hspb81	ppbhs286	yes	yes	1.82079	High YFP	High YFP
	Specimen_001_8xlibrary	149931	99938	98320	47717.4	86253.6	36256	5670.62	12725.2	109286	262143	4.7	hspb81	ppbhs286	yes	yes	2.24406	High YFP	High YFP
	Specimen_001_8xlibrary	81274.2	99791.8	53375	60257.5	97596.2	40463	23691.8	18020	262143	118232	4.7	hspb81	ppbhs286	yes	yes	0.7606	High YFP	High YFP
	Specimen_001_8xlibrary	111050	104805	69441	98388.9	111819	57665	12161.9	19883	155527	146412	4.8	hspb81	ppbhs286	yes	yes	1.63486	High YFP	High YFP
	Specimen_001_8xlibrary	212063	145750	95353	139809	141194	64893	1098.16	4675.65	41073.6	262143	4.9	hspb81	ppbhs286	yes	yes	4.25771	High YFP	High YFP
	Specimen_001_8xlibrary	131536	102705	83933	51953.9	94713.4	35949	13451.7	14279.5	240236	241475	5	hspb81	ppbhs286	yes	yes	1.06154	High YFP	High YFP
	Specimen_001_8xlibrary	97389.2	88238.9	72332	42615.1	87560.3	31896	32991.4	39372.4	217224	64842	5.1	hspb81	ppbhs286	yes	yes	1.19341	High YFP	High YFP
	Specimen_001_8xlibrary	152892	105945	94577	55464.5	98302.2	36977	11626.1	14482.6	203822	262143	5.3	hspb81	ppbhs286	yes	yes	1.24569	High YFP	High YFP
	Specimen_001_8xlibrary	142086	94124.6	98930	50057.3	91202.5	35970	3564.58	11992.6	69926.5	262143	5.3	hspb81	ppbhs286	yes	yes	3.36438	High YFP	High YFP
	Specimen_001_8xlibrary	63776.9	91009.1	45926	43301.8	92952.2	30530	513.56	4553.04	8521.16	262143	5.4	hspb81	ppbhs286	yes	yes	8.86564	Low YFP	High YFP
	Specimen_001_8xlibrary	136531	104733	85434	48259.8	97011.1	32602	447.7	2114.87	10181.4	262143	5.5	hspb81	ppbhs286	yes	yes	4.72386	Low YFP	High YFP
	Specimen_001_8xlibrary	72304.7	119080	39793	109732	105872	67925	8515.92	1522.56	262143	262143	5.5	hspb81	ppbhs286	yes	yes	0.17879	High YFP	High YFP
	Specimen_001_8xlibrary	53522	102260	34301	80161.2	105413	49837	2399.08	3505.06	152087	262143	5.6	hspb81	ppbhs286	yes	yes	1.461	High YFP	High YFP
	Specimen_001_8xlibrary	52666.5	96538.9	35753	95674.6	110864	56557	2263.66	3317.79	149971	262143	5.7	hspb81	ppbhs286	yes	yes	1.46568	High YFP	High YFP
	Specimen_001_8xlibrary	133573	95335.9	91821	54144.3	92221.4	38477	8264.32	18838	109916	185875	5.8	hspb81	ppbhs286	yes	yes	2.27944	High YFP	High YFP
	Specimen_001_8xlibrary	109843	105533	68213	80632.6	105474	50101	8120.02	16214.4	125369	177587	5.8	hspb81	ppbhs286	yes	yes	1.99684	High YFP	High YFP
	Specimen_001_8xlibrary	124344	102730	79324	61235	94168.8	42616	42836.4	45463.3	244888	71697	5.9	hspb81	ppbhs286	yes	yes	1.06132	High YFP	High YFP
	Specimen_001_8xlibrary	44641.2	88235	33157	75255	94726.1	52065	7665.66	5751.08	262143	203482	5.9	hspb81	ppbhs286	yes	yes	0.750239	High YFP	High YFP
	Specimen_001_8xlibrary	141675	102476	90605	68825.2	107565	41933	435.12	1840.98	9904.87	262143	5.9	hspb81	ppbhs286	yes	yes	4.23097	Low YFP	High YFP
	Specimen_001_8xlibrary	122292	92636.1	86516	58534.7	88997.1	43104	10963.8	12515.4	221988	256148	6	hspb81	ppbhs286	yes	yes	1.14151	High YFP	High YFP
	Specimen_001_8xlibrary	80043.6	95758.3	54781	76077.2	96271.3	51789	14940.6	11278.9	262143	186036	6	hspb81	ppbhs286	yes	yes	0.754916	High YFP	High YFP
	Specimen_001_8xlibrary	149211	102463	95437	52814.5	98027.5	35309	859.88	19794.5	6546.39	197604	6.1	hspb81	ppbhs286	yes	yes	23.0201	Low YFP	Low YFP
	Specimen_001_8xlibrary	162759	130061	82012	87826.9	109760	52440	1411.92	17941.9	15288	237801	6.1	hspb81	ppbhs286	yes	yes	12.7075	Low YFP	Low YFP
	Specimen_001_8xlibrary	111875	108299	67700	50241.6	89737	36692	412.18	1798.89	6793.69	262143	6.2	hspb81	ppbhs286	yes	yes	4.36433	Low YFP	High YFP
	Specimen_001_8xlibrary	73747.7	90246	53555	51524.7	92111.7	36659	629	7619.51	9063.44	253723	6.4	hspb81	ppbhs286	yes	yes	12.1137	Low YFP	Low YFP
	Specimen_001_8xlibrary	112427	84040.5	87672	38071.5	84727.5	29448	419.58	2804.17	5049.97	262143	6.4	hspb81	ppbhs286	yes	yes	6.68328	Low YFP	High YFP
	Specimen_001_8xlibrary	143732	100762	93484	70744	98401.4	47116	11273.9	36855	77589.1	102234	6.4	hspb81	ppbhs286	yes	yes	3.26905	High YFP	High YFP
	Specimen_001_8xlibrary	157542	109240	94514	62729.8	100050	41090	34495.1	62667.1	142767	65901.5	6.6	hspb81	ppbhs286	yes	yes	1.8167	High YFP	High YFP
	Specimen_001_8xlibrary	132900	117210	74309	53849.8	94906.6	37185	429.2	3078.06	5419.9	262143	6.6	hspb81	ppbhs286	yes	yes	7.17162	Low YFP	High YFP
	Specimen_001_8xlibrary	91902.8	110901	54309	90268.2	114574	51633	1129.98	5166.7	38784.4	262143	6.6	hspb81	ppbhs286	yes	yes	4.57238	High YFP	High YFP
	Specimen_001_8xlibrary	57287.1	117430	31971	111059	119296	61011	1738.26	4171.18	86269	262143	6.7	hspb81	ppbhs286	yes	yes	2.39963	High YFP	High YFP
	Specimen_001_8xlibrary	133624	95781.2	91429	37831	91040	27233	10953.5	24018.1	115561	145842	6.7	hspb81	ppbhs286	yes	yes	2.19274	High YFP	High YFP
	Specimen_001_8xlibrary	101753	105757	63055	129961	107846	78975	5939.24	9393.39	155546	262143	6.8	hspb81	ppbhs286	yes	yes	1.58158	High YFP	High YFP
	Specimen_001_8xlibrary	129940	120221	70834	39532.3	98173.1	26390	7419.98	19045.4	97097.7	178850	6.8	hspb81	ppbhs286	yes	yes	2.56678	High YFP	High YFP
	Specimen_001_8xlibrary	117308	96264	79863	94716.3	90176.9	68835	609.76	8926.74	7171.19	262143	6.9	hspb81	ppbhs286	yes	yes	14.6398	Low YFP	Low YFP
	Specimen_001_8xlibrary	109527	94490.1	75965	47289.7	94959	32637	5716.5	10138.2	138359	262143	7	hspb81	ppbhs286	yes	yes	1.7735	High YFP	High YFP
	Specimen_001_8xlibrary	186353	187173	65249	108935	168499	42369	24059.6	36456.7	170373	133998	7	hspb81	ppbhs286	yes	yes	1.51526	High YFP	High YFP
	Specimen_001_8xlibrary	67921.6	93491.4	47612	45939.2	98697.6	30504	3268.58	5621.15	135383	262143	7.1	hspb81	ppbhs286	yes	yes	1.71975	High YFP	High YFP
	Specimen_001_8xlibrary	151072	117341	84375	56791.3	104024	35779	11912.5	10681.7	262143	262143	7.1	hspb81	ppbhs286	yes	yes	0.896679	High YFP	High YFP
	Specimen_001_8xlibrary	97532.7	99965.7	63941	53542.7	90537.8	38757	415.88	3060.37	4310.27	262143	7.1	hspb81	ppbhs286	yes	yes	7.35878	Low YFP	High YFP
	Specimen_001_8xlibrary	150177	119975	82034	84496.2	109763	50450	2220.74	4632.95	104970	262143	7.2	hspb81	ppbhs286	yes	yes	2.08622	High YFP	High YFP
	Specimen_001_8xlibrary	120439	100314	78684	38824.1	94390	26956	544.64	2626.66	17872.3	262143	7.3	hspb81	ppbhs286	yes	yes	4.82275	Low YFP	High YFP
	Specimen_001_8xlibrary	127823	108123	77477	104861	110918	61957	28234	20748.5	262143	161495	7.3	hspb81	ppbhs286	yes	yes	0.734879	High YFP	High YFP
	Specimen_001_8xlibrary	79692.1	98638.3	52948	63643	96799.7	43088	716.32	2491.85	36900	262143	7.3	hspb81	ppbhs286	yes	yes	3.47868	High YFP	High YFP
	Specimen_001_8xlibrary	106758	115652	60496	141214	117254	78928	4189.14	6092.68	164513	262143	7.4	hspb81	ppbhs286	yes	yes	1.4544	High YFP	High YFP
	Specimen_001_8xlibrary	156811	118730	86556	76348	111388	44920	6387.68	16956.8	93098.8	242422	7.4	hspb81	ppbhs286	yes	yes	2.65461	High YFP	High YFP
	Specimen_001_8xlibrary	113390	97301.9	76372	39724.7	89451.5	29104	13656	11177.6	262143	262143	7.4	hspb81	ppbhs286	yes	yes	0.818517	High YFP	High YFP
	Specimen_001_8xlibrary	131498	138604	62176	110694	125657	57732	14375.2	5979.22	262143	262143	7.5	hspb81	ppbhs286	yes	yes	0.415939	High YFP	High YFP
	Specimen_001_8xlibrary	124060	104283	77965	63203.4	102181	40537	1457.06	2607.14	109748	262143	7.7	hspb81	ppbhs286	yes	yes	1.78932	High YFP	High YFP
	Specimen_001_8xlibrary	88625.4	107654	53952	56378.4	106027	34848	1252.08	3142.11	73961.5	262143	7.7	hspb81	ppbhs286	yes	yes	2.50951	High YFP	High YFP
	Specimen_001_8xlibrary	126294	102191	80993	68986.5	101778	44421	4106.26	13828.1	70913.5	239418	7.8	hspb81	ppbhs286	yes	yes	3.36756	High YFP	High YFP
	Specimen_001_8xlibrary	137431	103997	86605	49222.6	93870.3	34365	27798.1	23580.2	262143	152783	7.9	hspb81	ppbhs286	yes	yes	0.848265	High YFP	High YFP
	Specimen_001_8xlibrary	139662	109040	83941	48512.9	103115	30833	364.08	14.03	0	262143	8	hspb81	ppbhs286	yes	yes	0.0385355	Low YFP	High YFP
	Specimen_001_8xlibrary	137352	93231.6	96550	33689.2	88264.9	25014	1085.58	5760.23	32767.5	262143	8	hspb81	ppbhs286	yes	yes	5.30613	High YFP	High YFP
	Specimen_001_8xlibrary	77353.7	86988.9	58277	37216.8	88099.8	27685	537.98	4849.5	9320.28	262143	8.1	hspb81	ppbhs286	yes	yes	9.01428	Low YFP	High YFP
	Specimen_001_8xlibrary	113264	109954	67509	77253	116664	43397	401.82	169.58	56052	262143	8.1	hspb81	ppbhs286	yes	yes	0.42203	High YFP	High YFP
	Specimen_001_8xlibrary	146354	104718	91593	54940.6	97173.9	37053	1345.32	4064.43	63191.4	262143	8.3	hspb81	ppbhs286	yes	yes	3.02116	High YFP	High YFP
	Specimen_001_8xlibrary	121022	98685.9	80369	57497.3	95335.6	39525	15523.7	13383.4	262143	237048	8.3	hspb81	ppbhs286	yes	yes	0.862126	High YFP	High YFP
	Specimen_001_8xlibrary	132634	96468.5	90105	43293.7	90668.7	31293	4422.24	4951.37	214775	262143	8.4	hspb81	ppbhs286	yes	yes	1.11965	High YFP	High YFP
	Specimen_001_8xlibrary	116742	99042.4	77248	71696.4	100839	46596	1445.22	4286.47	66027.6	262143	8.4	hspb81	ppbhs286	yes	yes	2.96596	High YFP	High YFP
	Specimen_001_8xlibrary	135236	103922	85283	73860.9	97680.3	49555	7684.16	13451.7	142623	262143	8.7	hspb81	ppbhs286	yes	yes	1.75058	High YFP	High YFP
	Specimen_001_8xlibrary	158986	123164	84597	60170.9	101078	39013	389.24	20.74	262143	262143	8.8	hspb81	ppbhs286	yes	yes	0.0532833	High YFP	High YFP
	Specimen_001_8xlibrary	108585	96452.3	73780	58241.7	104026	36692	1246.9	1451.8	159138	262143	8.8	hspb81	ppbhs286	yes	yes	1.16433	High YFP	High YFP
	Specimen_001_8xlibrary	84416.2	102183	54141	88968	102340	56973	4901.76	5281.38	225156	262143	8.9	hspb81	ppbhs286	yes	yes	1.07745	High YFP	High YFP
	Specimen_001_8xlibrary	117570	89520.7	86070	53584.9	85166.1	41234	10328.9	9137.8	262143	262143	8.9	hspb81	ppbhs286	yes	yes	0.884681	High YFP	High YFP
	Specimen_001_8xlibrary	161305	106337	99413	52857.5	97874.3	35393	851	2668.75	47683.3	262143	8.9	hspb81	ppbhs286	yes	yes	3.13602	High YFP	High YFP
	Specimen_001_8xlibrary	262143	218007	78804	174252	256071	44596	24878.1	62138.3	103411	110590	9.1	hspb81	ppbhs286	yes	yes	2.49771	High YFP	High YFP
	Specimen_001_8xlibrary	151764	139890	71099	111222	106021	68751	12225.5	21262.8	146219	187106	9.1	hspb81	ppbhs286	yes	yes	1.73921	High YFP	High YFP
	Specimen_001_8xlibrary	87708.5	88247.1	65136	32746.5	87781.1	24448	4907.68	20197.1	58953.3	113839	9.2	hspb81	ppbhs286	yes	yes	4.11541	High YFP	High YFP
	Specimen_001_8xlibrary	54043.7	91302.5	38792	53775.8	92998	37896	1019.72	28319.9	6055.24	50025.6	9.2	hspb81	ppbhs286	yes	yes	27.7722	Low YFP	Low YFP
	Specimen_001_8xlibrary	157373	109944	93808	85424.9	102693	54516	4978.72	11272.2	107282	262143	9.2	hspb81	ppbhs286	yes	yes	2.26407	High YFP	High YFP
	Specimen_001_8xlibrary	102950	98599.3	68428	57194.6	109038	34376	500.98	430.05	82547.2	262143	9.5	hspb81	ppbhs286	yes	yes	0.858418	High YFP	High YFP
	Specimen_001_8xlibrary	133036	103158	84518	45827.5	95471.7	31458	6131.64	12232.3	123569	262143	9.6	hspb81	ppbhs286	yes	yes	1.99495	High YFP	High YFP
	Specimen_001_8xlibrary	140644	96434.1	95581	52752.4	90794.4	38077	371.48	15.25	101763	262143	9.6	hspb81	ppbhs286	yes	yes	0.041052	High YFP	High YFP
	Specimen_001_8xlibrary	69695.4	88745.6	51468	42953.3	90747.5	31020	14069.6	20106.2	178672	90868.3	9.7	hspb81	ppbhs286	yes	yes	1.42905	High YFP	High YFP
	Specimen_001_8xlibrary	86050.2	104472	53980	74707.4	104921	46664	5931.84	30855.6	47290	73106.4	9.8	hspb81	ppbhs286	yes	yes	5.2017	High YFP	High YFP
	Specimen_001_8xlibrary	159802	116576	89836	48606.2	109361	29128	523.92	2923.12	14201.6	262143	9.8	hspb81	ppbhs286	yes	yes	5.57933	Low YFP	High YFP
	Specimen_001_8xlibrary	129038	100927	83789	64303	100776	41817	1519.22	26254.4	11519	128840	9.9	hspb81	ppbhs286	yes	yes	17.2815	Low YFP	Low YFP
	Specimen_001_8xlibrary	127671	104688	79924	68140.7	101816	43860	49516.4	48433.4	262143	69101.5	10	hspb81	ppbhs286	yes	yes	0.978129	High YFP	High YFP
	Specimen_001_8xlibrary	102739	98343.4	68465	54377.4	94968.1	37525	408.48	784.46	14342.6	262143	10	hspb81	ppbhs286	yes	yes	1.92044	Low YFP	High YFP
	Specimen_001_8xlibrary	99269.5	93758.7	69388	43174.6	89825	31500	23757.7	43125.8	142191	60341.7	10.2	hspb81	ppbhs286	yes	yes	1.81523	High YFP	High YFP
	Specimen_001_8xlibrary	95273.5	104075	59994	66613.3	103908	42014	3627.48	4142.51	206418	262143	10.3	hspb81	ppbhs286	yes	yes	1.14198	High YFP	High YFP
	Specimen_001_8xlibrary	91297.5	99026.4	60421	58358.6	99710.4	38357	3989.34	5193.54	182910	262143	10.4	hspb81	ppbhs286	yes	yes	1.30185	High YFP	High YFP
	Specimen_001_8xlibrary	110683	94838.7	76485	73557.5	92989.4	51841	728.16	472.14	201324	262143	10.4	hspb81	ppbhs286	yes	yes	0.648401	High YFP	High YFP
	Specimen_001_8xlibrary	107058	91000.7	77100	52323.2	92000.7	37272	395.16	140.3	55306	262143	10.5	hspb81	ppbhs286	yes	yes	0.355046	High YFP	High YFP
	Specimen_001_8xlibrary	114246	95308.6	78558	36420.6	89961.5	26532	4931.36	6617.89	180857	262143	10.6	hspb81	ppbhs286	yes	yes	1.342	High YFP	High YFP
	Specimen_001_8xlibrary	102941	111093	60727	68799.3	101763	44307	566.84	3805.18	13866.4	262143	10.7	hspb81	ppbhs286	yes	yes	6.71297	Low YFP	High YFP
	Specimen_001_8xlibrary	133913	106988	82029	47000.4	90400.5	34073	8280.6	14139.8	146740	248266	10.7	hspb81	ppbhs286	yes	yes	1.70758	High YFP	High YFP
	Specimen_001_8xlibrary	101262	91032.6	72900	48094.8	92911.9	33924	19436.1	33819.6	147820	78490	10.8	hspb81	ppbhs286	yes	yes	1.74004	High YFP	High YFP
	Specimen_001_8xlibrary	108747	93255.6	76423	37033.3	87456.8	27751	30357	42904.4	183246	66444	11	hspb81	ppbhs286	yes	yes	1.41333	High YFP	High YFP
	Specimen_001_8xlibrary	132447	95626.1	90771	49870.8	92884.7	35187	9702.88	11485.1	213121	262143	11	hspb81	ppbhs286	yes	yes	1.18368	High YFP	High YFP
	Specimen_001_8xlibrary	102871	96396.2	69938	50160.2	94707.5	34710	8860.02	10136.4	219681	262143	11	hspb81	ppbhs286	yes	yes	1.14406	High YFP	High YFP
	Specimen_001_8xlibrary	74074	97770.8	49652	64422.9	94031.6	44900	27944.6	25961.6	262143	74795	11	hspb81	ppbhs286	yes	yes	0.929038	High YFP	High YFP
	Specimen_001_8xlibrary	119816	100552	78091	35726.5	95352	24555	358.16	5.49	0	262143	11.1	hspb81	ppbhs286	yes	yes	0.0153283	Low YFP	High YFP
	Specimen_001_8xlibrary	148324	102192	95121	52850.1	97070.8	35681	2305.84	2272.25	223845	262143	11.1	hspb81	ppbhs286	yes	yes	0.985433	High YFP	High YFP
	Specimen_001_8xlibrary	104091	89327.1	76368	34362.6	87030.1	25876	404.78	544.12	18895.2	262143	11.2	hspb81	ppbhs286	yes	yes	1.34424	Low YFP	High YFP
	Specimen_001_8xlibrary	120746	107581	73556	67451.7	106058	41680	7386.68	12073.1	152449	262143	11.2	hspb81	ppbhs286	yes	yes	1.63444	High YFP	High YFP
	Specimen_001_8xlibrary	154472	106558	95004	90224.5	101346	58344	731.86	11284.4	8509.36	262143	11.3	hspb81	ppbhs286	yes	yes	15.4188	Low YFP	Low YFP
	Specimen_001_8xlibrary	137169	90858.4	98940	41611.7	87160	31288	2433.86	4976.99	108939	262143	11.3	hspb81	ppbhs286	yes	yes	2.0449	High YFP	High YFP
	Specimen_001_8xlibrary	176165	119556	96567	58611.7	102851	37347	4594.66	14048.9	78912.1	262143	11.4	hspb81	ppbhs286	yes	yes	3.05766	High YFP	High YFP
	Specimen_001_8xlibrary	162150	118431	89729	91260.5	108253	55249	4799.64	5901.75	196952	262143	11.4	hspb81	ppbhs286	yes	yes	1.22962	High YFP	High YFP
	Specimen_001_8xlibrary	120920	88561.3	89482	55731.6	90987.7	40142	380.36	189.71	20450.8	262143	11.5	hspb81	ppbhs286	yes	yes	0.498764	Low YFP	High YFP
	Specimen_001_8xlibrary	144019	99966.3	94416	55663.5	94526.5	38592	4255	9813.68	103895	262143	11.6	hspb81	ppbhs286	yes	yes	2.30639	High YFP	High YFP
	Specimen_001_8xlibrary	120540	93477.8	84509	33135	90206.2	24073	2947.42	3591.07	188472	262143	11.6	hspb81	ppbhs286	yes	yes	1.21838	High YFP	High YFP
	Specimen_001_8xlibrary	190288	173958	71688	105616	203985	33932	26036.2	37307.6	180375	133706	11.8	hspb81	ppbhs286	yes	yes	1.43291	High YFP	High YFP
	Specimen_001_8xlibrary	98106.2	119232	53924	68761.5	113055	39860	370.74	-0.61	0	0	11.8	hspb81	ppbhs286	yes	yes	-0.00164536	Low YFP	High YFP
	Specimen_001_8xlibrary	71933.2	98149.4	48031	54102.1	92761.9	38223	1947.68	7384.05	56167.2	255372	11.9	hspb81	ppbhs286	yes	yes	3.7912	High YFP	High YFP
	Specimen_001_8xlibrary	150036	103694	94825	35159.6	91856.5	25085	586.82	2273.47	25512.4	262143	11.9	hspb81	ppbhs286	yes	yes	3.87422	High YFP	High YFP
	Specimen_001_8xlibrary	39125.3	83923.5	30553	40295.2	87428.8	30205	1462.98	2058.75	139736	262143	11.9	hspb81	ppbhs286	yes	yes	1.40723	High YFP	High YFP
	Specimen_001_8xlibrary	119720	105246	74549	71523.2	114658	40881	379.62	3.05	262143	262143	12	hspb81	ppbhs286	yes	yes	0.00803435	High YFP	High YFP
	Specimen_001_8xlibrary	77028.8	113005	44672	49373.5	100103	32324	11714.9	27790.4	107057	72660.3	12	hspb81	ppbhs286	yes	yes	2.37222	High YFP	High YFP
	Specimen_001_8xlibrary	143704	95047.7	99085	33707.7	85819.1	25741	3844.3	9185.38	99280.3	262143	12.1	hspb81	ppbhs286	yes	yes	2.38935	High YFP	High YFP
	Specimen_001_8xlibrary	111232	90694.2	80377	43355.9	85673.7	33165	3211.6	6369.01	117141	262143	12.1	hspb81	ppbhs286	yes	yes	1.98313	High YFP	High YFP
	Specimen_001_8xlibrary	97798.4	97357.2	65833	84184.6	100157	55085	1197.32	3066.47	71104.6	262143	12.1	hspb81	ppbhs286	yes	yes	2.56111	High YFP	High YFP
	Specimen_001_8xlibrary	68945.8	88298.9	51172	35710.2	89012	26292	384.8	584.99	8621.74	262143	12.2	hspb81	ppbhs286	yes	yes	1.52024	Low YFP	High YFP
	Specimen_001_8xlibrary	45320.6	88668.5	33497	48452.2	88261	35977	1426.72	2655.94	104737	262143	12.3	hspb81	ppbhs286	yes	yes	1.86157	High YFP	High YFP
	Specimen_001_8xlibrary	143329	109284	85952	101530	114849	57936	448.44	1706.78	12729.5	262143	12.3	hspb81	ppbhs286	yes	yes	3.80604	Low YFP	High YFP
	Specimen_001_8xlibrary	162440	107989	98581	54030.4	101097	35025	407	1276.73	8508.62	262143	12.3	hspb81	ppbhs286	yes	yes	3.13693	Low YFP	High YFP
	Specimen_001_8xlibrary	110979	104526	69582	77713.3	102036	49914	516.52	3886.31	10182.7	262143	12.4	hspb81	ppbhs286	yes	yes	7.52403	Low YFP	High YFP
	Specimen_001_8xlibrary	108699	96334.2	73948	47155	91636.6	33724	478.78	4279.15	6935.92	262143	12.5	hspb81	ppbhs286	yes	yes	8.93761	Low YFP	High YFP
	Specimen_001_8xlibrary	150794	100571	98263	47775.1	99173	31571	964.22	6923.5	22666.9	262143	12.5	hspb81	ppbhs286	yes	yes	7.18042	Low YFP	High YFP
	Specimen_001_8xlibrary	110552	93290.9	77662	42582.6	88632.8	31486	788.1	6217.73	17814.5	262143	12.6	hspb81	ppbhs286	yes	yes	7.88952	Low YFP	High YFP
	Specimen_001_8xlibrary	97045.1	98400.9	64633	82333.9	98765.1	54633	449.92	2788.31	7931.11	262143	12.6	hspb81	ppbhs286	yes	yes	6.19735	Low YFP	High YFP
	Specimen_001_8xlibrary	85183.6	94203.5	59261	48671.3	98701	32317	386.28	23.79	228315	262143	12.6	hspb81	ppbhs286	yes	yes	0.0615875	High YFP	High YFP
	Specimen_001_8xlibrary	69839.7	84908.9	53905	26917.5	84143.4	20965	11977.6	23833.3	127721	76816.8	12.6	hspb81	ppbhs286	yes	yes	1.98982	High YFP	High YFP
	Specimen_001_8xlibrary	125323	105593	77781	50853.5	98903.1	33697	1228.4	7198.61	31421	262143	12.9	hspb81	ppbhs286	yes	yes	5.86015	High YFP	High YFP
	Specimen_001_8xlibrary	89337.2	94151.4	62185	58198.8	97346	39181	14979.8	18444	207712	126975	12.9	hspb81	ppbhs286	yes	yes	1.23125	High YFP	High YFP
	Specimen_001_8xlibrary	262143	183818	93461	160562	218324	48197	1922.52	3530.68	115600	262143	13	hspb81	ppbhs286	yes	yes	1.83649	High YFP	High YFP
	Specimen_001_8xlibrary	122509	99695.3	80533	63832.4	108565	38533	13759.6	15582.5	225327	206097	13	hspb81	ppbhs286	yes	yes	1.13248	High YFP	High YFP
	Specimen_001_8xlibrary	135715	113093	78645	63796.1	101231	41301	5966.62	10795.2	136013	262143	13	hspb81	ppbhs286	yes	yes	1.80926	High YFP	High YFP
	Specimen_001_8xlibrary	141967	116976	79537	71214.6	102025	45745	572.76	4290.74	12658.9	262143	13	hspb81	ppbhs286	yes	yes	7.49134	Low YFP	High YFP
	Specimen_001_8xlibrary	136237	103090	86608	37920.6	102186	24320	7825.5	11362.5	172108	262143	13.1	hspb81	ppbhs286	yes	yes	1.45198	High YFP	High YFP
	Specimen_001_8xlibrary	54819.9	92252.5	38944	46500.9	94477.9	32256	6784.32	6084.75	262143	236175	13.1	hspb81	ppbhs286	yes	yes	0.896884	High YFP	High YFP
	Specimen_001_8xlibrary	89651.7	94607.6	62103	136634	106232	84291	803.64	6907.03	16626.5	262143	13.1	hspb81	ppbhs286	yes	yes	8.59468	Low YFP	High YFP
	Specimen_001_8xlibrary	140396	92494.4	99476	39539.7	88487.7	29284	631.22	867.42	80285.1	262143	13.1	hspb81	ppbhs286	yes	yes	1.3742	High YFP	High YFP
	Specimen_001_8xlibrary	101401	91630.3	72524	39281.4	89648.5	28716	380.36	14.64	262143	262143	13.2	hspb81	ppbhs286	yes	yes	0.0384899	High YFP	High YFP
	Specimen_001_8xlibrary	89089.3	101802	57352	62642.5	106433	38572	3590.48	4610.99	183342	262143	13.3	hspb81	ppbhs286	yes	yes	1.28423	High YFP	High YFP
	Specimen_001_8xlibrary	89757.6	101007	58237	58685.7	98775.6	38937	6772.48	8331.99	201576	262143	13.4	hspb81	ppbhs286	yes	yes	1.23027	High YFP	High YFP
	Specimen_001_8xlibrary	113435	88452.7	84046	31296.8	80038.6	25626	33436.9	41284.2	209994	72028.2	13.5	hspb81	ppbhs286	yes	yes	1.23469	High YFP	High YFP
	Specimen_001_8xlibrary	83730.3	96087.2	57108	53565.6	98123.8	35776	14187.3	16562.7	218760	132522	13.5	hspb81	ppbhs286	yes	yes	1.16743	High YFP	High YFP
	Specimen_001_8xlibrary	157516	114039	90521	81229.1	107299	49613	431.42	2568.1	6722.77	262143	13.6	hspb81	ppbhs286	yes	yes	5.95267	Low YFP	High YFP
	Specimen_001_8xlibrary	71806.6	105375	44659	83956.7	102152	53863	383.32	275.72	16885.5	262143	13.7	hspb81	ppbhs286	yes	yes	0.719295	Low YFP	High YFP
	Specimen_001_8xlibrary	60600.8	90342.2	43961	52641.4	93836.7	36765	4370.44	5898.09	177999	262143	13.7	hspb81	ppbhs286	yes	yes	1.34954	High YFP	High YFP
	Specimen_001_8xlibrary	106569	106159	65789	86195.9	110761	51001	13366.6	10797	262143	258741	13.8	hspb81	ppbhs286	yes	yes	0.807758	High YFP	High YFP
	Specimen_001_8xlibrary	69323.2	94127.7	48266	48917	92906.2	34506	997.52	622.81	262143	262143	13.9	hspb81	ppbhs286	yes	yes	0.624358	High YFP	High YFP
	Specimen_001_8xlibrary	101321	104058	63812	62787.5	99758.6	41248	1819.66	28124.7	13553.3	94438.6	13.9	hspb81	ppbhs286	yes	yes	15.456	Low YFP	Low YFP
	Specimen_001_8xlibrary	126243	97229.2	85092	47846.9	92443.9	33920	509.12	3291.56	11433.3	262143	13.9	hspb81	ppbhs286	yes	yes	6.4652	Low YFP	High YFP
	Specimen_001_8xlibrary	112932	107437	68888	63709.6	92907.7	44940	7679.72	23103.8	82988.9	128137	13.9	hspb81	ppbhs286	yes	yes	3.00841	High YFP	High YFP
	Specimen_001_8xlibrary	162286	109645	97000	85303.5	107716	51900	7647.9	17199	110996	247354	14	hspb81	ppbhs286	yes	yes	2.24885	High YFP	High YFP
	Specimen_001_8xlibrary	164343	108174	99565	62881.5	100314	41081	508.38	3935.72	9512.69	262143	14.2	hspb81	ppbhs286	yes	yes	7.74169	Low YFP	High YFP
	Specimen_001_8xlibrary	92807.8	101892	59693	84001.1	102529	53693	1021.2	4512.78	38085.5	262143	14.2	hspb81	ppbhs286	yes	yes	4.4191	High YFP	High YFP
	Specimen_001_8xlibrary	110669	106859	67873	95713.1	112710	55653	2728.38	14977.3	41355.6	193700	14.2	hspb81	ppbhs286	yes	yes	5.48946	High YFP	High YFP
	Specimen_001_8xlibrary	77292.3	92080.2	55011	85199.9	93800.5	59527	406.26	541.07	19718.7	262143	14.2	hspb81	ppbhs286	yes	yes	1.33183	Low YFP	High YFP
	Specimen_001_8xlibrary	135000	110961	79734	80728.8	103192	51270	496.54	5047.14	6802.96	262143	14.4	hspb81	ppbhs286	yes	yes	10.1646	Low YFP	Low YFP
	Specimen_001_8xlibrary	114995	97581	77231	49761.3	99671.6	32719	410.7	23.18	262143	262143	14.6	hspb81	ppbhs286	yes	yes	0.0564402	High YFP	High YFP
	Specimen_001_8xlibrary	100034	97081.6	67529	48516.6	96196.6	33053	387.76	198.25	29354.7	262143	14.6	hspb81	ppbhs286	yes	yes	0.51127	High YFP	High YFP
	Specimen_001_8xlibrary	102708	95680.7	70349	61583.5	93327.3	43245	11131.1	12654.5	223013	212764	14.7	hspb81	ppbhs286	yes	yes	1.13686	High YFP	High YFP
	Specimen_001_8xlibrary	101897	97915.6	68201	78115.1	96299.1	53161	15639.9	17812	224796	149964	14.8	hspb81	ppbhs286	yes	yes	1.13888	High YFP	High YFP
	Specimen_001_8xlibrary	111030	97655.2	74512	53738.1	90608.7	38868	385.54	5.49	262143	262143	14.9	hspb81	ppbhs286	yes	yes	0.0142398	High YFP	High YFP
	Specimen_001_8xlibrary	115918	115404	65828	84191.3	119438	46196	5104.52	11609.5	107006	261743	15	hspb81	ppbhs286	yes	yes	2.27436	High YFP	High YFP
	Specimen_001_8xlibrary	163860	110376	97292	79774.2	102737	50888	594.22	652.09	91922.3	262143	15	hspb81	ppbhs286	yes	yes	1.09739	High YFP	High YFP
	Specimen_001_8xlibrary	92208.4	128629	46980	56832	101608	36656	13812.8	19865.3	177451	121679	15	hspb81	ppbhs286	yes	yes	1.43817	High YFP	High YFP
	Specimen_001_8xlibrary	109924	98195	73364	69743.5	100446	45504	10072.9	22466.3	113268	128262	15.1	hspb81	ppbhs286	yes	yes	2.23038	High YFP	High YFP
	Specimen_001_8xlibrary	115249	104577	72224	71233.9	94878.1	49204	10479.9	9310.43	262143	262143	15.2	hspb81	ppbhs286	yes	yes	0.88841	High YFP	High YFP
	Specimen_001_8xlibrary	128972	109012	77536	56667	90270.5	41140	4420.76	5480.24	193977	262143	15.2	hspb81	ppbhs286	yes	yes	1.23966	High YFP	High YFP
	Specimen_001_8xlibrary	108670	95665.6	74445	45268.8	96231.9	30829	3246.38	7888.52	95732.4	262143	15.3	hspb81	ppbhs286	yes	yes	2.42994	High YFP	High YFP
	Specimen_001_8xlibrary	121266	96946.5	81976	34546.9	90087	25132	8071.92	18192	111047	174742	15.3	hspb81	ppbhs286	yes	yes	2.25374	High YFP	High YFP
	Specimen_001_8xlibrary	62037.9	99872.7	40709	127245	119402	69841	4941.72	7939.76	151089	204827	15.3	hspb81	ppbhs286	yes	yes	1.60668	High YFP	High YFP
	Specimen_001_8xlibrary	127785	113896	73528	72432.7	103609	45816	379.62	24.4	151055	262143	15.4	hspb81	ppbhs286	yes	yes	0.0642748	High YFP	High YFP
	Specimen_001_8xlibrary	147949	113069	85753	85524	103318	54249	998.26	2249.07	73745.1	262143	15.5	hspb81	ppbhs286	yes	yes	2.25299	High YFP	High YFP
	Specimen_001_8xlibrary	60643	106080	37465	84531.7	101573	54541	412.92	111.63	111216	262143	15.5	hspb81	ppbhs286	yes	yes	0.270343	High YFP	High YFP
	Specimen_001_8xlibrary	155959	108170	94489	83267.8	103109	52925	18467.4	17258.1	262143	236894	15.6	hspb81	ppbhs286	yes	yes	0.934516	High YFP	High YFP
	Specimen_001_8xlibrary	99328	89460	72765	36471.6	91505.1	26121	393.68	561.2	13135.2	262143	15.6	hspb81	ppbhs286	yes	yes	1.42552	Low YFP	High YFP
	Specimen_001_8xlibrary	89007.9	99299.1	58744	66377.3	101543	42840	5063.08	4745.19	259510	262143	15.6	hspb81	ppbhs286	yes	yes	0.937214	High YFP	High YFP
	Specimen_001_8xlibrary	115254	95761.1	78876	66351.4	96872.3	44888	683.76	15065.2	5536.87	200548	15.8	hspb81	ppbhs286	yes	yes	22.0328	Low YFP	Low YFP
	Specimen_001_8xlibrary	130462	98220.1	87049	49688	94990.1	34281	390.72	21.96	262143	262143	15.9	hspb81	ppbhs286	yes	yes	0.0562039	High YFP	High YFP
	Specimen_001_8xlibrary	91606.8	110424	54368	56181.5	93118.7	39540	7573.16	35414.2	53352.2	67809.3	15.9	hspb81	ppbhs286	yes	yes	4.67627	High YFP	High YFP
	Specimen_001_8xlibrary	133687	96597.6	90699	40251.6	94811	27823	2325.82	5829.16	88154.8	262143	16.1	hspb81	ppbhs286	yes	yes	2.50628	High YFP	High YFP
	Specimen_001_8xlibrary	111771	100336	73005	33979.3	87834.5	25353	3129.46	10049.8	72095	262143	16.1	hspb81	ppbhs286	yes	yes	3.21134	High YFP	High YFP
	Specimen_001_8xlibrary	90812.1	96320.6	61788	46686.6	93123.1	32856	1895.14	5837.7	68686.1	262143	16.2	hspb81	ppbhs286	yes	yes	3.08035	High YFP	High YFP
	Specimen_001_8xlibrary	78847.7	97733.5	52872	51354.5	102173	32940	388.5	381.86	15748.1	262143	16.2	hspb81	ppbhs286	yes	yes	0.982909	Low YFP	High YFP
	Specimen_001_8xlibrary	126934	97326.9	85472	60545.3	104451	37988	7574.64	7203.49	262143	262143	16.4	hspb81	ppbhs286	yes	yes	0.951001	High YFP	High YFP
	Specimen_001_8xlibrary	142493	96971.1	96301	39966.7	92146.2	28425	424.02	2491.85	6150	262143	16.4	hspb81	ppbhs286	yes	yes	5.87673	Low YFP	High YFP
	Specimen_001_8xlibrary	133265	104490	83584	71344.1	101679	45984	16202.3	34755.4	119449	100515	16.4	hspb81	ppbhs286	yes	yes	2.14509	High YFP	High YFP
	Specimen_001_8xlibrary	89865.6	96157.1	61248	86881.9	97518.2	58388	3990.82	3116.49	262143	262143	16.5	hspb81	ppbhs286	yes	yes	0.780915	High YFP	High YFP
	Specimen_001_8xlibrary	113199	88460.2	83864	29555.6	85103.5	22760	434.38	2284.45	7897.17	262143	16.6	hspb81	ppbhs286	yes	yes	5.2591	Low YFP	High YFP
	Specimen_001_8xlibrary	135909	103794	85814	61959.5	99246.6	40914	4862.54	5798.66	203297	262143	16.7	hspb81	ppbhs286	yes	yes	1.19252	High YFP	High YFP
	Specimen_001_8xlibrary	146832	102261	94100	39402	104123	24800	2840.12	5092.28	127387	262143	16.8	hspb81	ppbhs286	yes	yes	1.79298	High YFP	High YFP
	Specimen_001_8xlibrary	80793.2	99630.5	53145	61136.6	96135.7	41677	10826.2	10592.7	258876	199944	16.8	hspb81	ppbhs286	yes	yes	0.978427	High YFP	High YFP
	Specimen_001_8xlibrary	89745.7	83982.9	70033	28310.9	86453.8	21461	7714.5	8148.38	236424	262143	16.9	hspb81	ppbhs286	yes	yes	1.05624	High YFP	High YFP
	Specimen_001_8xlibrary	118608	90068.5	86302	42738.7	86796.5	32270	378.14	220.21	14975.5	262143	16.9	hspb81	ppbhs286	yes	yes	0.58235	Low YFP	High YFP
	Specimen_001_8xlibrary	119344	108153	72317	79684.7	104626	49913	28469.3	30903.2	238396	101236	16.9	hspb81	ppbhs286	yes	yes	1.08549	High YFP	High YFP
	Specimen_001_8xlibrary	85584.7	139285	40269	117688	125967	61229	386.28	0	262143	262143	17	hspb81	ppbhs286	yes	yes	0	High YFP	High YFP
	Specimen_001_8xlibrary	151028	104774	94468	50807.7	107814	30884	372.96	361.73	5362.72	262143	17	hspb81	ppbhs286	yes	yes	0.96989	Low YFP	High YFP
	Specimen_001_8xlibrary	120679	103118	76697	55921.8	93623.5	39145	9132.34	13003.4	176735	243285	17.1	hspb81	ppbhs286	yes	yes	1.42388	High YFP	High YFP
	Specimen_001_8xlibrary	141468	96731.7	95845	55147.8	91709.1	39409	1858.88	3444.06	113663	262143	17.1	hspb81	ppbhs286	yes	yes	1.85276	High YFP	High YFP
	Specimen_001_8xlibrary	65763.1	87977.6	48988	40989.3	92783.8	28952	15616.2	23596	169429	73060.3	17.2	hspb81	ppbhs286	yes	yes	1.51099	High YFP	High YFP
	Specimen_001_8xlibrary	119463	98699.6	79323	41660.5	88693.9	30783	6302.58	10176.6	152934	262143	17.3	hspb81	ppbhs286	yes	yes	1.61468	High YFP	High YFP
	Specimen_001_8xlibrary	150924	100928	98000	52219.6	93198.9	36720	6129.42	6273.85	240834	262143	17.3	hspb81	ppbhs286	yes	yes	1.02356	High YFP	High YFP
	Specimen_001_8xlibrary	212869	140055	99608	54459.6	132797	26876	386.28	519.11	10463.3	262143	17.3	hspb81	ppbhs286	yes	yes	1.34387	Low YFP	High YFP
	Specimen_001_8xlibrary	74111.7	97645.5	49741	33385.1	94777	23085	887.26	2257.61	60577.3	262143	17.4	hspb81	ppbhs286	yes	yes	2.54447	High YFP	High YFP
	Specimen_001_8xlibrary	145137	108067	88017	75406.7	100336	49253	412.18	720.41	16964.1	262143	17.4	hspb81	ppbhs286	yes	yes	1.7478	Low YFP	High YFP
	Specimen_001_8xlibrary	115536	93726.4	80786	56357.7	97221.8	37990	2325.82	4013.8	128025	262143	17.4	hspb81	ppbhs286	yes	yes	1.72576	High YFP	High YFP
	Specimen_001_8xlibrary	104166	95858.1	71216	42690.6	95448	29312	3938.28	7384.66	126826	262143	17.4	hspb81	ppbhs286	yes	yes	1.8751	High YFP	High YFP
	Specimen_001_8xlibrary	139151	105281	86620	54048.9	94750.3	37384	5086.76	13705.5	90301.8	262143	17.5	hspb81	ppbhs286	yes	yes	2.69434	High YFP	High YFP
	Specimen_001_8xlibrary	57398.1	105130	35781	57881.3	103481	36657	367.78	0.61	262143	262143	17.6	hspb81	ppbhs286	yes	yes	0.0016586	High YFP	High YFP
	Specimen_001_8xlibrary	99096.4	115832	56067	59567	99609.2	39191	14232.4	32276.3	112624	80484.4	17.6	hspb81	ppbhs286	yes	yes	2.2678	High YFP	High YFP
	Specimen_001_8xlibrary	157988	108348	95561	199776	104696	125053	415.88	271.45	48594.7	262143	17.6	hspb81	ppbhs286	yes	yes	0.652712	High YFP	High YFP
	Specimen_001_8xlibrary	147797	111503	86868	88220.6	108116	53476	462.5	2894.45	8779.61	262143	17.6	hspb81	ppbhs286	yes	yes	6.25827	Low YFP	High YFP
	Specimen_001_8xlibrary	158104	124339	83333	112253	112968	65121	18570.3	15582.5	262143	262143	17.7	hspb81	ppbhs286	yes	yes	0.839106	High YFP	High YFP
	Specimen_001_8xlibrary	216001	164687	85956	72770.9	182417	26144	768.12	3595.34	29351.4	262143	17.8	hspb81	ppbhs286	yes	yes	4.6807	High YFP	High YFP
	Specimen_001_8xlibrary	130381	105822	80745	61326	98833.4	40665	382.58	7.93	262143	262143	17.8	hspb81	ppbhs286	yes	yes	0.0207277	High YFP	High YFP
	Specimen_001_8xlibrary	128539	94051	89568	45505.6	92536.1	32228	7018.9	31310.7	55703.9	107617	17.9	hspb81	ppbhs286	yes	yes	4.46091	High YFP	High YFP
	Specimen_001_8xlibrary	134849	129605	68188	85643.9	117500	47768	8765.3	21307.3	103342	165905	17.9	hspb81	ppbhs286	yes	yes	2.43087	High YFP	High YFP
	Specimen_001_8xlibrary	149846	131843	74485	67135.8	107656	40869	2553	2680.34	213936	262143	17.9	hspb81	ppbhs286	yes	yes	1.04988	High YFP	High YFP
	Specimen_001_8xlibrary	94603.1	104462	59351	40976.8	93533.9	28711	3939.76	9525.76	98359.8	260342	18	hspb81	ppbhs286	yes	yes	2.41785	High YFP	High YFP
	Specimen_001_8xlibrary	128359	97915.7	85912	62257.7	103127	39564	414.4	1595.15	8026.24	262143	18	hspb81	ppbhs286	yes	yes	3.8493	Low YFP	High YFP
	Specimen_001_8xlibrary	166623	113737	96009	44554.7	97562	29929	473.6	866.2	32696.8	262143	18	hspb81	ppbhs286	yes	yes	1.82897	High YFP	High YFP
	Specimen_001_8xlibrary	125752	106078	77691	63452	103641	40123	6879.04	8056.88	211926	262143	18	hspb81	ppbhs286	yes	yes	1.17122	High YFP	High YFP
	Specimen_001_8xlibrary	262143	185511	92608	144579	211178	44868	4526.58	5630.91	193713	262143	18.2	hspb81	ppbhs286	yes	yes	1.24397	High YFP	High YFP
	Specimen_001_8xlibrary	139116	123055	74090	44455.5	106306	27406	3750.32	8191.08	108324	262143	18.2	hspb81	ppbhs286	yes	yes	2.1841	High YFP	High YFP
	Specimen_001_8xlibrary	90579	116670	50880	139485	117437	77840	376.66	60.39	48183.3	262143	18.2	hspb81	ppbhs286	yes	yes	0.16033	High YFP	High YFP
	Specimen_001_8xlibrary	97624.5	87983.8	72717	42415.3	90271.5	30793	4111.44	4451.17	220606	262143	18.2	hspb81	ppbhs286	yes	yes	1.08263	High YFP	High YFP
	Specimen_001_8xlibrary	106429	89151.3	78237	55483.7	96141.9	37821	2183.74	3135.4	152014	262143	18.3	hspb81	ppbhs286	yes	yes	1.43579	High YFP	High YFP
	Specimen_001_8xlibrary	79100.1	90197.2	57473	35766.4	89639.7	26149	829.54	1055.91	115189	262143	18.4	hspb81	ppbhs286	yes	yes	1.27289	High YFP	High YFP
	Specimen_001_8xlibrary	159665	191831	54547	262143	141777	121175	1263.18	129.32	262143	262143	18.5	hspb81	ppbhs286	yes	yes	0.102377	High YFP	High YFP
	Specimen_001_8xlibrary	74586.1	101142	48329	55259.5	98332.5	36829	11387.1	32134.2	89911.2	60845.5	18.5	hspb81	ppbhs286	yes	yes	2.82198	High YFP	High YFP
	Specimen_001_8xlibrary	131830	93304	92596	59240	85619.9	45344	370.74	-6.1	0	0	18.7	hspb81	ppbhs286	yes	yes	-0.0164536	Low YFP	High YFP
	Specimen_001_8xlibrary	107145	92966.8	75531	52316.5	93701.1	36591	13001.8	17109.3	193608	164165	18.7	hspb81	ppbhs286	yes	yes	1.31592	High YFP	High YFP
	Specimen_001_8xlibrary	113358	94762.6	78396	42152.6	91124	30316	14951.7	20586.3	185738	144348	18.8	hspb81	ppbhs286	yes	yes	1.37685	High YFP	High YFP
	Specimen_001_8xlibrary	78477.7	89472	57483	46443.1	93586	32523	3314.46	3603.27	214537	262143	18.9	hspb81	ppbhs286	yes	yes	1.08714	High YFP	High YFP
	Specimen_001_8xlibrary	136306	93608.2	95429	48285.7	89247.7	35457	5953.3	7484.09	195720	262143	19	hspb81	ppbhs286	yes	yes	1.25713	High YFP	High YFP
	Specimen_001_8xlibrary	99695.8	99324.4	65781	54935.4	90684	39701	1850	6090.24	63894.9	262143	19.1	hspb81	ppbhs286	yes	yes	3.29202	High YFP	High YFP
	Specimen_001_8xlibrary	122050	102446	78077	73765.4	94314.8	51257	1368.26	31190.5	8427.26	102578	19.2	hspb81	ppbhs286	yes	yes	22.7958	Low YFP	Low YFP
	Specimen_001_8xlibrary	100815	108948	60644	39356.2	97861.8	26356	374.44	16.47	141338	262143	19.3	hspb81	ppbhs286	yes	yes	0.0439857	High YFP	High YFP
	Specimen_001_8xlibrary	79141.5	101571	51064	57148	103816	36076	5148.92	5918.83	211853	262143	19.5	hspb81	ppbhs286	yes	yes	1.14953	High YFP	High YFP
	Specimen_001_8xlibrary	91726.7	103545	58056	73356.9	104059	46200	481.74	3791.15	8033.39	262143	19.6	hspb81	ppbhs286	yes	yes	7.8697	Low YFP	High YFP
	Specimen_001_8xlibrary	104707	96919.3	70802	52908.5	99954.2	34690	378.14	22.57	146112	262143	19.6	hspb81	ppbhs286	yes	yes	0.0596869	High YFP	High YFP
	Specimen_001_8xlibrary	122777	97968.1	82132	39517.5	85676.1	30228	1682.02	11063.6	31192.5	262143	19.6	hspb81	ppbhs286	yes	yes	6.57755	High YFP	High YFP
	Specimen_001_8xlibrary	77929.4	91908.7	55568	55956.6	94203.9	38928	415.88	1202.31	10971.4	262143	19.6	hspb81	ppbhs286	yes	yes	2.891	Low YFP	High YFP
	Specimen_001_8xlibrary	215718	194191	72801	177356	185920	62517	13896.5	16170.5	219352	262143	19.7	hspb81	ppbhs286	yes	yes	1.16364	High YFP	High YFP
	Specimen_001_8xlibrary	131129	106231	80896	61073.7	99783.7	40112	434.38	1995.31	9041.54	262143	19.8	hspb81	ppbhs286	yes	yes	4.59347	Low YFP	High YFP
	Specimen_001_8xlibrary	123649	96932.4	83599	68706	92217.8	48827	1980.98	5457.67	77591.9	262143	19.8	hspb81	ppbhs286	yes	yes	2.75504	High YFP	High YFP
	Specimen_001_8xlibrary	147050	111421	86492	61140.3	105645	37928	12277.3	20166.6	154840	191148	19.9	hspb81	ppbhs286	yes	yes	1.64259	High YFP	High YFP
	Specimen_001_8xlibrary	150566	102624	96152	53466.5	94294.4	37160	5527.8	7317.56	184931	262143	20	hspb81	ppbhs286	yes	yes	1.32377	High YFP	High YFP
	Specimen_001_8xlibrary	39689.9	86507.8	30068	35854.5	87625.3	26816	578.68	6319.6	8840.42	164637	20	hspb81	ppbhs286	yes	yes	10.9207	Low YFP	Low YFP
	Specimen_001_8xlibrary	137124	121025	74254	71423.3	110988	42174	3813.22	7832.4	115390	262143	20	hspb81	ppbhs286	yes	yes	2.05401	High YFP	High YFP
	Specimen_001_8xlibrary	98294.9	96367.2	66847	51652.7	94962.1	35647	4200.24	13440.1	74793.5	191719	20.3	hspb81	ppbhs286	yes	yes	3.19985	High YFP	High YFP
	Specimen_001_8xlibrary	63024.3	101851	40553	70772.9	104433	44413	464.72	1501.82	17308.4	262143	20.4	hspb81	ppbhs286	yes	yes	3.23167	Low YFP	High YFP
	Specimen_001_8xlibrary	68607.6	87598.8	51328	49478.6	85359.4	37988	2550.04	4285.25	133632	262143	20.6	hspb81	ppbhs286	yes	yes	1.68046	High YFP	High YFP
	Specimen_001_8xlibrary	96086.8	92190.2	68306	51104.4	93193.2	35938	394.42	728.34	10387.2	262143	20.7	hspb81	ppbhs286	yes	yes	1.84661	Low YFP	High YFP
	Specimen_001_8xlibrary	91132.5	96872.1	61653	77751.8	102423	49750	1790.8	6520.29	57300.6	262143	20.8	hspb81	ppbhs286	yes	yes	3.64099	High YFP	High YFP
	Specimen_001_8xlibrary	143600	96852.5	97168	48943.6	86560	37056	635.66	1617.11	43784.8	262143	20.8	hspb81	ppbhs286	yes	yes	2.54399	High YFP	High YFP
	Specimen_001_8xlibrary	90029.1	89792.1	65709	37236.1	88529	27565	6481.66	17217.9	93118	137070	21	hspb81	ppbhs286	yes	yes	2.6564	High YFP	High YFP
	Specimen_001_8xlibrary	116033	120272	63226	58374.9	103738	36878	7108.44	46832.8	37742.8	64948.5	21	hspb81	ppbhs286	yes	yes	6.58833	High YFP	High YFP
	Specimen_001_8xlibrary	81986.8	91803.7	58528	35007.2	92093.4	24912	534.28	1040.66	42500.7	262143	21	hspb81	ppbhs286	yes	yes	1.94778	High YFP	High YFP
	Specimen_001_8xlibrary	144369	97187.1	97352	55015.3	99500	36236	3003.66	5699.23	121343	262143	21.1	hspb81	ppbhs286	yes	yes	1.89743	High YFP	High YFP
	Specimen_001_8xlibrary	127273	94252.1	88496	52043.5	93866.1	36336	425.5	2488.8	6313.42	262143	21.1	hspb81	ppbhs286	yes	yes	5.84912	Low YFP	High YFP
	Specimen_001_8xlibrary	119841	93967.4	83581	51669	91823.6	36877	3959.74	5027.62	187403	262143	21.1	hspb81	ppbhs286	yes	yes	1.26968	High YFP	High YFP
	Specimen_001_8xlibrary	82732	86677.3	62553	46382.5	87881.1	34589	2540.42	4558.53	125068	262143	21.2	hspb81	ppbhs286	yes	yes	1.7944	High YFP	High YFP
	Specimen_001_8xlibrary	84519.8	105434	52536	51625.4	101638	33288	1736.04	591.09	262143	262143	21.2	hspb81	ppbhs286	yes	yes	0.340482	High YFP	High YFP
	Specimen_001_8xlibrary	125592	110285	74632	79729.1	116321	44920	1428.94	1231.59	226340	262143	21.2	hspb81	ppbhs286	yes	yes	0.861891	High YFP	High YFP
	Specimen_001_8xlibrary	133212	93622.1	93249	61553.2	87117	46305	2302.14	5158.16	98419	262143	21.3	hspb81	ppbhs286	yes	yes	2.24059	High YFP	High YFP
	Specimen_001_8xlibrary	137932	124633	72529	186868	122858	99681	426.24	1640.29	9697.58	262143	21.3	hspb81	ppbhs286	yes	yes	3.84828	Low YFP	High YFP
	Specimen_001_8xlibrary	87769.9	94037.6	61168	55466.7	99941.3	36372	424.02	1249.28	12267	262143	21.3	hspb81	ppbhs286	yes	yes	2.94628	Low YFP	High YFP
	Specimen_001_8xlibrary	92296.5	93414	64752	44159.5	98356.3	29424	11740.8	16404.1	181781	147493	21.4	hspb81	ppbhs286	yes	yes	1.39718	High YFP	High YFP
	Specimen_001_8xlibrary	134331	100052	87989	77372.2	100830	50289	390.72	900.97	7320.46	262143	21.4	hspb81	ppbhs286	yes	yes	2.30592	Low YFP	High YFP
	Specimen_001_8xlibrary	56406.5	97771.9	37809	76048.3	97675.7	51025	4335.66	4026	258503	262143	21.6	hspb81	ppbhs286	yes	yes	0.928578	High YFP	High YFP
	Specimen_001_8xlibrary	56453.9	93454.2	39589	65764.5	96374.1	44721	9944.86	7762.86	262143	190638	21.6	hspb81	ppbhs286	yes	yes	0.78059	High YFP	High YFP
	Specimen_001_8xlibrary	103514	112376	60368	80235.2	106048	49584	2185.96	8236.83	57935.5	262143	21.7	hspb81	ppbhs286	yes	yes	3.76806	High YFP	High YFP
	Specimen_001_8xlibrary	139158	186864	48805	101339	166630	39857	6434.3	10745.8	148047	262143	21.7	hspb81	ppbhs286	yes	yes	1.67007	High YFP	High YFP
	Specimen_001_8xlibrary	172442	126407	89403	52318	105515	32495	4814.44	9383.02	124293	262143	21.7	hspb81	ppbhs286	yes	yes	1.94893	High YFP	High YFP
	Specimen_001_8xlibrary	141970	119231	78035	54553.5	98678.5	36231	765.9	1133.99	92546.1	262143	21.8	hspb81	ppbhs286	yes	yes	1.4806	High YFP	High YFP
	Specimen_001_8xlibrary	138344	102855	88148	71018.5	108542	42880	387.76	248.88	23383.1	262143	21.9	hspb81	ppbhs286	yes	yes	0.64184	Low YFP	High YFP
	Specimen_001_8xlibrary	86713.2	96376.4	58965	65392.3	99968.5	42869	10664.1	9357.4	262143	242923	22.1	hspb81	ppbhs286	yes	yes	0.877464	High YFP	High YFP
	Specimen_001_8xlibrary	144993	96668.6	98297	45104.5	91197	32413	953.12	1656.76	92967.4	262143	22.1	hspb81	ppbhs286	yes	yes	1.73825	High YFP	High YFP
	Specimen_001_8xlibrary	62440.5	108002	37889	89387.6	100944	58033	7989.78	16632.9	120162	98409.5	22.1	hspb81	ppbhs286	yes	yes	2.08177	High YFP	High YFP
	Specimen_001_8xlibrary	122029	106368	75185	74332.3	106111	45909	2103.08	3586.19	127009	262143	22.2	hspb81	ppbhs286	yes	yes	1.70521	High YFP	High YFP
	Specimen_001_8xlibrary	75215.1	113555	43409	100626	106494	61925	3170.16	5627.86	130637	262143	22.2	hspb81	ppbhs286	yes	yes	1.77526	High YFP	High YFP
	Specimen_001_8xlibrary	107265	95481.6	73624	39287.3	95929	26840	2101.6	4191.92	108564	262143	22.2	hspb81	ppbhs286	yes	yes	1.99463	High YFP	High YFP
	Specimen_001_8xlibrary	147144	111435	86537	34783.7	96164.7	23705	375.92	66.49	40845.3	262143	22.2	hspb81	ppbhs286	yes	yes	0.176873	High YFP	High YFP
	Specimen_001_8xlibrary	52452.7	91655.5	37505	44132.9	92984.8	31105	2218.52	7779.33	62439.9	176752	22.3	hspb81	ppbhs286	yes	yes	3.50654	High YFP	High YFP
	Specimen_001_8xlibrary	118703	113443	68575	55213.6	105634	34255	22171.1	21192.6	262143	146831	22.3	hspb81	ppbhs286	yes	yes	0.955865	High YFP	High YFP
	Specimen_001_8xlibrary	101905	107364	62204	61129.9	101474	39480	3194.58	4873.9	152159	262143	22.3	hspb81	ppbhs286	yes	yes	1.52568	High YFP	High YFP
	Specimen_001_8xlibrary	104861	112371	61156	70573.1	111052	41648	438.82	694.18	27665.2	262143	22.3	hspb81	ppbhs286	yes	yes	1.58192	High YFP	High YFP
	Specimen_001_8xlibrary	128337	90023.1	93428	43354.4	89584.8	31716	21030.8	18648.9	262143	180400	22.4	hspb81	ppbhs286	yes	yes	0.886743	High YFP	High YFP
	Specimen_001_8xlibrary	113554	109072	68229	89190.7	114296	51141	454.36	1869.04	12454.7	262143	22.4	hspb81	ppbhs286	yes	yes	4.11357	Low YFP	High YFP
	Specimen_001_8xlibrary	99839.3	95657.5	68401	70682.6	105535	43893	463.98	722.24	35722.4	262143	22.4	hspb81	ppbhs286	yes	yes	1.55662	High YFP	High YFP
	Specimen_001_8xlibrary	77353.7	84858.6	59740	61547.3	86320	46728	7528.76	12991.8	144536	156081	22.5	hspb81	ppbhs286	yes	yes	1.72562	High YFP	High YFP
	Specimen_001_8xlibrary	137092	100935	89012	41154.4	90385.1	29840	8727.56	7562.17	262143	262143	22.5	hspb81	ppbhs286	yes	yes	0.86647	High YFP	High YFP
	Specimen_001_8xlibrary	133011	92525.2	94212	37395.9	91830.7	26688	352.98	-14.64	225257	0	22.5	hspb81	ppbhs286	yes	yes	-0.0414754	High YFP	High YFP
	Specimen_001_8xlibrary	91620.1	108184	55502	108189	106329	66682	4200.24	9282.98	108288	258727	22.7	hspb81	ppbhs286	yes	yes	2.21011	High YFP	High YFP
	Specimen_001_8xlibrary	104102	95901.2	71140	70488.7	98129.6	47076	2866.02	29448.4	22258.6	92669.1	22.7	hspb81	ppbhs286	yes	yes	10.275	Low YFP	Low YFP
	Specimen_001_8xlibrary	103977	162550	41921	83802	172722	31797	577.94	6998.53	7955.09	262143	22.9	hspb81	ppbhs286	yes	yes	12.1094	Low YFP	Low YFP
	Specimen_001_8xlibrary	54223.5	84857.8	41877	34030.4	89290.8	24977	2407.96	3768.58	142070	262143	22.9	hspb81	ppbhs286	yes	yes	1.56505	High YFP	High YFP
	Specimen_001_8xlibrary	110540	107622	67313	82786	106925	50741	6355.12	25582.8	61374.1	113269	23.1	hspb81	ppbhs286	yes	yes	4.02554	High YFP	High YFP
	Specimen_001_8xlibrary	130140	97528.4	87450	57953.1	97740.9	38858	5248.82	5136.2	249233	262143	23.1	hspb81	ppbhs286	yes	yes	0.978544	High YFP	High YFP
	Specimen_001_8xlibrary	91205.7	101613	58824	46579.3	102272	29848	370.74	1.22	262143	262143	23.1	hspb81	ppbhs286	yes	yes	0.00329072	High YFP	High YFP
	Specimen_001_8xlibrary	86161.2	87766.9	64337	43660	94905.4	30149	370.74	-4.27	0	0	23.1	hspb81	ppbhs286	yes	yes	-0.0115175	Low YFP	High YFP
	Specimen_001_8xlibrary	93285.1	91365.4	66913	50568.6	98442.5	33665	418.84	-3.05	0	0	23.2	hspb81	ppbhs286	yes	yes	-0.00728202	Low YFP	High YFP
	Specimen_001_8xlibrary	128807	95686.6	88220	43882	92614	31052	1386.76	8543.05	31335.5	262143	23.3	hspb81	ppbhs286	yes	yes	6.16044	High YFP	High YFP
	Specimen_001_8xlibrary	60631.9	96107.7	41345	79951.8	106948	48993	5678.76	8128.25	171355	195543	23.3	hspb81	ppbhs286	yes	yes	1.43134	High YFP	High YFP
	Specimen_001_8xlibrary	105498	86461.9	79965	38426	86822.4	29005	2655.86	8690.06	69088.8	262143	23.3	hspb81	ppbhs286	yes	yes	3.27203	High YFP	High YFP
	Specimen_001_8xlibrary	136234	94026.9	94954	45346.5	87752.5	33866	6749.54	8938.94	187216	262143	23.3	hspb81	ppbhs286	yes	yes	1.32438	High YFP	High YFP
	Specimen_001_8xlibrary	156695	105341	97485	43881.3	96177.5	29901	6210.08	25225.3	60736.6	162838	23.4	hspb81	ppbhs286	yes	yes	4.062	High YFP	High YFP
	Specimen_001_8xlibrary	118260	113915	68036	62934	104100	39620	414.4	127.49	100424	262143	23.4	hspb81	ppbhs286	yes	yes	0.30765	High YFP	High YFP
	Specimen_001_8xlibrary	131885	98155.9	88056	41573.9	91663	29724	395.9	37.21	213744	262143	23.5	hspb81	ppbhs286	yes	yes	0.0939884	High YFP	High YFP
	Specimen_001_8xlibrary	75325.3	96845.8	50973	42158.5	96601.6	28601	495.06	3758.82	9031.43	262143	23.6	hspb81	ppbhs286	yes	yes	7.59266	Low YFP	High YFP
	Specimen_001_8xlibrary	95090.7	101619	61326	47424.4	100394	30958	6203.42	19190.6	79745	129894	23.6	hspb81	ppbhs286	yes	yes	3.09355	High YFP	High YFP
	Specimen_001_8xlibrary	152013	100707	98924	37794.8	87971.2	28156	2401.3	5820.62	91683.5	262143	23.9	hspb81	ppbhs286	yes	yes	2.42395	High YFP	High YFP
	Specimen_001_8xlibrary	97584.5	106571	60010	73601.1	106795	45166	396.64	455.06	17904	262143	23.9	hspb81	ppbhs286	yes	yes	1.14729	Low YFP	High YFP
	Specimen_001_8xlibrary	90708.5	107489	55305	67119.5	107483	40925	424.76	872.91	17778.3	262143	24	hspb81	ppbhs286	yes	yes	2.05507	Low YFP	High YFP
	Specimen_001_8xlibrary	79225.9	92994.2	55833	39149.7	94630.4	27113	1172.16	12385.4	17072	167685	24	hspb81	ppbhs286	yes	yes	10.5663	Low YFP	Low YFP
	Specimen_001_8xlibrary	127526	88973.2	93933	40509.1	83861.5	31657	3529.06	15786.2	52532.6	211767	24	hspb81	ppbhs286	yes	yes	4.4732	High YFP	High YFP
	Specimen_001_8xlibrary	106582	92624.1	75412	42973.3	93217.8	30212	1161.8	3987.57	52344.8	262143	24.1	hspb81	ppbhs286	yes	yes	3.43223	High YFP	High YFP
	Specimen_001_8xlibrary	108410	92010.3	77217	52596.2	92409	37301	979.76	24498.2	6572.24	116004	24.1	hspb81	ppbhs286	yes	yes	25.0043	Low YFP	Low YFP
	Specimen_001_8xlibrary	134235	91557.8	96084	43517.9	90746.8	31428	6062.08	9580.66	155866	262143	24.1	hspb81	ppbhs286	yes	yes	1.58042	High YFP	High YFP
	Specimen_001_8xlibrary	87869.1	89966.7	64008	44241.6	89201.9	32504	6415.06	8184.98	193749	262143	24.1	hspb81	ppbhs286	yes	yes	1.2759	High YFP	High YFP
	Specimen_001_8xlibrary	136739	105742	84747	73315.5	103518	46415	16322.9	16389.5	255231	218709	24.1	hspb81	ppbhs286	yes	yes	1.00408	High YFP	High YFP
	Specimen_001_8xlibrary	140593	98447.3	93592	37754.8	92063.5	26876	6011.02	16374.2	90380.9	225082	24.2	hspb81	ppbhs286	yes	yes	2.72404	High YFP	High YFP
	Specimen_001_8xlibrary	140026	110446	83088	41929.1	93325.2	29444	10795.1	22972.6	119013	159786	24.4	hspb81	ppbhs286	yes	yes	2.12805	High YFP	High YFP
	Specimen_001_8xlibrary	85652	115736	48501	38136.6	103103	24241	633.44	18.3	262143	262143	24.4	hspb81	ppbhs286	yes	yes	0.0288899	High YFP	High YFP
	Specimen_001_8xlibrary	135434	95436.7	93002	47586.4	89662	34782	3392.16	5702.28	139138	262143	24.4	hspb81	ppbhs286	yes	yes	1.68102	High YFP	High YFP
	Specimen_001_8xlibrary	67451.7	98353.9	44945	45200.7	97478.4	30389	6974.5	6022.53	262143	262143	24.5	hspb81	ppbhs286	yes	yes	0.863507	High YFP	High YFP
	Specimen_001_8xlibrary	135503	106759	83181	53314.8	98866.4	35341	7640.5	13654.9	139663	260136	24.5	hspb81	ppbhs286	yes	yes	1.78717	High YFP	High YFP
	Specimen_001_8xlibrary	124535	100669	81073	42350.2	88715.4	31285	370	0	262143	262143	24.6	hspb81	ppbhs286	yes	yes	0	High YFP	High YFP
	Specimen_001_8xlibrary	125487	113777	72281	71640.1	98318.6	47753	4149.18	14979.2	66215.3	219609	24.6	hspb81	ppbhs286	yes	yes	3.61015	High YFP	High YFP
	Specimen_001_8xlibrary	129201	105064	80592	47134.3	97654.1	31632	606.06	3112.83	20253.4	262143	24.7	hspb81	ppbhs286	yes	yes	5.13617	Low YFP	High YFP
	Specimen_001_8xlibrary	48462.6	103586	30661	81544.3	102832	51969	1051.54	5585.77	32193.4	227437	24.7	hspb81	ppbhs286	yes	yes	5.31199	High YFP	High YFP
	Specimen_001_8xlibrary	100009	98431.7	66586	61274.2	102697	39102	600.88	8502.79	7254.97	262143	24.8	hspb81	ppbhs286	yes	yes	14.1506	Low YFP	Low YFP
	Specimen_001_8xlibrary	176497	131845	87731	60616.4	122538	32419	8526.28	16049.7	133291	262143	24.9	hspb81	ppbhs286	yes	yes	1.88238	High YFP	High YFP
	Specimen_001_8xlibrary	169217	123248	89980	66781.3	107660	40652	16368.1	15839.3	262143	262143	24.9	hspb81	ppbhs286	yes	yes	0.967693	High YFP	High YFP
	Specimen_001_8xlibrary	172094	115555	97601	57942.7	96357.1	39409	390.72	6.71	262143	262143	25	hspb81	ppbhs286	yes	yes	0.0171734	High YFP	High YFP
	Specimen_001_8xlibrary	106351	90015.9	77429	42127.5	88839.5	31077	392.94	134.81	53241.4	262143	25.1	hspb81	ppbhs286	yes	yes	0.34308	High YFP	High YFP
	Specimen_001_8xlibrary	87198.6	98766.9	57860	62900	97914.8	42100	5188.14	4557.31	262143	262143	25.1	hspb81	ppbhs286	yes	yes	0.878409	High YFP	High YFP
	Specimen_001_8xlibrary	63213.8	91210.4	45420	37956.1	85492.5	29096	376.66	324.52	8966.43	262143	25.1	hspb81	ppbhs286	yes	yes	0.861573	Low YFP	High YFP
	Specimen_001_8xlibrary	90146.1	86256.8	68491	36219.3	85620.9	27723	3182.74	4252.92	173646	262143	25.1	hspb81	ppbhs286	yes	yes	1.33624	High YFP	High YFP
	Specimen_001_8xlibrary	139020	99701.5	91381	49488.2	95241.6	34053	11108.9	15381.2	183100	236934	25.1	hspb81	ppbhs286	yes	yes	1.38458	High YFP	High YFP
	Specimen_001_8xlibrary	145703	100238	95261	52409.8	96881.1	35453	498.76	4672.6	7472.81	262143	25.4	hspb81	ppbhs286	yes	yes	9.36843	Low YFP	High YFP
	Specimen_001_8xlibrary	155974	104225	98076	64644.2	94036.3	45052	374.44	10.37	224477	262143	25.4	hspb81	ppbhs286	yes	yes	0.0276947	High YFP	High YFP
	Specimen_001_8xlibrary	131066	93056	92305	40836.2	94804.6	28229	516.52	5591.26	7077.67	262143	25.6	hspb81	ppbhs286	yes	yes	10.8249	Low YFP	Low YFP
	Specimen_001_8xlibrary	107367	108126	65076	64053.7	101328	41428	1684.24	7472.5	46260.7	262143	25.6	hspb81	ppbhs286	yes	yes	4.43672	High YFP	High YFP
	Specimen_001_8xlibrary	81721.2	90228.3	59357	50340	88816.3	37145	1201.76	1887.34	116144	262143	25.6	hspb81	ppbhs286	yes	yes	1.57048	High YFP	High YFP
	Specimen_001_8xlibrary	146858	102966	93473	78812.2	108644	47541	7700.44	14136.1	136019	262143	25.7	hspb81	ppbhs286	yes	yes	1.83576	High YFP	High YFP
	Specimen_001_8xlibrary	159252	113054	92316	96231.1	114101	55272	2999.22	6939.36	99489.8	262143	25.7	hspb81	ppbhs286	yes	yes	2.31372	High YFP	High YFP
	Specimen_001_8xlibrary	93530.8	89378	68581	59684	97539.9	40101	12440.9	12717.9	248898	192787	25.8	hspb81	ppbhs286	yes	yes	1.02227	High YFP	High YFP
	Specimen_001_8xlibrary	130731	96525.6	88760	68668.3	99089.4	45416	516.52	5801.1	6821.66	262143	25.8	hspb81	ppbhs286	yes	yes	11.2311	Low YFP	Low YFP
	Specimen_001_8xlibrary	93429.4	118380	51723	60047.3	101021	38955	465.46	2152.08	12168.7	262143	25.9	hspb81	ppbhs286	yes	yes	4.62356	Low YFP	High YFP
	Specimen_001_8xlibrary	72861.1	97124.5	49164	49428.3	92637.1	34968	2090.5	8016.01	56409.7	238274	26	hspb81	ppbhs286	yes	yes	3.83449	High YFP	High YFP
	Specimen_001_8xlibrary	75617.6	95242.9	52032	57939	99870.9	38020	19561.9	32356.2	155524	61263.7	26.1	hspb81	ppbhs286	yes	yes	1.65404	High YFP	High YFP
	Specimen_001_8xlibrary	136463	112963	79170	40547.6	85023.5	31254	8275.42	17665	117380	202507	26.1	hspb81	ppbhs286	yes	yes	2.13463	High YFP	High YFP
	Specimen_001_8xlibrary	54097	96956.2	36566	72267.7	90817.5	52150	3344.8	8435.08	92588	168121	26.2	hspb81	ppbhs286	yes	yes	2.52185	High YFP	High YFP
	Specimen_001_8xlibrary	109899	103178	69805	56739.5	107667	34537	36452.4	41314.1	228976	69732.2	26.2	hspb81	ppbhs286	yes	yes	1.13337	High YFP	High YFP
	Specimen_001_8xlibrary	86509.7	101270	55984	97611.9	92765.3	68960	62285.8	49350.2	262143	45953	26.2	hspb81	ppbhs286	yes	yes	0.792319	High YFP	High YFP
	Specimen_001_8xlibrary	119640	97075.5	80769	82386.4	93263	57893	819.18	6434.28	18481.2	262143	26.2	hspb81	ppbhs286	yes	yes	7.85454	Low YFP	High YFP
	Specimen_001_8xlibrary	110812	96571.5	75200	57842.8	88902.2	42640	36012.8	30796.5	262143	94324.5	26.2	hspb81	ppbhs286	yes	yes	0.855152	High YFP	High YFP
	Specimen_001_8xlibrary	95659.1	100114	62620	81382.2	106995	49848	5830.46	9660.57	148292	259574	26.3	hspb81	ppbhs286	yes	yes	1.65691	High YFP	High YFP
	Specimen_001_8xlibrary	164262	123170	87400	52486.7	109701	31356	1733.08	3764.92	95217.4	262143	26.3	hspb81	ppbhs286	yes	yes	2.17239	High YFP	High YFP
	Specimen_001_8xlibrary	75708.7	90343.1	54920	45729.8	91976	32584	5943.68	5004.44	262143	262143	26.3	hspb81	ppbhs286	yes	yes	0.841977	High YFP	High YFP
	Specimen_001_8xlibrary	105887	95614.1	72577	52862.6	91271.9	37957	17618.7	21580	209582	128626	26.3	hspb81	ppbhs286	yes	yes	1.22484	High YFP	High YFP
	Specimen_001_8xlibrary	155227	109646	92780	61302.3	99217.4	40492	54726	52747.9	262143	77143.6	26.3	hspb81	ppbhs286	yes	yes	0.963856	High YFP	High YFP
	Specimen_001_8xlibrary	124415	95473.7	85402	44395.6	92324.3	31514	2331	15066.4	34197.1	216472	26.5	hspb81	ppbhs286	yes	yes	6.46349	High YFP	High YFP
	Specimen_001_8xlibrary	109202	96847.6	73896	80910.1	100770	52620	388.5	1315.77	4570.37	262143	26.6	hspb81	ppbhs286	yes	yes	3.3868	Low YFP	High YFP
	Specimen_001_8xlibrary	82905.2	100786	53909	47687.8	99236.9	31493	450.66	1823.9	12231.1	262143	26.7	hspb81	ppbhs286	yes	yes	4.04718	Low YFP	High YFP
	Specimen_001_8xlibrary	136295	103204	86549	47971.2	92856.5	33857	3757.72	9207.34	96578.5	262143	26.7	hspb81	ppbhs286	yes	yes	2.45025	High YFP	High YFP
	Specimen_001_8xlibrary	136745	100823	88886	59897.8	95906.8	40930	481	5998.74	5044.69	262143	26.7	hspb81	ppbhs286	yes	yes	12.4714	Low YFP	Low YFP
	Specimen_001_8xlibrary	86542.3	88551.5	64049	38150.7	86895.5	28773	354.46	81.74	0	262143	26.7	hspb81	ppbhs286	yes	yes	0.230604	Low YFP	High YFP
	Specimen_001_8xlibrary	109828	102067	70519	72752.4	98855.5	48231	12472.7	16334.6	194300	176256	26.9	hspb81	ppbhs286	yes	yes	1.30963	High YFP	High YFP
	Specimen_001_8xlibrary	122079	99287.5	80580	40484.7	91616.1	28960	591.26	4225.47	14002.2	262143	27	hspb81	ppbhs286	yes	yes	7.14655	Low YFP	High YFP
	Specimen_001_8xlibrary	118383	91527.7	84765	41019.7	90013.9	29865	1767.86	2038.01	180374	262143	27.2	hspb81	ppbhs286	yes	yes	1.15281	High YFP	High YFP
	Specimen_001_8xlibrary	112882	109362	67645	70359.9	111108	41501	381.1	369.05	11038.3	262143	27.2	hspb81	ppbhs286	yes	yes	0.968381	Low YFP	High YFP
	Specimen_001_8xlibrary	221150	185210	78253	104003	178703	38141	13024	16850.6	196926	262143	27.2	hspb81	ppbhs286	yes	yes	1.29381	High YFP	High YFP
	Specimen_001_8xlibrary	91685.3	89644.4	67028	45330.9	93527.5	31764	21339.4	19353.5	262143	124188	27.4	hspb81	ppbhs286	yes	yes	0.906937	High YFP	High YFP
	Specimen_001_8xlibrary	102892	90108.9	74833	46171.6	91713.4	32993	4310.5	8264.89	125124	262143	27.5	hspb81	ppbhs286	yes	yes	1.91739	High YFP	High YFP
	Specimen_001_8xlibrary	110926	96183.5	75581	41883.3	93308.7	29417	6438	11688.8	136185	248772	27.6	hspb81	ppbhs286	yes	yes	1.8156	High YFP	High YFP
	Specimen_001_8xlibrary	88773.4	100627	57816	39938.5	88870.4	29452	2272.54	3918.03	127590	262143	27.6	hspb81	ppbhs286	yes	yes	1.72408	High YFP	High YFP
	Specimen_001_8xlibrary	126769	102988	80669	44283.8	92329.2	31433	5700.22	14019	99753.3	237047	27.7	hspb81	ppbhs286	yes	yes	2.45938	High YFP	High YFP
	Specimen_001_8xlibrary	159862	117068	89493	97150.9	86712.7	73425	5273.24	9396.44	136915	262143	27.8	hspb81	ppbhs286	yes	yes	1.78191	High YFP	High YFP
	Specimen_001_8xlibrary	135626	113278	78465	76353.2	109732	45601	8645.42	10129	214285	262143	27.9	hspb81	ppbhs286	yes	yes	1.17161	High YFP	High YFP
	Specimen_001_8xlibrary	173263	119701	94861	76015	105453	47241	2114.92	7792.75	58847.3	262143	27.9	hspb81	ppbhs286	yes	yes	3.68465	High YFP	High YFP
	Specimen_001_8xlibrary	135018	97802.2	90474	63113.1	103659	39902	37368.5	74399.3	130379	47573.1	28	hspb81	ppbhs286	yes	yes	1.99096	High YFP	High YFP
	Specimen_001_8xlibrary	133576	102891	85081	41866.2	97499.9	28141	6219.7	15037.1	102056	232864	28	hspb81	ppbhs286	yes	yes	2.41766	High YFP	High YFP
	Specimen_001_8xlibrary	80073.2	96395.5	54439	85565.5	99583	56311	5937.02	27507.3	53095.6	76309.2	28	hspb81	ppbhs286	yes	yes	4.63319	High YFP	High YFP
	Specimen_001_8xlibrary	118598	95350.1	81515	54850.3	90484.3	39727	373.7	-4.27	0	0	28	hspb81	ppbhs286	yes	yes	-0.0114263	Low YFP	High YFP
	Specimen_001_8xlibrary	96185.9	94332	66824	46516.4	94815.2	32152	366.3	-4.88	0	0	28.1	hspb81	ppbhs286	yes	yes	-0.0133224	Low YFP	High YFP
	Specimen_001_8xlibrary	130927	107221	80026	83027.3	106889	50906	8933.28	25992.7	86407.6	132044	28.2	hspb81	ppbhs286	yes	yes	2.90965	High YFP	High YFP
	Specimen_001_8xlibrary	100559	93914.4	70173	59092	96949.6	39945	5840.08	28105.8	51061	93791.9	28.2	hspb81	ppbhs286	yes	yes	4.81256	High YFP	High YFP
	Specimen_001_8xlibrary	77229.4	103040	49120	73532.3	103173	46708	5049.76	6602.64	185976	262143	28.2	hspb81	ppbhs286	yes	yes	1.30752	High YFP	High YFP
	Specimen_001_8xlibrary	147861	100229	96681	56055	90830	40445	9836.82	16700	148672	232100	28.4	hspb81	ppbhs286	yes	yes	1.6977	High YFP	High YFP
	Specimen_001_8xlibrary	102777	88894.2	75771	62186.6	87903.4	46363	461.02	1852.57	13507.8	262143	28.5	hspb81	ppbhs286	yes	yes	4.01842	Low YFP	High YFP
	Specimen_001_8xlibrary	172371	148754	75941	56402.1	105861	34917	22396.1	31771.2	181773	142223	28.6	hspb81	ppbhs286	yes	yes	1.41861	High YFP	High YFP
	Specimen_001_8xlibrary	120959	128738	61576	89170	108267	53976	6762.12	16979.3	98756	186748	28.6	hspb81	ppbhs286	yes	yes	2.51095	High YFP	High YFP
	Specimen_001_8xlibrary	131004	105707	81220	70342.2	105491	43700	2343.58	30213.3	17162.1	113665	28.6	hspb81	ppbhs286	yes	yes	12.8919	Low YFP	Low YFP
	Specimen_001_8xlibrary	85198.4	88135.6	63352	42023.9	92023.4	29928	4821.1	5586.38	209078	262143	28.8	hspb81	ppbhs286	yes	yes	1.15874	High YFP	High YFP
	Specimen_001_8xlibrary	63401.7	92181.8	45075	64035.2	97743.3	42935	986.42	1598.2	101836	262143	28.8	hspb81	ppbhs286	yes	yes	1.6202	High YFP	High YFP
	Specimen_001_8xlibrary	93290.3	106645	57329	77205.7	105868	47793	3467.64	2940.81	262143	262143	28.8	hspb81	ppbhs286	yes	yes	0.848072	High YFP	High YFP
	Specimen_001_8xlibrary	141042	103070	89680	94993.8	109596	56804	51329.4	129127	103462	28633.1	28.9	hspb81	ppbhs286	yes	yes	2.51566	High YFP	High YFP
	Specimen_001_8xlibrary	130421	95411.4	89583	63280.4	98108.4	42271	1854.44	7069.29	55210.6	262143	29	hspb81	ppbhs286	yes	yes	3.81209	High YFP	High YFP
	Specimen_001_8xlibrary	74228.7	93515	52020	44824	94492.6	31088	1184	5798.66	36999.6	262143	29	hspb81	ppbhs286	yes	yes	4.89752	High YFP	High YFP
	Specimen_001_8xlibrary	158688	110653	93985	57269.3	96719.6	38805	373.7	12.81	166576	262143	29.1	hspb81	ppbhs286	yes	yes	0.0342788	High YFP	High YFP
	Specimen_001_8xlibrary	114978	101105	74528	61841.1	114772	35312	9694.74	36946.5	66192.5	81578.9	29.1	hspb81	ppbhs286	yes	yes	3.81098	High YFP	High YFP
	Specimen_001_8xlibrary	95686.4	94044.8	66680	39832	89117.5	29292	3883.52	10893.4	84657.7	230264	29.2	hspb81	ppbhs286	yes	yes	2.80503	High YFP	High YFP
	Specimen_001_8xlibrary	115197	93649.7	80615	45737.2	91287.7	32835	486.92	6088.41	5225.28	262143	29.2	hspb81	ppbhs286	yes	yes	12.5039	Low YFP	Low YFP
	Specimen_001_8xlibrary	155154	116096	87584	73415.4	106938	44992	8077.1	11364.9	177874	262143	29.3	hspb81	ppbhs286	yes	yes	1.40705	High YFP	High YFP
	Specimen_001_8xlibrary	126653	93381.9	88886	42335.4	88500.6	31350	1440.78	2588.84	108876	262143	29.3	hspb81	ppbhs286	yes	yes	1.79683	High YFP	High YFP
	Specimen_001_8xlibrary	168743	142487	77612	93712.9	120906	50796	384.8	25.01	201665	262143	29.3	hspb81	ppbhs286	yes	yes	0.0649948	High YFP	High YFP
	Specimen_001_8xlibrary	90533.1	97784.6	60676	54051.8	87396.1	40532	6936.02	9966.79	172814	238117	29.4	hspb81	ppbhs286	yes	yes	1.43696	High YFP	High YFP
	Specimen_001_8xlibrary	88238.3	88817	65109	58392.7	92165.9	41521	5319.12	11402.7	113880	202856	29.5	hspb81	ppbhs286	yes	yes	2.14372	High YFP	High YFP
	Specimen_001_8xlibrary	132507	100165	86697	58008.6	90530.6	41993	387.76	14.64	262143	262143	29.7	hspb81	ppbhs286	yes	yes	0.0377553	High YFP	High YFP
	Specimen_001_8xlibrary	55922.5	95563.1	38351	54990.1	94561.5	38111	4991.3	5294.19	229045	262143	29.8	hspb81	ppbhs286	yes	yes	1.06068	High YFP	High YFP
	Specimen_001_8xlibrary	262143	182316	94231	92756.8	153048	39719	3634.88	12676.4	67608.2	262143	29.9	hspb81	ppbhs286	yes	yes	3.48744	High YFP	High YFP
	Specimen_001_8xlibrary	115638	92766	81694	40015.5	90311.2	29038	2910.42	9486.72	70321.2	262143	30	hspb81	ppbhs286	yes	yes	3.25957	High YFP	High YFP
	Specimen_001_8xlibrary	68054.1	89148.2	50029	45722.4	90056.9	33273	10607.2	22471.2	119476	79390.2	30	hspb81	ppbhs286	yes	yes	2.11849	High YFP	High YFP
	Specimen_001_8xlibrary	146329	101509	94473	58188.4	91394.5	41725	8749.76	20428.3	107589	187775	30.1	hspb81	ppbhs286	yes	yes	2.33473	High YFP	High YFP
	Specimen_001_8xlibrary	161040	126917	83156	134799	133520	66164	402.56	847.9	11439.2	262143	30.2	hspb81	ppbhs286	yes	yes	2.10627	Low YFP	High YFP
	Specimen_001_8xlibrary	154874	105376	96320	61545.8	94914	42496	887.26	2762.69	49502.5	262143	30.2	hspb81	ppbhs286	yes	yes	3.11373	High YFP	High YFP
	Specimen_001_8xlibrary	156694	106374	96537	72935.9	99364.4	48105	721.5	15974.7	5840.94	257133	30.2	hspb81	ppbhs286	yes	yes	22.1409	Low YFP	Low YFP
	Specimen_001_8xlibrary	107015	99905.2	70200	56386.5	88261.8	41868	3857.62	10080.9	90807.6	262143	30.3	hspb81	ppbhs286	yes	yes	2.61323	High YFP	High YFP
	Specimen_001_8xlibrary	130972	96333.1	89101	42923.7	93578	30061	7849.18	17446	112449	196798	30.3	hspb81	ppbhs286	yes	yes	2.22265	High YFP	High YFP
	Specimen_001_8xlibrary	121660	100498	79336	52281.7	92563.7	37016	4416.32	8585.75	123679	262143	30.3	hspb81	ppbhs286	yes	yes	1.9441	High YFP	High YFP
	Specimen_001_8xlibrary	106032	95936.7	72432	66457.2	100930	43152	611.24	7945.86	8105.26	262143	30.3	hspb81	ppbhs286	yes	yes	12.9996	Low YFP	Low YFP
	Specimen_001_8xlibrary	119503	99347	78832	49532.6	91834.6	35348	4370.44	7908.65	132747	262143	30.3	hspb81	ppbhs286	yes	yes	1.80958	High YFP	High YFP
	Specimen_001_8xlibrary	97374.4	99677.1	64022	68751.2	95422.9	47218	1527.36	9725.23	31316.2	262143	30.3	hspb81	ppbhs286	yes	yes	6.36735	High YFP	High YFP
	Specimen_001_8xlibrary	108979	101245	70542	57780.7	94795.8	39946	12675.5	20425.8	157984	139862	30.3	hspb81	ppbhs286	yes	yes	1.61145	High YFP	High YFP
	Specimen_001_8xlibrary	118549	107951	71970	99468.6	113984	57190	460.28	1266.36	19607.5	262143	30.4	hspb81	ppbhs286	yes	yes	2.75128	Low YFP	High YFP
	Specimen_001_8xlibrary	262143	198047	86746	146513	199003	48250	4602.8	18548.9	59883	262143	30.4	hspb81	ppbhs286	yes	yes	4.02991	High YFP	High YFP
	Specimen_001_8xlibrary	107339	100586	69936	65768.2	97559.7	44180	39906	59260.9	174909	47481.9	30.5	hspb81	ppbhs286	yes	yes	1.48501	High YFP	High YFP
	Specimen_001_8xlibrary	64282.3	118507	35549	94727.4	110493	56185	7083.28	5229.53	262143	262143	30.6	hspb81	ppbhs286	yes	yes	0.738292	High YFP	High YFP
	Specimen_001_8xlibrary	127854	108300	77369	56465	100358	36873	3577.9	9207.34	91458.8	262143	30.6	hspb81	ppbhs286	yes	yes	2.57339	High YFP	High YFP
	Specimen_001_8xlibrary	91831	88545.2	67968	45985.1	85189.9	35376	7263.1	14604.6	123806	164830	30.6	hspb81	ppbhs286	yes	yes	2.0108	High YFP	High YFP
	Specimen_001_8xlibrary	118585	113338	68570	81636.8	101463	52730	11528.5	41891.8	69853.3	74206.1	30.7	hspb81	ppbhs286	yes	yes	3.63377	High YFP	High YFP
	Specimen_001_8xlibrary	124728	117371	69644	93461.3	118823	51548	10114.3	9729.5	262143	262143	30.8	hspb81	ppbhs286	yes	yes	0.961953	High YFP	High YFP
	Specimen_001_8xlibrary	89010.9	97189.6	60021	61732.3	91215.6	44353	14236.1	20047.7	181371	116391	30.8	hspb81	ppbhs286	yes	yes	1.40822	High YFP	High YFP
	Specimen_001_8xlibrary	131227	113832	75551	77235.3	107169	47231	520.22	6040.83	6711.5	262143	30.9	hspb81	ppbhs286	yes	yes	11.6121	Low YFP	Low YFP
	Specimen_001_8xlibrary	87670	99698.8	57629	58569.5	103458	37101	1845.56	3484.93	111328	262143	31.1	hspb81	ppbhs286	yes	yes	1.88828	High YFP	High YFP
	Specimen_001_8xlibrary	114345	87849.1	85302	39151.9	84575.8	30338	660.08	5027.01	15358.3	262143	31.2	hspb81	ppbhs286	yes	yes	7.61576	Low YFP	High YFP
	Specimen_001_8xlibrary	64394.8	93107.2	45326	44373.4	92044.5	31594	21531	21615.3	256687	78095.6	31.3	hspb81	ppbhs286	yes	yes	1.00392	High YFP	High YFP
	Specimen_001_8xlibrary	104359	98016.4	69777	46005.8	95204.7	31669	424.02	16.47	262143	262143	31.3	hspb81	ppbhs286	yes	yes	0.0388425	High YFP	High YFP
	Specimen_001_8xlibrary	148169	104317	93086	50554.6	98342.1	33690	6281.12	10001	155058	262143	31.3	hspb81	ppbhs286	yes	yes	1.59222	High YFP	High YFP
	Specimen_001_8xlibrary	133168	95885.5	91018	48255.4	91090.1	34718	380.36	4.27	262143	262143	31.4	hspb81	ppbhs286	yes	yes	0.0112262	High YFP	High YFP
	Specimen_001_8xlibrary	130843	142460	60192	108685	141583	50308	5470.82	7989.17	167515	262143	31.5	hspb81	ppbhs286	yes	yes	1.46032	High YFP	High YFP
	Specimen_001_8xlibrary	77083.6	93260.8	54168	48997.6	97911.6	32796	1346.8	2510.76	102449	262143	31.6	hspb81	ppbhs286	yes	yes	1.86424	High YFP	High YFP
	Specimen_001_8xlibrary	106881	92721.6	75544	55641.3	91510.5	39848	14993.9	31419.9	122047	89173.3	31.6	hspb81	ppbhs286	yes	yes	2.09551	High YFP	High YFP
	Specimen_001_8xlibrary	77676.3	100081	50865	60574.9	99802.4	39777	589.04	8680.91	6748.57	234564	31.7	hspb81	ppbhs286	yes	yes	14.7374	Low YFP	Low YFP
	Specimen_001_8xlibrary	144186	98513.1	95920	55089.3	91050.4	39652	11463.3	17321	167959	218218	31.7	hspb81	ppbhs286	yes	yes	1.51099	High YFP	High YFP
	Specimen_001_8xlibrary	192791	135327	93365	64887.6	126966	33493	7577.6	7656.72	246918	262143	31.7	hspb81	ppbhs286	yes	yes	1.01044	High YFP	High YFP
	Specimen_001_8xlibrary	135506	108791	81629	41105.5	97970.4	27497	1462.98	2203.93	130531	262143	31.8	hspb81	ppbhs286	yes	yes	1.50647	High YFP	High YFP
	Specimen_001_8xlibrary	154701	111444	90974	69437.9	99984.2	45514	3472.82	18705.7	43545.5	216799	31.8	hspb81	ppbhs286	yes	yes	5.3863	High YFP	High YFP
	Specimen_001_8xlibrary	152552	102045	97973	48541	95539.7	33297	25303.6	28160	232149	142012	31.9	hspb81	ppbhs286	yes	yes	1.11289	High YFP	High YFP
	Specimen_001_8xlibrary	110925	106466	68281	69596.3	96085	47469	10632.3	12794.8	210349	227267	31.9	hspb81	ppbhs286	yes	yes	1.20338	High YFP	High YFP
	Specimen_001_8xlibrary	127652	96643.1	86564	120220	80120.4	98336	381.84	642.33	6644.07	262143	32.1	hspb81	ppbhs286	yes	yes	1.6822	Low YFP	High YFP
	Specimen_001_8xlibrary	96031.3	108021	58262	78612.4	108778	47362	4563.58	9999.73	110051	251746	32.1	hspb81	ppbhs286	yes	yes	2.1912	High YFP	High YFP
	Specimen_001_8xlibrary	123571	99787.5	81156	92457.8	103670	58448	466.94	3653.9	7273.34	262143	32.2	hspb81	ppbhs286	yes	yes	7.8252	Low YFP	High YFP
	Specimen_001_8xlibrary	99600.3	87820.1	74327	44002.6	94788.7	30423	5505.6	15859.4	84960.7	164631	32.2	hspb81	ppbhs286	yes	yes	2.88059	High YFP	High YFP
	Specimen_001_8xlibrary	97775.5	97060.1	66019	54253.8	94666.5	37559	2613.68	3366.59	175052	262143	32.2	hspb81	ppbhs286	yes	yes	1.28807	High YFP	High YFP
	Specimen_001_8xlibrary	134832	107272	82373	52634.7	95677.7	36053	822.14	22239.4	5381.86	158931	32.3	hspb81	ppbhs286	yes	yes	27.0506	Low YFP	Low YFP
	Specimen_001_8xlibrary	149082	98701.2	98988	56452.4	88678.4	41720	898.36	751.52	185850	262143	32.7	hspb81	ppbhs286	yes	yes	0.836547	High YFP	High YFP
	Specimen_001_8xlibrary	90180.1	96273.6	61388	58281.7	96424	39612	7135.82	14022.7	126565	168585	32.8	hspb81	ppbhs286	yes	yes	1.96511	High YFP	High YFP
	Specimen_001_8xlibrary	129026	109202	77433	52500.8	95838.3	35901	1660.56	6460.51	52546.2	262143	32.8	hspb81	ppbhs286	yes	yes	3.89056	High YFP	High YFP
	Specimen_001_8xlibrary	256397	174363	96369	81201.7	162240	32801	3551.26	6259.21	133421	262143	32.8	hspb81	ppbhs286	yes	yes	1.76253	High YFP	High YFP
	Specimen_001_8xlibrary	149453	103531	94605	48275.4	97272.1	32525	432.9	1571.97	11229.7	262143	32.8	hspb81	ppbhs286	yes	yes	3.63125	Low YFP	High YFP
	Specimen_001_8xlibrary	118111	108494	71345	71932.4	109081	43217	404.04	484.34	20826.8	262143	32.9	hspb81	ppbhs286	yes	yes	1.19874	Low YFP	High YFP
	Specimen_001_8xlibrary	106362	109469	63676	55367.5	111360	32584	579.42	3408.68	16446.8	262143	33	hspb81	ppbhs286	yes	yes	5.88292	Low YFP	High YFP
	Specimen_001_8xlibrary	75370.5	95526.4	51708	67804	96373.8	46108	6303.32	5402.16	262143	262143	33.1	hspb81	ppbhs286	yes	yes	0.857034	High YFP	High YFP
	Specimen_001_8xlibrary	95463.7	107200	58361	65036.4	106660	39961	5114.88	4250.48	262143	262143	33.1	hspb81	ppbhs286	yes	yes	0.831003	High YFP	High YFP
	Specimen_001_8xlibrary	82772.7	102318	53017	79179.3	100788	51485	11531.4	13501.1	216801	160715	33.2	hspb81	ppbhs286	yes	yes	1.17081	High YFP	High YFP
	Specimen_001_8xlibrary	78045.6	116614	43861	72780.5	106656	44721	373.7	62.83	33962.2	262143	33.2	hspb81	ppbhs286	yes	yes	0.16813	High YFP	High YFP
	Specimen_001_8xlibrary	103471	94077.3	72080	88009.7	100407	57444	589.78	10726.9	5479.49	252863	33.3	hspb81	ppbhs286	yes	yes	18.1879	Low YFP	Low YFP
	Specimen_001_8xlibrary	142375	107725	86616	66004.3	93718.2	46156	19969.6	25168	204191	148294	33.5	hspb81	ppbhs286	yes	yes	1.26031	High YFP	High YFP
	Specimen_001_8xlibrary	75656.1	93634	52953	44343	96982	29965	11354.6	8367.98	262143	237007	33.5	hspb81	ppbhs286	yes	yes	0.736971	High YFP	High YFP
	Specimen_001_8xlibrary	140701	95210.6	96848	34152.5	94121.8	23780	974.58	1242.57	128484	262143	33.7	hspb81	ppbhs286	yes	yes	1.27498	High YFP	High YFP
	Specimen_001_8xlibrary	65474.5	94539	45388	51232.4	94123.4	35672	1062.64	5525.99	33068.2	262143	33.7	hspb81	ppbhs286	yes	yes	5.20025	High YFP	High YFP
	Specimen_001_8xlibrary	65985.1	107106	40375	77058.4	102297	49367	5780.14	13893.4	102163	124502	33.7	hspb81	ppbhs286	yes	yes	2.40364	High YFP	High YFP
	Specimen_001_8xlibrary	76420.5	92525.2	54129	47152.1	92805.9	33297	1164.02	5217.33	40118.4	262143	33.7	hspb81	ppbhs286	yes	yes	4.48217	High YFP	High YFP
	Specimen_001_8xlibrary	135803	104953	84800	106677	107457	65060	2558.92	10431.6	55118.4	262143	33.8	hspb81	ppbhs286	yes	yes	4.07657	High YFP	High YFP
	Specimen_001_8xlibrary	164031	135982	79054	94943.5	148438	41918	46585.2	45590.2	262143	94317.8	33.8	hspb81	ppbhs286	yes	yes	0.97864	High YFP	High YFP
	Specimen_001_8xlibrary	103911	124548	54677	88293.8	112443	51461	384.8	42.09	119830	262143	33.8	hspb81	ppbhs286	yes	yes	0.109381	High YFP	High YFP
	Specimen_001_8xlibrary	83981.1	83027.1	66289	30964.6	87814	23109	2489.36	5972.51	93217	262143	33.9	hspb81	ppbhs286	yes	yes	2.39922	High YFP	High YFP
	Specimen_001_8xlibrary	128363	100861	83406	47143.9	95840.9	32237	494.32	5741.93	5878.43	262143	34	hspb81	ppbhs286	yes	yes	11.6158	Low YFP	Low YFP
	Specimen_001_8xlibrary	82177	89453.6	60205	57590.5	90629.2	41645	4864.02	5538.19	212929	262143	34	hspb81	ppbhs286	yes	yes	1.1386	High YFP	High YFP
	Specimen_001_8xlibrary	81697.5	116435	45984	75816.7	107334	46292	37448.4	16512.1	262143	129701	34	hspb81	ppbhs286	yes	yes	0.440929	High YFP	High YFP
	Specimen_001_8xlibrary	87508.7	90604.1	63297	47209.8	95148.4	32517	1895.88	12120.7	33097.3	189261	34	hspb81	ppbhs286	yes	yes	6.39318	High YFP	High YFP
	Specimen_001_8xlibrary	191259	140576	89164	82513.7	121291	44584	21702.7	56278.6	99387.5	89087.5	34	hspb81	ppbhs286	yes	yes	2.59316	High YFP	High YFP
	Specimen_001_8xlibrary	98538.4	96712.9	66773	53547.9	95890.7	36597	381.84	1281	3331.53	262143	34	hspb81	ppbhs286	yes	yes	3.35481	Low YFP	High YFP
	Specimen_001_8xlibrary	75354.2	88260	55953	39762.4	86170.1	30241	3846.52	11119.7	82062.5	177645	34.1	hspb81	ppbhs286	yes	yes	2.89084	High YFP	High YFP
	Specimen_001_8xlibrary	81966.1	91054	58995	41838.9	93790	29235	8874.82	10768.3	207148	199537	34.1	hspb81	ppbhs286	yes	yes	1.21336	High YFP	High YFP
	Specimen_001_8xlibrary	122669	109679	73298	42125.2	100295	27526	364.08	383.69	0	262143	34.3	hspb81	ppbhs286	yes	yes	1.05386	Low YFP	High YFP
	Specimen_001_8xlibrary	66844.2	109296	40081	76049.1	107931	46177	398.12	49.41	172746	262143	34.3	hspb81	ppbhs286	yes	yes	0.124108	High YFP	High YFP
	Specimen_001_8xlibrary	96420.5	99425.9	63555	66660.7	99972	43699	378.14	220.21	14975.5	262143	34.4	hspb81	ppbhs286	yes	yes	0.58235	Low YFP	High YFP
	Specimen_001_8xlibrary	87403.6	94974.2	60312	70805.4	96271.9	48200	387.76	161.04	36137.4	262143	34.4	hspb81	ppbhs286	yes	yes	0.415308	High YFP	High YFP
	Specimen_001_8xlibrary	106334	107967	64545	65001.6	105861	40241	384.8	93.94	53689.9	262143	34.4	hspb81	ppbhs286	yes	yes	0.244127	High YFP	High YFP
	Specimen_001_8xlibrary	116233	99472.6	76578	69653.2	109127	41830	8981.38	16062.5	140612	189693	34.5	hspb81	ppbhs286	yes	yes	1.78842	High YFP	High YFP
	Specimen_001_8xlibrary	112636	136413	54113	110583	128158	56549	1434.86	2103.89	133234	262143	34.5	hspb81	ppbhs286	yes	yes	1.46627	High YFP	High YFP
	Specimen_001_8xlibrary	102364	96877	69248	66699.9	97190.6	44976	384.06	22.57	214871	262143	34.5	hspb81	ppbhs286	yes	yes	0.0587669	High YFP	High YFP
	Specimen_001_8xlibrary	66978.9	88548.5	49572	84937.9	95440.9	58324	1485.92	2420.48	121337	262143	34.7	hspb81	ppbhs286	yes	yes	1.62894	High YFP	High YFP
	Specimen_001_8xlibrary	93908.2	90500.1	68004	27846.9	88677.2	20580	1176.6	6451.97	32952.5	262143	34.7	hspb81	ppbhs286	yes	yes	5.48357	High YFP	High YFP
	Specimen_001_8xlibrary	114980	95863	78605	57326.3	86491.7	43437	2029.82	8113.61	53770.6	262143	34.9	hspb81	ppbhs286	yes	yes	3.99721	High YFP	High YFP
	Specimen_001_8xlibrary	88801.5	98001	59384	67849.1	94704.4	46952	4446.66	7597.55	140813	262143	34.9	hspb81	ppbhs286	yes	yes	1.7086	High YFP	High YFP
	Specimen_001_8xlibrary	133690	108837	80501	96402.8	112112	56353	3340.36	15727.6	49583	222830	35.1	hspb81	ppbhs286	yes	yes	4.70836	High YFP	High YFP
	Specimen_001_8xlibrary	110896	108111	67224	85157.7	107831	51756	21277.2	46727.2	117316	62213.2	35.1	hspb81	ppbhs286	yes	yes	2.19612	High YFP	High YFP
	Specimen_001_8xlibrary	78286.8	89139.5	57557	53934.9	92075.3	38389	6770.26	8337.48	201373	246146	35.2	hspb81	ppbhs286	yes	yes	1.23149	High YFP	High YFP
	Specimen_001_8xlibrary	96577.4	87011.4	72741	37872.5	81034.6	30629	1859.62	6058.52	64645.7	262143	35.3	hspb81	ppbhs286	yes	yes	3.25793	High YFP	High YFP
	Specimen_001_8xlibrary	88415.2	99400.9	58293	59726.1	99839.6	39205	732.6	1892.22	50848.7	262143	35.4	hspb81	ppbhs286	yes	yes	2.58288	High YFP	High YFP
	Specimen_001_8xlibrary	81056.6	111074	47825	60564.6	100963	39313	6568.98	4631.73	262143	262143	35.4	hspb81	ppbhs286	yes	yes	0.705091	High YFP	High YFP
	Specimen_001_8xlibrary	134050	112768	77904	77612.7	101501	50112	7183.18	16880.5	105873	208170	35.5	hspb81	ppbhs286	yes	yes	2.35001	High YFP	High YFP
	Specimen_001_8xlibrary	117414	102200	75292	42936.3	90211.3	31192	749.62	5266.74	19115.9	262143	35.5	hspb81	ppbhs286	yes	yes	7.02588	Low YFP	High YFP
	Specimen_001_8xlibrary	100357	96725.8	67996	59792	100764	38888	431.42	714.92	24149.2	262143	35.6	hspb81	ppbhs286	yes	yes	1.65713	Low YFP	High YFP
	Specimen_001_8xlibrary	66181.2	108572	39948	75934.4	109758	45340	12418.7	14915.1	211842	116318	35.7	hspb81	ppbhs286	yes	yes	1.20102	High YFP	High YFP
	Specimen_001_8xlibrary	66325.5	113275	38373	35822.7	103618	22657	4225.4	885.11	262143	262143	35.7	hspb81	ppbhs286	yes	yes	0.209474	High YFP	High YFP
	Specimen_001_8xlibrary	75726.4	133909	37061	105238	117926	58485	4531.76	4676.87	233519	262143	35.8	hspb81	ppbhs286	yes	yes	1.03202	High YFP	High YFP
	Specimen_001_8xlibrary	134476	94050.5	93705	37956.8	92663	26845	6956	10883	158746	262143	35.8	hspb81	ppbhs286	yes	yes	1.56455	High YFP	High YFP
	Specimen_001_8xlibrary	117046	102435	74884	68203.6	96992.2	46084	18332.8	26428.9	178213	116096	35.8	hspb81	ppbhs286	yes	yes	1.44162	High YFP	High YFP
	Specimen_001_8xlibrary	143689	122068	77144	76490.8	114575	43752	4881.78	8333.82	142059	262143	35.9	hspb81	ppbhs286	yes	yes	1.70713	High YFP	High YFP
	Specimen_001_8xlibrary	89902.6	117729	50046	35616.9	98001.2	23818	484.7	241.56	129292	262143	35.9	hspb81	ppbhs286	yes	yes	0.49837	High YFP	High YFP
	Specimen_001_8xlibrary	62325.8	87340.8	46766	38431.2	89395.4	28174	4595.4	4879.39	227246	262143	35.9	hspb81	ppbhs286	yes	yes	1.0618	High YFP	High YFP
	Specimen_001_8xlibrary	171127	115200	97352	76436.1	100291	49948	399.6	447.13	19956.9	262143	35.9	hspb81	ppbhs286	yes	yes	1.11894	Low YFP	High YFP
	Specimen_001_8xlibrary	115417	96810.2	78132	62384.2	91578.1	44644	576.46	708.21	78064.4	262143	36.1	hspb81	ppbhs286	yes	yes	1.22855	High YFP	High YFP
	Specimen_001_8xlibrary	113389	89885.3	82673	28217.7	84669.8	21841	15457.1	22405.3	176572	132666	36.1	hspb81	ppbhs286	yes	yes	1.44951	High YFP	High YFP
	Specimen_001_8xlibrary	88288.7	89850.2	64397	34210.9	90299.6	24829	1147.74	1403.61	146083	262143	36.2	hspb81	ppbhs286	yes	yes	1.22293	High YFP	High YFP
	Specimen_001_8xlibrary	115912	98989	76740	54178.4	96853	36660	8813.4	10955	202149	262143	36.2	hspb81	ppbhs286	yes	yes	1.24299	High YFP	High YFP
	Specimen_001_8xlibrary	172524	121221	93272	78388.9	112354	45724	7098.82	21701.4	81334.9	208402	36.2	hspb81	ppbhs286	yes	yes	3.05704	High YFP	High YFP
	Specimen_001_8xlibrary	108551	92548.5	76868	49758.3	91302.6	35716	2447.18	6137.21	88913.7	262143	36.3	hspb81	ppbhs286	yes	yes	2.50787	High YFP	High YFP
	Specimen_001_8xlibrary	97464.7	118166	54055	81256.4	108654	49011	2399.08	2630.32	202665	262143	36.5	hspb81	ppbhs286	yes	yes	1.09639	High YFP	High YFP
	Specimen_001_8xlibrary	90240.8	97430.3	60700	61476.2	97960.2	41128	7555.4	9251.26	203731	255706	36.6	hspb81	ppbhs286	yes	yes	1.22446	High YFP	High YFP
	Specimen_001_8xlibrary	234974	169528	90836	126348	202869	40816	12067.2	44492.8	68943.7	138442	36.6	hspb81	ppbhs286	yes	yes	3.68709	High YFP	High YFP
	Specimen_001_8xlibrary	156842	105071	97827	48321.3	96965.1	32659	2677.32	10828.1	55966.5	262143	36.6	hspb81	ppbhs286	yes	yes	4.04438	High YFP	High YFP
	Specimen_001_8xlibrary	130005	106895	79704	72623.6	100819	47208	6877.56	14828.5	115121	229827	36.7	hspb81	ppbhs286	yes	yes	2.15607	High YFP	High YFP
	Specimen_001_8xlibrary	122851	137825	58416	33922.3	100978	22016	3268.58	15061.5	50526.6	213820	36.8	hspb81	ppbhs286	yes	yes	4.60797	High YFP	High YFP
	Specimen_001_8xlibrary	75867	104135	47746	75315.7	97775.3	50482	447.7	796.05	27049.1	262143	36.8	hspb81	ppbhs286	yes	yes	1.77809	High YFP	High YFP
	Specimen_001_8xlibrary	137114	119742	75044	79799.4	110304	47412	374.44	41.48	56119.3	262143	36.9	hspb81	ppbhs286	yes	yes	0.110779	High YFP	High YFP
	Specimen_001_8xlibrary	110099	91470.6	78883	42957.7	90491.4	31111	3455.8	9139.63	88634.3	262143	37	hspb81	ppbhs286	yes	yes	2.64472	High YFP	High YFP
	Specimen_001_8xlibrary	131344	98867.1	87064	37885	90075.2	27564	415.14	1938.58	6704.42	262143	37	hspb81	ppbhs286	yes	yes	4.6697	Low YFP	High YFP
	Specimen_001_8xlibrary	83865.7	99927.7	55002	54239	102717	34606	400.34	468.48	19461.5	262143	37	hspb81	ppbhs286	yes	yes	1.17021	Low YFP	High YFP
	Specimen_001_8xlibrary	91252.4	102376	58415	49541.5	103324	31423	3862.8	14503.4	63211.3	164935	37	hspb81	ppbhs286	yes	yes	3.75462	High YFP	High YFP
	Specimen_001_8xlibrary	142318	103092	90472	51428.5	98034.3	34380	5558.88	11362.5	119815	262143	37.1	hspb81	ppbhs286	yes	yes	2.04402	High YFP	High YFP
	Specimen_001_8xlibrary	120208	94163.9	83662	66592.6	95719	45594	13318.5	17505.8	193966	180007	37.1	hspb81	ppbhs286	yes	yes	1.31439	High YFP	High YFP
	Specimen_001_8xlibrary	89944	83979	70191	35408.3	84718.2	27391	501.72	639.28	55833.7	262143	37.1	hspb81	ppbhs286	yes	yes	1.27418	High YFP	High YFP
	Specimen_001_8xlibrary	124435	87544.2	93153	39209.6	84347.4	30465	4684.94	7432.85	152337	262143	37.3	hspb81	ppbhs286	yes	yes	1.58654	High YFP	High YFP
	Specimen_001_8xlibrary	118450	93851.8	82713	40112.4	91351	28777	1354.2	5837.09	44399.7	262143	37.4	hspb81	ppbhs286	yes	yes	4.31036	High YFP	High YFP
	Specimen_001_8xlibrary	129585	93557.4	90773	33536.8	94325	23301	372.22	48.8	35776.1	262143	37.4	hspb81	ppbhs286	yes	yes	0.131105	High YFP	High YFP
	Specimen_001_8xlibrary	145383	101091	94250	69080.5	96707.4	46814	428.46	229.97	71699.8	262143	37.4	hspb81	ppbhs286	yes	yes	0.536736	High YFP	High YFP
	Specimen_001_8xlibrary	68169.5	83995.6	53188	55437.1	85913.9	42288	8191.06	19475.5	105333	91757.3	37.6	hspb81	ppbhs286	yes	yes	2.37765	High YFP	High YFP
	Specimen_001_8xlibrary	145000	103862	91494	104511	98264.4	69702	939.8	21057.8	7148.56	180507	37.7	hspb81	ppbhs286	yes	yes	22.4067	Low YFP	Low YFP
	Specimen_001_8xlibrary	90800.2	89080.8	66801	57455.1	86606.2	43477	627.52	1815.97	37815	262143	37.7	hspb81	ppbhs286	yes	yes	2.89388	High YFP	High YFP
	Specimen_001_8xlibrary	89308.4	91744.2	63796	60036.9	97574.2	40324	3497.24	3223.85	254648	262143	37.8	hspb81	ppbhs286	yes	yes	0.921827	High YFP	High YFP
	Specimen_001_8xlibrary	104840	126468	54328	101647	118029	56440	28800.8	9375.09	262143	262143	37.8	hspb81	ppbhs286	yes	yes	0.325515	High YFP	High YFP
	Specimen_001_8xlibrary	145910	118556	80657	88947.3	119675	48709	998.26	2676.07	61978.2	262143	37.8	hspb81	ppbhs286	yes	yes	2.68073	High YFP	High YFP
	Specimen_001_8xlibrary	94279	102396	60341	78091.5	102947	49713	492.84	19.52	262143	262143	37.8	hspb81	ppbhs286	yes	yes	0.0396072	High YFP	High YFP
	Specimen_001_8xlibrary	124715	110642	73872	69186.3	99294.7	45664	389.24	17.69	262143	262143	37.8	hspb81	ppbhs286	yes	yes	0.0454475	High YFP	High YFP
	Specimen_001_8xlibrary	91537.3	85459.3	70197	50533.9	85247.7	38849	4113.66	5935.91	165524	262143	37.9	hspb81	ppbhs286	yes	yes	1.44298	High YFP	High YFP
	Specimen_001_8xlibrary	114631	93750	80133	47271.9	88857.4	34865	5250.3	9445.85	135562	262143	38	hspb81	ppbhs286	yes	yes	1.79911	High YFP	High YFP
	Specimen_001_8xlibrary	146981	127887	75321	55661.3	101517	35933	10782.5	24228	112710	159031	38	hspb81	ppbhs286	yes	yes	2.24696	High YFP	High YFP
	Specimen_001_8xlibrary	131219	92507.3	92961	45369.4	86998	34177	6654.82	6215.9	262143	262143	38	hspb81	ppbhs286	yes	yes	0.934045	High YFP	High YFP
	Specimen_001_8xlibrary	144967	170972	55568	80071	175832	29844	27400	31559.6	224556	120414	38.1	hspb81	ppbhs286	yes	yes	1.15181	High YFP	High YFP
	Specimen_001_8xlibrary	99974.7	96572.3	67845	82814.9	102696	52849	10954.2	26891.9	103219	97455.8	38.1	hspb81	ppbhs286	yes	yes	2.45493	High YFP	High YFP
	Specimen_001_8xlibrary	155862	115749	88248	43378.8	102720	27676	542.42	7602.43	6098.39	262143	38.1	hspb81	ppbhs286	yes	yes	14.0158	Low YFP	Low YFP
	Specimen_001_8xlibrary	93407.2	93972.2	65142	44869.2	95416.5	30818	9435	15932.6	149222	153685	38.2	hspb81	ppbhs286	yes	yes	1.68867	High YFP	High YFP
	Specimen_001_8xlibrary	114285	114712	65292	94150.2	111207	55484	36781	24706.2	262143	121261	38.3	hspb81	ppbhs286	yes	yes	0.671712	High YFP	High YFP
	Specimen_001_8xlibrary	150618	109794	89904	75599.9	104253	47524	465.46	3594.73	7285.13	262143	38.3	hspb81	ppbhs286	yes	yes	7.72296	Low YFP	High YFP
	Specimen_001_8xlibrary	142471	95115	98165	40393.6	87945.2	30101	7320.08	8790.1	207401	262143	38.4	hspb81	ppbhs286	yes	yes	1.20082	High YFP	High YFP
	Specimen_001_8xlibrary	147348	105196	91796	53492.4	101520	34532	2802.38	10260.8	62255.8	262143	38.5	hspb81	ppbhs286	yes	yes	3.66146	High YFP	High YFP
	Specimen_001_8xlibrary	142369	94118.7	99133	49765.7	90082.8	36205	45945.9	46136.1	258985	80893.1	38.5	hspb81	ppbhs286	yes	yes	1.00414	High YFP	High YFP
	Specimen_001_8xlibrary	90687.7	93558.6	63525	41999.4	91636.2	30037	10322.3	8560.13	262143	262143	38.6	hspb81	ppbhs286	yes	yes	0.829288	High YFP	High YFP
	Specimen_001_8xlibrary	65623.2	96365.2	44629	50348.9	89390.3	36913	450.66	1857.45	12010.2	262143	38.6	hspb81	ppbhs286	yes	yes	4.12162	Low YFP	High YFP
	Specimen_001_8xlibrary	55744.9	94398.1	38701	32775.3	95156.4	22573	2635.88	2754.15	216092	262143	38.7	hspb81	ppbhs286	yes	yes	1.04487	High YFP	High YFP
	Specimen_001_8xlibrary	94500.2	98318.3	62991	60993.8	98370.5	40635	5826.02	11887.1	120418	208399	38.8	hspb81	ppbhs286	yes	yes	2.04034	High YFP	High YFP
	Specimen_001_8xlibrary	133088	95657.7	91180	58193.6	95900.6	39768	6290	8399.09	184907	262143	38.8	hspb81	ppbhs286	yes	yes	1.33531	High YFP	High YFP
	Specimen_001_8xlibrary	129704	124931	68040	84289	110559	49964	389.98	-3.66	0	0	38.8	hspb81	ppbhs286	yes	yes	-0.0093851	Low YFP	High YFP
	Specimen_001_8xlibrary	134903	94917.4	93144	46645.2	91481.2	33416	13098	12548.9	262143	262143	38.9	hspb81	ppbhs286	yes	yes	0.958079	High YFP	High YFP
	Specimen_001_8xlibrary	130454	108484	78808	79419.8	105764	49212	673.4	12993	6210.89	262143	38.9	hspb81	ppbhs286	yes	yes	19.2946	Low YFP	Low YFP
	Specimen_001_8xlibrary	91895.4	95603.7	62994	53687	95428	36870	3917.56	7654.28	121649	262143	39	hspb81	ppbhs286	yes	yes	1.95384	High YFP	High YFP
	Specimen_001_8xlibrary	84736.7	91543.5	60663	46788.7	91677.7	33447	2389.46	6655.1	79721	262143	39	hspb81	ppbhs286	yes	yes	2.78519	High YFP	High YFP
	Specimen_001_8xlibrary	165502	125752	86252	63719.9	106802	39100	367.04	20.13	19273.3	262143	39.1	hspb81	ppbhs286	yes	yes	0.0548442	Low YFP	High YFP
	Specimen_001_8xlibrary	55849.3	117463	31160	85157	105037	53132	890.96	2366.8	58192.5	262143	39.2	hspb81	ppbhs286	yes	yes	2.65646	High YFP	High YFP
	Specimen_001_8xlibrary	138146	98092.5	92296	47128.4	90521.8	34120	10442.1	27176.1	97199.5	133257	39.2	hspb81	ppbhs286	yes	yes	2.60254	High YFP	High YFP
	Specimen_001_8xlibrary	94664.5	98356.5	63076	80087.2	99950.4	52512	7641.24	7227.28	262143	262143	39.3	hspb81	ppbhs286	yes	yes	0.945826	High YFP	High YFP
	Specimen_001_8xlibrary	99490	94280.8	69157	43999.7	91330	31573	16347.3	17333.8	241697	150461	39.4	hspb81	ppbhs286	yes	yes	1.06034	High YFP	High YFP
	Specimen_001_8xlibrary	130243	108362	78769	68224.3	99162.7	45089	1006.4	2530.89	66376.5	262143	39.5	hspb81	ppbhs286	yes	yes	2.5148	High YFP	High YFP
	Specimen_001_8xlibrary	166827	139347	78460	96118.6	130516	48264	43853.1	63235	180279	69158.7	39.6	hspb81	ppbhs286	yes	yes	1.44197	High YFP	High YFP
	Specimen_001_8xlibrary	117764	103890	74288	37450.7	93010.7	26388	20046.6	92226.5	55941	33473.1	39.7	hspb81	ppbhs286	yes	yes	4.60061	High YFP	High YFP
	Specimen_001_8xlibrary	180103	120895	97632	65146.6	103507	41248	643.8	11809.6	6176.22	262143	39.7	hspb81	ppbhs286	yes	yes	18.3436	Low YFP	Low YFP
	Specimen_001_8xlibrary	103432	94361.1	71836	44035.9	88471.4	32620	3533.5	4554.87	182322	262143	39.7	hspb81	ppbhs286	yes	yes	1.28905	High YFP	High YFP
	Specimen_001_8xlibrary	108315	102115	69515	73735.8	102774	47019	553.52	307.44	160267	262143	39.9	hspb81	ppbhs286	yes	yes	0.555427	High YFP	High YFP
	Specimen_001_8xlibrary	94130.2	102023	60466	65121.5	90600	47106	1706.44	2272.25	154694	262143	40	hspb81	ppbhs286	yes	yes	1.33157	High YFP	High YFP
	Specimen_001_8xlibrary	90607.1	89387.7	66430	54565.4	92676	38586	32375	50828.9	165084	46729.4	40	hspb81	ppbhs286	yes	yes	1.57	High YFP	High YFP
	Specimen_001_8xlibrary	118846	96131.9	81021	68057.1	97791.8	45609	845.08	39.04	262143	262143	40.2	hspb81	ppbhs286	yes	yes	0.0461968	High YFP	High YFP
	Specimen_001_8xlibrary	106781	98819	70816	76327.3	108441	46128	25083	38361.1	168909	72969.2	40.2	hspb81	ppbhs286	yes	yes	1.52936	High YFP	High YFP
	Specimen_001_8xlibrary	125050	121162	67639	117064	120675	63575	4792.24	5442.42	213218	262143	40.3	hspb81	ppbhs286	yes	yes	1.13567	High YFP	High YFP
	Specimen_001_8xlibrary	142417	115107	81085	55113	95147.2	37961	3124.28	6531.27	110726	262143	40.4	hspb81	ppbhs286	yes	yes	2.09049	High YFP	High YFP
	Specimen_001_8xlibrary	114457	96507.9	77725	44713	88026.4	33289	4309.76	7372.46	140244	262143	40.4	hspb81	ppbhs286	yes	yes	1.71064	High YFP	High YFP
	Specimen_001_8xlibrary	174306	119030	95970	32309.1	99343.7	21314	3956.78	16835.4	55918.7	262143	40.5	hspb81	ppbhs286	yes	yes	4.25482	High YFP	High YFP
	Specimen_001_8xlibrary	87733.7	95932.5	59935	60559.4	96445.3	41151	2176.34	6464.17	73433	262143	40.6	hspb81	ppbhs286	yes	yes	2.9702	High YFP	High YFP
	Specimen_001_8xlibrary	117143	105977	72441	53316.3	99273.7	35197	383.32	30.5	152645	262143	40.6	hspb81	ppbhs286	yes	yes	0.079568	High YFP	High YFP
	Specimen_001_8xlibrary	78621.3	87289.5	59028	46513.4	89435.1	34084	378.14	8.54	262143	262143	40.6	hspb81	ppbhs286	yes	yes	0.0225842	High YFP	High YFP
	Specimen_001_8xlibrary	130634	97483.6	87822	68808.2	101167	44574	1338.66	1044.93	244123	262143	40.6	hspb81	ppbhs286	yes	yes	0.780579	High YFP	High YFP
	Specimen_001_8xlibrary	145898	107279	89128	61440.7	102146	39420	396.64	609.39	13369.8	262143	40.7	hspb81	ppbhs286	yes	yes	1.53638	Low YFP	High YFP
	Specimen_001_8xlibrary	130309	100582	84905	93069.8	101446	60125	914.64	7681.73	18737.6	262143	40.7	hspb81	ppbhs286	yes	yes	8.39864	Low YFP	High YFP
	Specimen_001_8xlibrary	123079	123896	65104	59806.1	97868.8	40048	3418.8	13833	57860.7	233242	40.7	hspb81	ppbhs286	yes	yes	4.04615	High YFP	High YFP
	Specimen_001_8xlibrary	104291	105398	64848	72238.8	107275	44132	2295.48	9281.15	54509.9	262143	40.8	hspb81	ppbhs286	yes	yes	4.04323	High YFP	High YFP
	Specimen_001_8xlibrary	56091.3	87218.5	42147	32545.2	92754.2	22995	383.32	23.18	200848	262143	40.8	hspb81	ppbhs286	yes	yes	0.0604717	High YFP	High YFP
	Specimen_001_8xlibrary	159877	106853	98057	45464.1	96898.6	30749	526.88	5513.18	7670.51	262143	40.9	hspb81	ppbhs286	yes	yes	10.4638	Low YFP	Low YFP
	Specimen_001_8xlibrary	150805	108524	91069	91867.3	110842	54317	1783.4	2644.96	140523	262143	40.9	hspb81	ppbhs286	yes	yes	1.4831	High YFP	High YFP
	Specimen_001_8xlibrary	117440	94242.1	81668	43971.5	93598.8	30788	2763.9	8793.76	71494.8	262143	40.9	hspb81	ppbhs286	yes	yes	3.18165	High YFP	High YFP
	Specimen_001_8xlibrary	68044.5	89121.3	50037	44132.1	87239.2	33153	1579.16	18162.1	17516.5	98211.9	40.9	hspb81	ppbhs286	yes	yes	11.5011	Low YFP	Low YFP
	Specimen_001_8xlibrary	131515	97138.1	88729	32027.2	86600.4	24237	370.74	11.59	117161	262143	41	hspb81	ppbhs286	yes	yes	0.0312618	High YFP	High YFP
	Specimen_001_8xlibrary	133034	105528	82618	77819.9	100874	50558	9255.18	14239.8	163650	244903	41.1	hspb81	ppbhs286	yes	yes	1.53858	High YFP	High YFP
	Specimen_001_8xlibrary	94802.9	89596.8	69344	57666.7	89462.3	42244	1547.34	3801.52	81492.5	262143	41.2	hspb81	ppbhs286	yes	yes	2.45681	High YFP	High YFP
	Specimen_001_8xlibrary	117491	102622	75031	66996.6	99854.3	43971	526.14	4594.52	9161.98	262143	41.2	hspb81	ppbhs286	yes	yes	8.7325	Low YFP	High YFP
	Specimen_001_8xlibrary	131398	98219.6	87674	43125.7	93927.8	30090	17278.3	28519.9	155454	120775	41.3	hspb81	ppbhs286	yes	yes	1.65063	High YFP	High YFP
	Specimen_001_8xlibrary	142870	114069	82083	42934.1	109199	25767	3555.7	7926.95	105497	262143	41.3	hspb81	ppbhs286	yes	yes	2.22936	High YFP	High YFP
	Specimen_001_8xlibrary	136244	113163	78903	70736.6	106435	43555	1720.5	1764.12	201340	262143	41.5	hspb81	ppbhs286	yes	yes	1.02535	High YFP	High YFP
	Specimen_001_8xlibrary	134869	99383.9	88936	50328.1	95227.7	34636	9188.58	16792.7	137732	210539	41.7	hspb81	ppbhs286	yes	yes	1.82756	High YFP	High YFP
	Specimen_001_8xlibrary	76867.5	97992.3	51408	56915.6	98272.3	37956	517.26	2798.07	14212.3	262143	41.8	hspb81	ppbhs286	yes	yes	5.40941	Low YFP	High YFP
	Specimen_001_8xlibrary	83920.4	103124	53332	86665.1	101048	56208	899.84	949.16	147560	262143	41.9	hspb81	ppbhs286	yes	yes	1.05481	High YFP	High YFP
	Specimen_001_8xlibrary	137841	116986	77219	34157.7	96995.4	23079	666.74	2976.19	26528	262143	41.9	hspb81	ppbhs286	yes	yes	4.46379	High YFP	High YFP
	Specimen_001_8xlibrary	93593	93610.1	65524	54608.3	95100.2	37632	71322.7	79852.7	232940	30725	41.9	hspb81	ppbhs286	yes	yes	1.1196	High YFP	High YFP
	Specimen_001_8xlibrary	156156	104915	97544	49630.3	101706	31980	369.26	7.32	132504	262143	42	hspb81	ppbhs286	yes	yes	0.0198234	High YFP	High YFP
	Specimen_001_8xlibrary	89672.5	87591.5	67093	29502.3	85155.9	22705	5091.2	4769.59	259727	262143	42	hspb81	ppbhs286	yes	yes	0.93683	High YFP	High YFP
	Specimen_001_8xlibrary	133009	101866	85572	108678	100461	70896	489.14	987.59	32802.7	262143	42	hspb81	ppbhs286	yes	yes	2.01903	High YFP	High YFP
	Specimen_001_8xlibrary	150352	100031	98504	42284.3	92879.3	29836	22033.5	34247.8	165853	115084	42.1	hspb81	ppbhs286	yes	yes	1.55435	High YFP	High YFP
	Specimen_001_8xlibrary	123522	98519.6	82168	59183.7	95750.6	40508	12168.6	14529	212959	222868	42.2	hspb81	ppbhs286	yes	yes	1.19398	High YFP	High YFP
	Specimen_001_8xlibrary	149333	117436	83336	60929.4	96740.7	41276	2634.4	16526.7	35987.8	236868	42.2	hspb81	ppbhs286	yes	yes	6.27343	High YFP	High YFP
	Specimen_001_8xlibrary	72520.7	97784.5	48604	54954.6	96627.7	37272	19118.6	13234.6	262143	143645	42.2	hspb81	ppbhs286	yes	yes	0.692233	High YFP	High YFP
	Specimen_001_8xlibrary	107647	111709	63153	39774.3	88634.3	29409	490.62	2361.31	13883.7	262143	42.3	hspb81	ppbhs286	yes	yes	4.81291	Low YFP	High YFP
	Specimen_001_8xlibrary	103656	90127.3	75373	51774.1	86458.6	39245	367.78	5.49	106003	262143	42.4	hspb81	ppbhs286	yes	yes	0.0149274	High YFP	High YFP
	Specimen_001_8xlibrary	88447.8	95121.5	60938	42794.2	98426.4	28494	10440.7	9176.84	262143	252657	42.4	hspb81	ppbhs286	yes	yes	0.878952	High YFP	High YFP
	Specimen_001_8xlibrary	88667.5	118202	49161	58981.7	99182.1	38973	7417.02	3819.82	262143	262143	42.5	hspb81	ppbhs286	yes	yes	0.515007	High YFP	High YFP
	Specimen_001_8xlibrary	91563.9	93083.7	64466	46460.9	92285.3	32994	1821.88	8408.85	45400.3	262143	42.6	hspb81	ppbhs286	yes	yes	4.61548	High YFP	High YFP
	Specimen_001_8xlibrary	102932	106890	63109	75755.3	108378	45809	28479.6	16700	262143	161574	42.6	hspb81	ppbhs286	yes	yes	0.586383	High YFP	High YFP
	Specimen_001_8xlibrary	89799.7	97757.8	60201	78458.5	95992.8	53565	17943.5	13284.6	262143	177201	42.7	hspb81	ppbhs286	yes	yes	0.740355	High YFP	High YFP
	Specimen_001_8xlibrary	73492.4	91287	52761	42781.6	94031.5	29817	3643.02	3772.24	227759	262143	42.8	hspb81	ppbhs286	yes	yes	1.03547	High YFP	High YFP
	Specimen_001_8xlibrary	182533	123962	96501	73783.9	111107	43521	5170.38	17191	73267.9	262143	42.9	hspb81	ppbhs286	yes	yes	3.3249	High YFP	High YFP
	Specimen_001_8xlibrary	54099.2	102597	34557	62775.7	103574	39721	4007.84	4323.68	220830	262143	42.9	hspb81	ppbhs286	yes	yes	1.07881	High YFP	High YFP
	Specimen_001_8xlibrary	136259	95793.6	93220	43084.3	91997	30692	7654.56	7097.35	262143	262143	43.1	hspb81	ppbhs286	yes	yes	0.927205	High YFP	High YFP
	Specimen_001_8xlibrary	127515	120737	69215	155735	125670	81215	30799.5	15629.4	262143	213873	43.2	hspb81	ppbhs286	yes	yes	0.507456	High YFP	High YFP
	Specimen_001_8xlibrary	62984.4	110854	37236	88168	102045	56624	12949.3	4506.68	262143	262143	43.2	hspb81	ppbhs286	yes	yes	0.348026	High YFP	High YFP
	Specimen_001_8xlibrary	90933.4	90143.9	66110	48228	95679.4	33034	15483.8	25114.9	157800	94913.9	43.2	hspb81	ppbhs286	yes	yes	1.62202	High YFP	High YFP
	Specimen_001_8xlibrary	111707	101588	72064	48305	99713.8	31748	509.86	430.66	87835.5	262143	43.2	hspb81	ppbhs286	yes	yes	0.844663	High YFP	High YFP
	Specimen_001_8xlibrary	102769	93846.3	71767	53263	94929.2	36771	4233.54	4870.85	208170	262143	43.3	hspb81	ppbhs286	yes	yes	1.15054	High YFP	High YFP
	Specimen_001_8xlibrary	116278	95937	79431	35827.8	87589.6	26807	1355.68	4545.72	57098.3	262143	43.3	hspb81	ppbhs286	yes	yes	3.35309	High YFP	High YFP
	Specimen_001_8xlibrary	107079	94877.4	73964	51724.5	89934.7	37692	20268.6	23810.1	219127	117891	43.5	hspb81	ppbhs286	yes	yes	1.17473	High YFP	High YFP
	Specimen_001_8xlibrary	201834	229866	57544	63547.5	186789	22296	935.36	2819.42	52978.7	262143	43.5	hspb81	ppbhs286	yes	yes	3.01426	High YFP	High YFP
	Specimen_001_8xlibrary	69010.9	100980	44788	49201.9	94173.3	34240	418.1	210.45	65445.4	262143	43.5	hspb81	ppbhs286	yes	yes	0.503349	High YFP	High YFP
	Specimen_001_8xlibrary	95857.4	95869.1	65528	63822.8	100439	41644	14577.3	12858.8	262143	195417	43.5	hspb81	ppbhs286	yes	yes	0.882114	High YFP	High YFP
	Specimen_001_8xlibrary	153818	104631	96344	116374	100040	76236	6386.94	14748.6	107025	262143	43.5	hspb81	ppbhs286	yes	yes	2.30918	High YFP	High YFP
	Specimen_001_8xlibrary	107585	101593	69401	66301.8	106132	40941	16685.5	10280.9	262143	262143	43.6	hspb81	ppbhs286	yes	yes	0.616159	High YFP	High YFP
	Specimen_001_8xlibrary	127143	113861	73181	92717.6	115553	52585	10203.9	3399.53	262143	262143	43.7	hspb81	ppbhs286	yes	yes	0.333161	High YFP	High YFP
	Specimen_001_8xlibrary	105772	95557.9	72541	85800.8	97363.6	57753	380.36	14.03	262143	262143	43.7	hspb81	ppbhs286	yes	yes	0.0368861	High YFP	High YFP
	Specimen_001_8xlibrary	128594	100197	84109	64396.3	98805.4	42713	1517.74	1364.57	221341	262143	43.7	hspb81	ppbhs286	yes	yes	0.89908	High YFP	High YFP
	Specimen_001_8xlibrary	70217.1	92987.2	49488	60298.9	97574	40500	9518.62	7909.87	262143	232708	43.7	hspb81	ppbhs286	yes	yes	0.830989	High YFP	High YFP
	Specimen_001_8xlibrary	94948.7	90366.6	68859	50034.4	89078	36811	1326.08	11233.2	22415.2	221577	43.9	hspb81	ppbhs286	yes	yes	8.47094	Low YFP	High YFP
	Specimen_001_8xlibrary	106071	98274.7	70735	63369.2	92934.4	44687	20028.1	27451.8	187762	101289	44	hspb81	ppbhs286	yes	yes	1.37067	High YFP	High YFP
	Specimen_001_8xlibrary	93916.4	94481.5	65144	45575.9	92944.3	32136	404.78	645.99	15915.5	262143	44.4	hspb81	ppbhs286	yes	yes	1.5959	Low YFP	High YFP
	Specimen_001_8xlibrary	147451	104166	92769	56107.5	98535.9	37317	24701.2	24312.2	262143	158987	44.5	hspb81	ppbhs286	yes	yes	0.98425	High YFP	High YFP
	Specimen_001_8xlibrary	104627	87930.8	77980	33984.5	85622.3	26012	1599.88	6615.45	48911	262143	44.7	hspb81	ppbhs286	yes	yes	4.13497	High YFP	High YFP
	Specimen_001_8xlibrary	179790	122388	96273	60198.3	101374	38917	2686.2	10105.3	60200.3	262143	44.7	hspb81	ppbhs286	yes	yes	3.76192	High YFP	High YFP
	Specimen_001_8xlibrary	124349	121819	66897	55818.9	100485	36405	5051.24	10079	121869	262143	44.7	hspb81	ppbhs286	yes	yes	1.99536	High YFP	High YFP
	Specimen_001_8xlibrary	65189.6	115867	36872	98515.5	103341	62476	387.76	799.71	7277.11	262143	44.7	hspb81	ppbhs286	yes	yes	2.06238	Low YFP	High YFP
	Specimen_001_8xlibrary	134755	98788.4	89396	58901.8	92322.5	41812	12010.2	16413.9	185974	215214	44.8	hspb81	ppbhs286	yes	yes	1.36666	High YFP	High YFP
	Specimen_001_8xlibrary	139809	108835	84187	74615.7	109155	44799	616.42	8645.53	7606.38	262143	44.9	hspb81	ppbhs286	yes	yes	14.0254	Low YFP	Low YFP
	Specimen_001_8xlibrary	158325	114354	90736	58377.9	104910	36468	651.94	494.71	151751	262143	44.9	hspb81	ppbhs286	yes	yes	0.758828	High YFP	High YFP
	Specimen_001_8xlibrary	125568	110535	74449	72284.7	114756	41281	13448	8365.54	262143	262143	44.9	hspb81	ppbhs286	yes	yes	0.622065	High YFP	High YFP
	Specimen_001_8xlibrary	122101	104665	76454	70903.8	97510.3	47654	17156.2	19897.6	221210	160864	45	hspb81	ppbhs286	yes	yes	1.15979	High YFP	High YFP
	Specimen_001_8xlibrary	136588	108506	82497	53379.9	100063	34961	1724.2	3051.22	116726	262143	45.1	hspb81	ppbhs286	yes	yes	1.76964	High YFP	High YFP
	Specimen_001_8xlibrary	140829	97776.3	94393	45517.4	93602.8	31869	15936.6	15683.7	260260	235387	45.2	hspb81	ppbhs286	yes	yes	0.984129	High YFP	High YFP
	Specimen_001_8xlibrary	90854.2	91225.9	65269	60766.6	90572.9	43969	3492.8	4694.56	174624	262143	45.2	hspb81	ppbhs286	yes	yes	1.34407	High YFP	High YFP
	Specimen_001_8xlibrary	209024	156688	87426	112024	148875	49314	2476.04	8469.24	65324.3	262143	45.3	hspb81	ppbhs286	yes	yes	3.42048	High YFP	High YFP
	Specimen_001_8xlibrary	143411	103580	90738	52019	94850.6	35942	4089.24	16792.1	58130.8	223881	45.3	hspb81	ppbhs286	yes	yes	4.10641	High YFP	High YFP
	Specimen_001_8xlibrary	94945.7	90251.1	68945	44697.5	89567.2	32705	560.92	1212.68	42230.6	262143	45.4	hspb81	ppbhs286	yes	yes	2.16195	High YFP	High YFP
	Specimen_001_8xlibrary	97350.7	108040	59052	61321.6	98248.9	40904	701.52	9371.43	9397.66	262143	45.4	hspb81	ppbhs286	yes	yes	13.3588	Low YFP	Low YFP
	Specimen_001_8xlibrary	112195	103554	71005	42646.9	94701	29513	2194.84	15409.8	31118.7	190860	45.6	hspb81	ppbhs286	yes	yes	7.02093	High YFP	High YFP
	Specimen_001_8xlibrary	73390.2	104720	45929	67686.3	105103	42205	387.02	100.04	56233.4	262143	45.6	hspb81	ppbhs286	yes	yes	0.258488	High YFP	High YFP
	Specimen_001_8xlibrary	192576	189967	66436	88322	167854	34484	8305.02	23635.7	88056.5	213586	45.6	hspb81	ppbhs286	yes	yes	2.84595	High YFP	High YFP
	Specimen_001_8xlibrary	105122	95594.3	72068	44995	91316.4	32292	4632.4	9672.16	115643	262143	45.7	hspb81	ppbhs286	yes	yes	2.08794	High YFP	High YFP
	Specimen_001_8xlibrary	148971	122206	79889	119939	123278	63761	62603.3	12628.8	262143	262143	45.8	hspb81	ppbhs286	yes	yes	0.201728	High YFP	High YFP
	Specimen_001_8xlibrary	99576.6	90591.6	72036	35185.5	90060.9	25604	16378.4	26931.5	155864	96924.9	45.8	hspb81	ppbhs286	yes	yes	1.64433	High YFP	High YFP
	Specimen_001_8xlibrary	156915	104465	98440	57563.1	99747.7	37820	427.72	1589.05	10254.4	262143	45.9	hspb81	ppbhs286	yes	yes	3.71516	Low YFP	High YFP
	Specimen_001_8xlibrary	122270	93535.6	85669	35938.1	86777.9	27141	370.74	115.29	11778.1	262143	46.1	hspb81	ppbhs286	yes	yes	0.310973	Low YFP	High YFP
	Specimen_001_8xlibrary	151978	176970	56281	120271	154888	50889	4262.4	6105.49	167313	262143	46.1	hspb81	ppbhs286	yes	yes	1.43241	High YFP	High YFP
	Specimen_001_8xlibrary	73479	96802.2	49746	49154.5	95043.1	33894	1106.3	3730.76	52048.3	262143	46.2	hspb81	ppbhs286	yes	yes	3.37229	High YFP	High YFP
	Specimen_001_8xlibrary	62753.5	94815.3	43375	40146.5	95497.1	27551	1096.68	4521.32	42389.8	262143	46.2	hspb81	ppbhs286	yes	yes	4.12273	High YFP	High YFP
	Specimen_001_8xlibrary	119932	95192.5	82568	45817.1	96598.6	31084	2597.4	6852.13	85383.8	262143	46.3	hspb81	ppbhs286	yes	yes	2.63807	High YFP	High YFP
	Specimen_001_8xlibrary	121431	97354	81744	44326	96664.1	30052	5230.32	6528.83	195328	262143	46.3	hspb81	ppbhs286	yes	yes	1.24827	High YFP	High YFP
	Specimen_001_8xlibrary	50260.8	100962	32625	67029.9	99899.3	43973	4193.58	17635.1	56902.9	74711.9	46.5	hspb81	ppbhs286	yes	yes	4.20526	High YFP	High YFP
	Specimen_001_8xlibrary	114075	105428	70911	53934.2	101444	34843	407	481.29	22571	262143	46.6	hspb81	ppbhs286	yes	yes	1.18253	Low YFP	High YFP
	Specimen_001_8xlibrary	79775.7	95605.4	54685	58200.3	92521.8	41225	18925.5	16230.9	262143	128845	46.6	hspb81	ppbhs286	yes	yes	0.85762	High YFP	High YFP
	Specimen_001_8xlibrary	108872	150907	47281	104089	116360	58625	2918.56	13582.3	49273.9	210127	46.6	hspb81	ppbhs286	yes	yes	4.65375	High YFP	High YFP
	Specimen_001_8xlibrary	146804	114475	84044	86346.2	110050	51420	30309.7	24123.7	262143	159527	46.6	hspb81	ppbhs286	yes	yes	0.795907	High YFP	High YFP
	Specimen_001_8xlibrary	79202.2	90232	57525	47799.6	95631.2	32757	4293.48	9137.8	112683	227213	46.6	hspb81	ppbhs286	yes	yes	2.1283	High YFP	High YFP
	Specimen_001_8xlibrary	213675	181851	77005	172390	172608	65453	26873.1	4269.39	262143	262143	46.7	hspb81	ppbhs286	yes	yes	0.158872	High YFP	High YFP
	Specimen_001_8xlibrary	142372	97037.7	96153	50978.6	94921	35197	21884	23807.1	236943	156767	46.9	hspb81	ppbhs286	yes	yes	1.08788	High YFP	High YFP
	Specimen_001_8xlibrary	131557	104560	82457	60740.7	99804.5	39885	15623.6	15035.9	262143	229363	46.9	hspb81	ppbhs286	yes	yes	0.962382	High YFP	High YFP
	Specimen_001_8xlibrary	65224.3	96700.4	44204	49457.9	94862.8	34168	10163.2	7917.19	262143	215962	47.1	hspb81	ppbhs286	yes	yes	0.779009	High YFP	High YFP
	Specimen_001_8xlibrary	73607.1	93248.1	51732	44693.8	91122.8	32144	591.26	366	161655	262143	47.2	hspb81	ppbhs286	yes	yes	0.619017	High YFP	High YFP
	Specimen_001_8xlibrary	147653	107864	89711	74014.1	105790	45851	397.38	901.58	9251.97	262143	47.2	hspb81	ppbhs286	yes	yes	2.26881	Low YFP	High YFP
	Specimen_001_8xlibrary	189330	161663	76752	169160	155310	71380	9297.36	13994.6	167308	262143	47.2	hspb81	ppbhs286	yes	yes	1.50523	High YFP	High YFP
	Specimen_001_8xlibrary	90237.1	103907	56914	90704.8	108590	54742	457.32	230.58	104321	262143	47.3	hspb81	ppbhs286	yes	yes	0.504198	High YFP	High YFP
	Specimen_001_8xlibrary	81740.4	90917.3	58921	47040.3	89844.5	34313	631.22	356.85	195155	262143	47.3	hspb81	ppbhs286	yes	yes	0.565334	High YFP	High YFP
	Specimen_001_8xlibrary	148144	101023	96105	58477	100069	38297	9499.38	9555.04	250587	262143	47.3	hspb81	ppbhs286	yes	yes	1.00586	High YFP	High YFP
	Specimen_001_8xlibrary	109119	92887.4	76988	43974.5	95465.5	30188	8612.12	16548.1	130636	172858	47.3	hspb81	ppbhs286	yes	yes	1.92149	High YFP	High YFP
	Specimen_001_8xlibrary	83656.3	91685.1	59797	64722.6	95393.3	44465	1206.94	3577.65	61649.9	262143	47.4	hspb81	ppbhs286	yes	yes	2.96423	High YFP	High YFP
	Specimen_001_8xlibrary	67780.3	106603	41669	39874.2	100180	26085	1515.52	2389.98	126132	262143	47.5	hspb81	ppbhs286	yes	yes	1.577	High YFP	High YFP
	Specimen_001_8xlibrary	111324	99783.1	73116	37174.6	92255.3	26408	4186.18	6113.42	163828	262143	47.5	hspb81	ppbhs286	yes	yes	1.46038	High YFP	High YFP
	Specimen_001_8xlibrary	160116	136368	76949	93159.3	146126	41781	1824.84	7783.6	49146.9	262143	47.6	hspb81	ppbhs286	yes	yes	4.26536	High YFP	High YFP
	Specimen_001_8xlibrary	92717.6	105067	57833	65908.1	106218	40665	7813.66	7087.59	262143	262143	47.6	hspb81	ppbhs286	yes	yes	0.907077	High YFP	High YFP
	Specimen_001_8xlibrary	114120	86887.9	86076	28373.1	83986.4	22140	444	2715.72	7571.66	262143	47.6	hspb81	ppbhs286	yes	yes	6.11649	Low YFP	High YFP
	Specimen_001_8xlibrary	150352	98690.9	99842	38485.2	98192.2	25686	2843.08	5514.4	117776	262143	47.7	hspb81	ppbhs286	yes	yes	1.93959	High YFP	High YFP
	Specimen_001_8xlibrary	120929	91366	86741	52013.9	88207.5	38645	2701	14349	42666.2	220925	47.8	hspb81	ppbhs286	yes	yes	5.31249	High YFP	High YFP
	Specimen_001_8xlibrary	65121.5	92476.7	46150	58650.9	95935.4	40066	445.48	344.65	60787.7	262143	47.8	hspb81	ppbhs286	yes	yes	0.77366	High YFP	High YFP
	Specimen_001_8xlibrary	151998	105737	94209	69049.4	99130.8	45649	4548.78	13388.3	81907.6	262143	48	hspb81	ppbhs286	yes	yes	2.94327	High YFP	High YFP
	Specimen_001_8xlibrary	134859	95899.8	92160	55295.8	93746.5	38656	1343.84	1014.43	252801	262143	48.2	hspb81	ppbhs286	yes	yes	0.754874	High YFP	High YFP
	Specimen_001_8xlibrary	70511.6	86316.7	53536	36377.7	88219.6	27024	1817.44	2302.75	165281	262143	48.2	hspb81	ppbhs286	yes	yes	1.26703	High YFP	High YFP
	Specimen_001_8xlibrary	93456.1	95758.9	63960	39530.1	88696.3	29208	8478.92	16068.6	132361	152464	48.3	hspb81	ppbhs286	yes	yes	1.89513	High YFP	High YFP
	Specimen_001_8xlibrary	104231	93297.9	73216	51094	94101.2	35584	2215.56	2429.02	199654	262143	48.3	hspb81	ppbhs286	yes	yes	1.09635	High YFP	High YFP
	Specimen_001_8xlibrary	118244	129914	59649	89027.2	125395	46529	11036.4	8984.69	262143	262143	48.4	hspb81	ppbhs286	yes	yes	0.814099	High YFP	High YFP
	Specimen_001_8xlibrary	118703	89101.8	87308	39991.1	92102	28456	796.98	1588.44	71198	262143	48.4	hspb81	ppbhs286	yes	yes	1.99307	High YFP	High YFP
	Specimen_001_8xlibrary	99663.2	119926	54463	66967.8	98256	44667	30542.8	23813.2	262143	109712	48.4	hspb81	ppbhs286	yes	yes	0.779667	High YFP	High YFP
	Specimen_001_8xlibrary	102418	88831.1	75560	41623.5	86127.8	31672	6364	26993.1	58253.7	99463.2	48.5	hspb81	ppbhs286	yes	yes	4.24153	High YFP	High YFP
	Specimen_001_8xlibrary	96904.5	88484.8	71772	38482.2	87775.7	28732	449.18	195.81	111947	262143	48.6	hspb81	ppbhs286	yes	yes	0.435928	High YFP	High YFP
	Specimen_001_8xlibrary	133819	96177.4	91185	44766.3	93121.9	31505	15239.6	38493.4	101293	91131.4	48.6	hspb81	ppbhs286	yes	yes	2.52589	High YFP	High YFP
	Specimen_001_8xlibrary	97009.6	103910	61184	71356.7	98145.4	47648	2501.2	6079.87	92081.4	262143	48.7	hspb81	ppbhs286	yes	yes	2.43078	High YFP	High YFP
	Specimen_001_8xlibrary	124848	114153	71676	67772.2	97925.7	45356	378.14	1.83	262143	262143	48.8	hspb81	ppbhs286	yes	yes	0.00483948	High YFP	High YFP
	Specimen_001_8xlibrary	145392	122246	77945	42613.6	106703	26173	12012.4	21308.5	143283	178865	48.8	hspb81	ppbhs286	yes	yes	1.77387	High YFP	High YFP
	Specimen_001_8xlibrary	67633.8	94773.2	46769	36839.4	97709.7	24709	4487.36	18242.7	59229.4	97188.2	48.8	hspb81	ppbhs286	yes	yes	4.06534	High YFP	High YFP
	Specimen_001_8xlibrary	101460	92376.7	71980	37448.4	89517.8	27416	1668.7	1973.35	173111	262143	48.9	hspb81	ppbhs286	yes	yes	1.18257	High YFP	High YFP
	Specimen_001_8xlibrary	150348	102719	95924	75839.6	101508	48964	1417.1	4392.61	62754	262143	49	hspb81	ppbhs286	yes	yes	3.09972	High YFP	High YFP
	Specimen_001_8xlibrary	117948	107788	71713	68674.2	112738	39921	12174.5	37748	82007.6	81909.5	49	hspb81	ppbhs286	yes	yes	3.10059	High YFP	High YFP
	Specimen_001_8xlibrary	119763	89964.7	87243	39023.2	87406.3	29259	2688.42	6187.84	98406.1	262143	49	hspb81	ppbhs286	yes	yes	2.30166	High YFP	High YFP
	Specimen_001_8xlibrary	78629.4	91030.6	56608	56489.4	93666.8	39524	8888.88	10044.9	222435	205201	49.2	hspb81	ppbhs286	yes	yes	1.13005	High YFP	High YFP
	Specimen_001_8xlibrary	107771	91735.6	76992	49614	87519	37152	9285.52	26008	89907.3	108626	49.3	hspb81	ppbhs286	yes	yes	2.80092	High YFP	High YFP
	Specimen_001_8xlibrary	112502	95735.1	77014	39721	89033.2	29238	12412.8	30008.3	105240	98278.2	49.3	hspb81	ppbhs286	yes	yes	2.41754	High YFP	High YFP
	Specimen_001_8xlibrary	149223	108685	89980	53284.4	94094.9	37112	5177.04	13356	94437	262143	49.4	hspb81	ppbhs286	yes	yes	2.57984	High YFP	High YFP
	Specimen_001_8xlibrary	262143	176333	97428	79948.1	176342	29712	9941.16	27333.5	91835.2	251409	49.5	hspb81	ppbhs286	yes	yes	2.74953	High YFP	High YFP
	Specimen_001_8xlibrary	114956	86411.2	87185	35360.9	83525.4	27745	5178.52	5525.99	228318	262143	49.5	hspb81	ppbhs286	yes	yes	1.0671	High YFP	High YFP
	Specimen_001_8xlibrary	111916	105412	69580	47496.9	95005.4	32764	392.2	115.9	60254.4	262143	49.6	hspb81	ppbhs286	yes	yes	0.295512	High YFP	High YFP
	Specimen_001_8xlibrary	82153.3	84815.5	63479	33356.2	83708	26115	376.66	28.06	103699	262143	49.6	hspb81	ppbhs286	yes	yes	0.0744969	High YFP	High YFP
	Specimen_001_8xlibrary	169767	114533	97141	66684.4	100012	43697	8777.14	15216.5	144911	262143	49.7	hspb81	ppbhs286	yes	yes	1.73365	High YFP	High YFP
	Specimen_001_8xlibrary	149627	107899	90881	36453.9	96188.8	24837	450.66	4388.95	5082.85	262143	49.8	hspb81	ppbhs286	yes	yes	9.73894	Low YFP	High YFP
	Specimen_001_8xlibrary	103576	88922.4	76336	48287.2	93814.5	33732	7404.44	26976	68401.2	100652	49.8	hspb81	ppbhs286	yes	yes	3.64322	High YFP	High YFP
	Specimen_001_8xlibrary	98171.4	102123	63000	65451.5	101223	42376	609.76	143.35	262143	262143	49.9	hspb81	ppbhs286	yes	yes	0.235093	High YFP	High YFP
	Specimen_001_8xlibrary	97141.3	112222	56729	55510.4	108281	33597	5818.62	9275.05	154121	262143	49.9	hspb81	ppbhs286	yes	yes	1.59403	High YFP	High YFP
	Specimen_001_8xlibrary	112466	106986	68893	65313.9	101922	41997	14998.3	19090	200937	154438	50	hspb81	ppbhs286	yes	yes	1.27281	High YFP	High YFP
	Specimen_001_8xlibrary	106454	105943	65852	74742.2	112079	43704	3133.16	15641	46384.9	178417	50	hspb81	ppbhs286	yes	yes	4.99209	High YFP	High YFP
	Specimen_001_8xlibrary	137739	107458	84004	48917	97595.7	32848	6059.12	23870.5	62525.9	151263	50	hspb81	ppbhs286	yes	yes	3.9396	High YFP	High YFP
	Specimen_001_8xlibrary	176477	131093	88224	174391	138774	82356	35918.1	29839.4	262143	155037	50	hspb81	ppbhs286	yes	yes	0.830761	High YFP	High YFP
	Specimen_001_8xlibrary	107274	89591.3	78471	37259.7	90765.1	26903	384.06	287.92	16843.7	262143	50	hspb81	ppbhs286	yes	yes	0.749675	Low YFP	High YFP
	Specimen_001_8xlibrary	154596	102475	98869	72309.1	97417	48645	1551.04	4698.22	66145.3	262143	50	hspb81	ppbhs286	yes	yes	3.02908	High YFP	High YFP
	Specimen_001_8xlibrary	181188	131258	90466	39447.9	111041	23282	378.14	254.98	12933.4	262143	50.1	hspb81	ppbhs286	yes	yes	0.674301	Low YFP	High YFP
	Specimen_001_8xlibrary	73912.7	91248.8	53085	59303.6	97648.8	39801	2422.76	5069.1	106386	262143	50.1	hspb81	ppbhs286	yes	yes	2.09228	High YFP	High YFP
	Specimen_001_8xlibrary	86514.9	87859.5	64533	39261.4	90852.7	28321	9738.4	8563.79	262143	262143	50.2	hspb81	ppbhs286	yes	yes	0.879384	High YFP	High YFP
	Specimen_001_8xlibrary	112576	97861.7	75390	51460.3	89252.8	37786	864.32	8934.06	14634.6	262143	50.2	hspb81	ppbhs286	yes	yes	10.3365	Low YFP	Low YFP
	Specimen_001_8xlibrary	163729	112080	95737	57316	95644.8	39273	2201.5	15176.2	31712.8	262143	50.2	hspb81	ppbhs286	yes	yes	6.89357	High YFP	High YFP
	Specimen_001_8xlibrary	131679	109691	78673	54680.1	97164.2	36881	2166.72	7540.82	62614.1	262143	50.2	hspb81	ppbhs286	yes	yes	3.48029	High YFP	High YFP
	Specimen_001_8xlibrary	114066	96936.1	77117	44225.4	99555.3	29113	604.58	10577.4	5923.71	262143	50.3	hspb81	ppbhs286	yes	yes	17.4955	Low YFP	Low YFP
	Specimen_001_8xlibrary	121068	90387.4	87781	37160.6	93880.6	25941	1683.5	2434.51	141913	262143	50.3	hspb81	ppbhs286	yes	yes	1.4461	High YFP	High YFP
	Specimen_001_8xlibrary	215122	143588	98185	91031.1	132101	45161	3956.04	10066.2	93502.7	262143	50.3	hspb81	ppbhs286	yes	yes	2.54452	High YFP	High YFP
	Specimen_001_8xlibrary	159192	106282	98161	108744	103145	69093	389.98	1192.55	5367.94	262143	50.3	hspb81	ppbhs286	yes	yes	3.05798	Low YFP	High YFP
	Specimen_001_8xlibrary	122555	97558.2	82328	53122.4	112697	30892	524.66	5257.59	7932.71	262143	50.4	hspb81	ppbhs286	yes	yes	10.0209	Low YFP	Low YFP
	Specimen_001_8xlibrary	128724	100245	84154	54055.5	98159.7	36090	3919.04	3570.94	260861	262143	50.4	hspb81	ppbhs286	yes	yes	0.911177	High YFP	High YFP
	Specimen_001_8xlibrary	138510	104958	86486	54640.9	95303.8	37574	374.44	-13.42	0	0	50.4	hspb81	ppbhs286	yes	yes	-0.0358402	Low YFP	High YFP
	Specimen_001_8xlibrary	90621.9	96050.5	61832	49376.5	96733.8	33452	397.38	12.2	262143	262143	50.4	hspb81	ppbhs286	yes	yes	0.0307011	High YFP	High YFP
	Specimen_001_8xlibrary	151015	123059	80424	68828.9	98488.4	45800	884.3	26317.8	5166.99	150421	50.5	hspb81	ppbhs286	yes	yes	29.7612	Low YFP	Low YFP
	Specimen_001_8xlibrary	138871	103591	87856	51180.6	94857.8	35360	5892.62	12792.3	113262	262143	50.5	hspb81	ppbhs286	yes	yes	2.1709	High YFP	High YFP
	Specimen_001_8xlibrary	59148.2	88912.9	43597	58142.5	91788.8	41513	369.26	-1.83	0	0	50.5	hspb81	ppbhs286	yes	yes	-0.00495586	Low YFP	High YFP
	Specimen_001_8xlibrary	78448.9	86627	59349	41829.2	86924	31537	4258.7	7671.36	133035	262143	50.6	hspb81	ppbhs286	yes	yes	1.80134	High YFP	High YFP
	Specimen_001_8xlibrary	103707	120275	56508	56851.2	106403	35016	6813.18	11835.2	142811	229704	50.6	hspb81	ppbhs286	yes	yes	1.73711	High YFP	High YFP
	Specimen_001_8xlibrary	141047	97383.6	94920	49548.9	97025.2	33468	991.6	1313.33	124959	262143	50.8	hspb81	ppbhs286	yes	yes	1.32446	High YFP	High YFP
	Specimen_001_8xlibrary	155535	112156	90884	73894.2	104694	46256	30271.2	43106.3	181866	94586.1	50.8	hspb81	ppbhs286	yes	yes	1.424	High YFP	High YFP
	Specimen_001_8xlibrary	87344.4	101978	56132	76000.2	97984.5	50832	401.82	230.58	41223.5	262143	50.9	hspb81	ppbhs286	yes	yes	0.573839	High YFP	High YFP
	Specimen_001_8xlibrary	138569	100120	90704	39559.7	100379	25828	2812	10029	63946.2	262143	50.9	hspb81	ppbhs286	yes	yes	3.5665	High YFP	High YFP
	Specimen_001_8xlibrary	100800	96320.1	68584	58468.1	97769.1	39192	9446.84	7470.67	262143	262143	51	hspb81	ppbhs286	yes	yes	0.790812	High YFP	High YFP
	Specimen_001_8xlibrary	68479.6	94152.6	47666	40927.9	93530	28678	361.86	4.88	0	262143	51	hspb81	ppbhs286	yes	yes	0.0134859	Low YFP	High YFP
	Specimen_001_8xlibrary	142024	145194	64105	48812.6	110184	29033	2937.06	7182.75	93849.9	262143	51	hspb81	ppbhs286	yes	yes	2.44556	High YFP	High YFP
	Specimen_001_8xlibrary	75901.8	102637	48465	44300.1	100136	28993	9010.24	2106.33	262143	262143	51	hspb81	ppbhs286	yes	yes	0.233771	High YFP	High YFP
	Specimen_001_8xlibrary	146784	120128	80078	45571.4	112117	26638	5135.6	17319.7	72197	222165	51	hspb81	ppbhs286	yes	yes	3.37248	High YFP	High YFP
	Specimen_001_8xlibrary	136313	97050.7	92049	59423.5	94926.9	41025	19999.2	24934.4	206415	143310	51	hspb81	ppbhs286	yes	yes	1.24677	High YFP	High YFP
	Specimen_001_8xlibrary	143956	107174	88028	81616.1	102743	52060	9344.72	15559.9	151275	242528	51.2	hspb81	ppbhs286	yes	yes	1.6651	High YFP	High YFP
	Specimen_001_8xlibrary	93248.1	95749.4	63824	53468	99819.9	35104	10835.8	13671.9	200755	178792	51.2	hspb81	ppbhs286	yes	yes	1.26173	High YFP	High YFP
	Specimen_001_8xlibrary	114850	111251	67656	66736.9	110379	39624	15486.7	19635.9	201870	153327	51.3	hspb81	ppbhs286	yes	yes	1.26792	High YFP	High YFP
	Specimen_001_8xlibrary	133333	97315.2	89792	49257.4	95744.8	33716	27920.2	27343.2	262143	127828	51.3	hspb81	ppbhs286	yes	yes	0.979336	High YFP	High YFP
	Specimen_001_8xlibrary	49400.9	92004.3	35189	70213.4	95568.1	48149	2759.46	9678.87	64836.5	133798	51.4	hspb81	ppbhs286	yes	yes	3.50752	High YFP	High YFP
	Specimen_001_8xlibrary	104264	90726	75315	41516.2	89479.6	30407	5672.1	13682.9	101665	199753	51.5	hspb81	ppbhs286	yes	yes	2.41232	High YFP	High YFP
	Specimen_001_8xlibrary	120552	91338.3	86497	40845	85781.8	31205	820.66	5924.93	20135.5	262143	51.5	hspb81	ppbhs286	yes	yes	7.21971	Low YFP	High YFP
	Specimen_001_8xlibrary	117340	96061	80053	56692.1	88695.7	41889	796.24	7574.37	14905.5	262143	51.6	hspb81	ppbhs286	yes	yes	9.51267	Low YFP	High YFP
	Specimen_001_8xlibrary	117485	108516	70953	76070.5	108469	45961	600.14	1066.89	57638.1	262143	51.7	hspb81	ppbhs286	yes	yes	1.77774	High YFP	High YFP
	Specimen_001_8xlibrary	147756	127792	75774	44459.9	96525.8	30186	355.94	3.05	0	262143	51.8	hspb81	ppbhs286	yes	yes	0.00856886	Low YFP	High YFP
	Specimen_001_8xlibrary	95974.3	96031.5	65497	66633.3	99471.1	43901	20081.4	62080.3	83252.9	40526.5	51.8	hspb81	ppbhs286	yes	yes	3.09144	High YFP	High YFP
	Specimen_001_8xlibrary	138148	98800.6	91636	39422	87996	29360	5876.34	20559.4	70265.2	176146	51.8	hspb81	ppbhs286	yes	yes	3.49868	High YFP	High YFP
	Specimen_001_8xlibrary	144208	110396	85608	85589.1	107053	52396	673.4	406.26	198637	262143	51.9	hspb81	ppbhs286	yes	yes	0.603297	High YFP	High YFP
	Specimen_001_8xlibrary	128548	94738.7	88924	50041	92934.9	35288	392.2	23.79	262143	262143	51.9	hspb81	ppbhs286	yes	yes	0.0606578	High YFP	High YFP
	Specimen_001_8xlibrary	135660	98927.3	89870	53622.6	95375.7	36846	5584.04	8588.19	159287	262143	51.9	hspb81	ppbhs286	yes	yes	1.53799	High YFP	High YFP
	Specimen_001_8xlibrary	125093	111941	73236	70815	100262	46288	423.28	2113.04	7160.72	262143	51.9	hspb81	ppbhs286	yes	yes	4.99206	Low YFP	High YFP
	Specimen_001_8xlibrary	110606	96140.4	75397	59129	94779.9	40885	1044.14	672.83	262143	262143	51.9	hspb81	ppbhs286	yes	yes	0.644387	High YFP	High YFP
	Specimen_001_8xlibrary	107547	96151.7	73303	49732.4	92542.8	35219	5091.2	11500.9	107712	245134	52.1	hspb81	ppbhs286	yes	yes	2.25898	High YFP	High YFP
	Specimen_001_8xlibrary	123691	111674	72588	36100.2	98940.3	23912	5460.46	7096.13	188214	262143	52.1	hspb81	ppbhs286	yes	yes	1.29955	High YFP	High YFP
	Specimen_001_8xlibrary	141764	99518.5	93356	58421.5	93011.2	41164	5041.62	8317.96	147367	262143	52.1	hspb81	ppbhs286	yes	yes	1.64986	High YFP	High YFP
	Specimen_001_8xlibrary	210406	140259	98312	132110	113164	76508	572.76	628.91	86365.3	262143	52.1	hspb81	ppbhs286	yes	yes	1.09803	High YFP	High YFP
	Specimen_001_8xlibrary	132452	96153.6	90276	56749.1	93201.5	39904	1193.62	6192.11	35055.9	262143	52.2	hspb81	ppbhs286	yes	yes	5.18767	High YFP	High YFP
	Specimen_001_8xlibrary	86224.8	90153.6	62680	60606.7	92542.5	42920	4440	5377.15	198634	262143	52.2	hspb81	ppbhs286	yes	yes	1.21107	High YFP	High YFP
	Specimen_001_8xlibrary	123696	92981.1	87185	51612.8	87536.4	38641	3128.72	2747.44	262143	262143	52.2	hspb81	ppbhs286	yes	yes	0.878135	High YFP	High YFP
	Specimen_001_8xlibrary	88014.9	111215	51865	57498	101347	37181	5260.66	6623.38	193740	262143	52.3	hspb81	ppbhs286	yes	yes	1.25904	High YFP	High YFP
	Specimen_001_8xlibrary	132709	94855.4	91689	41237.2	93020.5	29053	364.82	-6.1	31801	0	52.3	hspb81	ppbhs286	yes	yes	-0.0167206	High YFP	High YFP
	Specimen_001_8xlibrary	129038	153936	54936	83927.8	128764	42716	2341.36	1959.32	262143	262143	52.3	hspb81	ppbhs286	yes	yes	0.83683	High YFP	High YFP
	Specimen_001_8xlibrary	83419.5	115327	47404	179935	113099	104264	1036.74	3665.49	48000.4	262143	52.6	hspb81	ppbhs286	yes	yes	3.53559	High YFP	High YFP
	Specimen_001_8xlibrary	135217	95088.6	93193	34481	87313.1	25881	4010.8	4362.11	219062	262143	52.6	hspb81	ppbhs286	yes	yes	1.08759	High YFP	High YFP
	Specimen_001_8xlibrary	155147	103691	98058	30964.6	93335.2	21742	5360.56	11378.9	115073	262143	52.6	hspb81	ppbhs286	yes	yes	2.12271	High YFP	High YFP
	Specimen_001_8xlibrary	53029.9	85128.4	40825	30203.1	83897.4	23593	370	228.75	5088.15	262143	52.7	hspb81	ppbhs286	yes	yes	0.618243	Low YFP	High YFP
	Specimen_001_8xlibrary	163221	126818	84348	69622.9	103296	44172	4374.14	11272.2	93222.4	262143	52.7	hspb81	ppbhs286	yes	yes	2.57701	High YFP	High YFP
	Specimen_001_8xlibrary	150485	103656	95143	65276.9	97291.1	43971	4067.04	9701.44	100018	262143	52.8	hspb81	ppbhs286	yes	yes	2.38538	High YFP	High YFP
	Specimen_001_8xlibrary	91217.6	93627.7	63849	53273.3	98167.4	35565	6247.08	20965.1	73541.3	114057	53	hspb81	ppbhs286	yes	yes	3.35598	High YFP	High YFP
	Specimen_001_8xlibrary	112214	103021	71384	75642.1	105546	46968	7358.56	6494.06	262143	262143	53	hspb81	ppbhs286	yes	yes	0.882518	High YFP	High YFP
	Specimen_001_8xlibrary	93459	89386.4	68522	39181.5	88869.7	28894	20337.4	31030.7	168719	78952.9	53	hspb81	ppbhs286	yes	yes	1.52579	High YFP	High YFP
	Specimen_001_8xlibrary	136852	118540	75660	74264.9	103378	47080	583.12	3527.02	16170	262143	53.1	hspb81	ppbhs286	yes	yes	6.04853	Low YFP	High YFP
	Specimen_001_8xlibrary	123687	110633	73269	65371.6	103490	41397	478.04	2940.81	10026.4	262143	53.1	hspb81	ppbhs286	yes	yes	6.15181	Low YFP	High YFP
	Specimen_001_8xlibrary	68175.5	89579.3	49877	71230.2	92524.6	50453	505.42	432.49	84772.6	262143	53.1	hspb81	ppbhs286	yes	yes	0.855704	High YFP	High YFP
	Specimen_001_8xlibrary	95031.5	92761.2	67140	37111.7	97489	24948	418.1	720.41	19118.3	262143	53.2	hspb81	ppbhs286	yes	yes	1.72306	Low YFP	High YFP
	Specimen_001_8xlibrary	143900	98091.4	96141	65921.4	90827.8	47565	6858.32	15918	106925	236980	53.2	hspb81	ppbhs286	yes	yes	2.32097	High YFP	High YFP
	Specimen_001_8xlibrary	136303	99642.4	89648	64820.3	89267.5	47588	889.48	4717.13	29115.6	262143	53.2	hspb81	ppbhs286	yes	yes	5.30324	High YFP	High YFP
	Specimen_001_8xlibrary	152612	102646	97437	44817.4	94585.1	31053	7945.38	23615.5	84139.4	169406	53.2	hspb81	ppbhs286	yes	yes	2.97224	High YFP	High YFP
	Specimen_001_8xlibrary	89447.5	95385.8	61456	42494.5	88488.8	31472	17588.3	25910.4	174248	90496.8	53.2	hspb81	ppbhs286	yes	yes	1.47316	High YFP	High YFP
	Specimen_001_8xlibrary	109981	107294	67177	85661.7	109662	51193	2307.32	10388.3	48999.2	262143	53.2	hspb81	ppbhs286	yes	yes	4.50232	High YFP	High YFP
	Specimen_001_8xlibrary	97733.3	96434	66419	71273.1	96469.4	48419	9029.48	17829.7	127382	143693	53.3	hspb81	ppbhs286	yes	yes	1.97461	High YFP	High YFP
	Specimen_001_8xlibrary	113957	93093	80224	31372.3	90112.9	22816	833.24	656.97	186613	262143	53.4	hspb81	ppbhs286	yes	yes	0.788452	High YFP	High YFP
	Specimen_001_8xlibrary	145618	102220	93360	59075.7	93997.9	41188	3754.02	13289.5	66839.5	262143	53.5	hspb81	ppbhs286	yes	yes	3.54006	High YFP	High YFP
	Specimen_001_8xlibrary	101945	96568.5	69185	67577.5	104018	42577	548.34	5757.79	8321.68	262143	53.5	hspb81	ppbhs286	yes	yes	10.5004	Low YFP	Low YFP
	Specimen_001_8xlibrary	132783	100571	86527	73776.5	99602.8	48543	5553.7	14266.7	95329.4	243983	53.6	hspb81	ppbhs286	yes	yes	2.56886	High YFP	High YFP
	Specimen_001_8xlibrary	118290	108185	71657	50297.1	92558	35613	398.12	527.65	16176.2	262143	53.6	hspb81	ppbhs286	yes	yes	1.32535	Low YFP	High YFP
	Specimen_001_8xlibrary	138176	117298	77201	63364.7	98076.8	42341	384.8	32.33	156005	262143	53.7	hspb81	ppbhs286	yes	yes	0.0840177	High YFP	High YFP
	Specimen_001_8xlibrary	163971	117994	91073	47015.2	98086.3	31413	381.1	24.4	166955	262143	53.7	hspb81	ppbhs286	yes	yes	0.0640252	High YFP	High YFP
	Specimen_001_8xlibrary	147989	104352	92941	44789.2	96782.2	30329	391.46	4.88	262143	262143	53.8	hspb81	ppbhs286	yes	yes	0.0124662	High YFP	High YFP
	Specimen_001_8xlibrary	136014	114196	78057	50168.3	101448	32409	3265.62	14726	51625	242124	53.8	hspb81	ppbhs286	yes	yes	4.50941	High YFP	High YFP
	Specimen_001_8xlibrary	99215.5	98324.3	66130	54195.4	100247	35430	455.84	1332.85	17756.1	262143	53.8	hspb81	ppbhs286	yes	yes	2.92394	Low YFP	High YFP
	Specimen_001_8xlibrary	162015	179258	59232	94056.2	176378	34948	7451.8	14385	129135	262143	54	hspb81	ppbhs286	yes	yes	1.93041	High YFP	High YFP
	Specimen_001_8xlibrary	143280	97888.6	95925	59544.8	92173.1	42337	2860.84	9967.4	65626	262143	54.2	hspb81	ppbhs286	yes	yes	3.48408	High YFP	High YFP
	Specimen_001_8xlibrary	115899	89244.9	85109	50217.9	93749.6	35105	1362.34	2152.69	121383	262143	54.2	hspb81	ppbhs286	yes	yes	1.58014	High YFP	High YFP
	Specimen_001_8xlibrary	124369	99664.2	81781	55796	93051.6	39297	7012.98	9702.66	179598	262143	54.2	hspb81	ppbhs286	yes	yes	1.38353	High YFP	High YFP
	Specimen_001_8xlibrary	109971	91174.7	79047	43356.6	90035.1	31559	12947	14120.9	233565	204153	54.3	hspb81	ppbhs286	yes	yes	1.09067	High YFP	High YFP
	Specimen_001_8xlibrary	139771	92262.9	99282	32481.6	85607.3	24866	2319.16	13543.2	37813.9	262143	54.3	hspb81	ppbhs286	yes	yes	5.83971	High YFP	High YFP
	Specimen_001_8xlibrary	59138.6	92155.8	42056	34580.2	92894.2	24396	1731.6	2127.07	168353	262143	54.3	hspb81	ppbhs286	yes	yes	1.22838	High YFP	High YFP
	Specimen_001_8xlibrary	73410.2	99276	48461	65774.9	99836.1	43177	1036.74	1507.31	116728	262143	54.3	hspb81	ppbhs286	yes	yes	1.45389	High YFP	High YFP
	Specimen_001_8xlibrary	110865	96057.2	75639	59871.2	87319.9	44935	3725.16	7314.51	120404	262143	54.3	hspb81	ppbhs286	yes	yes	1.96354	High YFP	High YFP
	Specimen_001_8xlibrary	119645	111624	70245	67340.7	96172.1	45889	20730.4	31960.3	167035	98134.2	54.4	hspb81	ppbhs286	yes	yes	1.54172	High YFP	High YFP
	Specimen_001_8xlibrary	57130.2	102950	36368	61693.1	100266	40324	515.78	247.66	159005	262143	54.5	hspb81	ppbhs286	yes	yes	0.480166	High YFP	High YFP
	Specimen_001_8xlibrary	159146	111215	93780	58692.4	101866	37760	546.86	8718.12	5451.46	262143	54.5	hspb81	ppbhs286	yes	yes	15.9421	Low YFP	Low YFP
	Specimen_001_8xlibrary	111505	94504.6	77325	60085.8	92260.8	42681	13968.2	23089.7	154434	126594	54.6	hspb81	ppbhs286	yes	yes	1.65302	High YFP	High YFP
	Specimen_001_8xlibrary	85965.8	101775	55356	54520.2	104855	34076	5143.74	6555.67	191066	262143	54.7	hspb81	ppbhs286	yes	yes	1.27449	High YFP	High YFP
	Specimen_001_8xlibrary	109005	109127	65463	90376.2	116687	50759	381.1	34.16	119254	262143	54.7	hspb81	ppbhs286	yes	yes	0.0896353	High YFP	High YFP
	Specimen_001_8xlibrary	153088	101210	99128	46386.2	100435	30268	3460.98	2876.76	262143	262143	54.8	hspb81	ppbhs286	yes	yes	0.831198	High YFP	High YFP
	Specimen_001_8xlibrary	107491	93415.1	75411	55417.1	90526.1	40119	5388.68	8668.71	151900	262143	54.8	hspb81	ppbhs286	yes	yes	1.60869	High YFP	High YFP
	Specimen_001_8xlibrary	140534	95525	96415	51339	87886.3	38283	2975.54	6035.34	113364	262143	55.2	hspb81	ppbhs286	yes	yes	2.02832	High YFP	High YFP
	Specimen_001_8xlibrary	130559	106137	80616	76391.7	100168	49980	31677.2	33839.1	242563	101141	55.3	hspb81	ppbhs286	yes	yes	1.06825	High YFP	High YFP
	Specimen_001_8xlibrary	91986.4	100626	59909	88865.1	105987	54949	390.72	39.65	166343	262143	55.3	hspb81	ppbhs286	yes	yes	0.101479	High YFP	High YFP
	Specimen_001_8xlibrary	101622	92232.1	72208	54763.7	87587.7	40976	637.14	2147.2	33156.1	262143	55.4	hspb81	ppbhs286	yes	yes	3.37006	High YFP	High YFP
	Specimen_001_8xlibrary	132806	129902	67001	102336	112361	59689	29115.3	60379	124821	57659.2	55.5	hspb81	ppbhs286	yes	yes	2.07379	High YFP	High YFP
	Specimen_001_8xlibrary	76049.1	99703	49988	88252.4	107098	54004	21768.6	22903.7	244967	87041.6	55.5	hspb81	ppbhs286	yes	yes	1.05214	High YFP	High YFP
	Specimen_001_8xlibrary	149299	98194	99644	43700	93837.5	30520	3099.12	16116.2	44463.6	242846	55.7	hspb81	ppbhs286	yes	yes	5.20025	High YFP	High YFP
	Specimen_001_8xlibrary	60372.9	85690.7	46173	83153.1	84771.2	64285	368.52	19.52	39751.2	262143	55.7	hspb81	ppbhs286	yes	yes	0.0529686	High YFP	High YFP
	Specimen_001_8xlibrary	143457	98055	95881	32045.7	94105.3	22317	446.96	1714.1	12448.8	262143	55.7	hspb81	ppbhs286	yes	yes	3.83502	Low YFP	High YFP
	Specimen_001_8xlibrary	93166.7	96419.7	63325	70778.8	97030.8	47805	15538.5	37200.9	106919	65651.8	55.8	hspb81	ppbhs286	yes	yes	2.39411	High YFP	High YFP
	Specimen_001_8xlibrary	105446	90638.2	76243	36076.5	89047.8	26551	1178.08	10554.8	20180	261890	55.8	hspb81	ppbhs286	yes	yes	8.95935	Low YFP	High YFP
	Specimen_001_8xlibrary	50963.8	101159	33017	69213.7	101774	44569	5093.42	4230.35	262143	262143	55.9	hspb81	ppbhs286	yes	yes	0.830552	High YFP	High YFP
	Specimen_001_8xlibrary	127913	99110.8	84581	52815.3	98632.3	35093	11596.5	19330.3	152306	173466	56	hspb81	ppbhs286	yes	yes	1.6669	High YFP	High YFP
	Specimen_001_8xlibrary	122930	95142.8	84676	53230.4	87916.1	39680	804.38	779.58	147558	262143	56	hspb81	ppbhs286	yes	yes	0.969169	High YFP	High YFP
	Specimen_001_8xlibrary	124737	93030.1	87872	46956	94361.1	32612	9642.94	9306.77	261315	262143	56	hspb81	ppbhs286	yes	yes	0.965138	High YFP	High YFP
	Specimen_001_8xlibrary	124981	105146	77899	64527.3	112341	37643	11618	9717.3	262143	262143	56.1	hspb81	ppbhs286	yes	yes	0.8364	High YFP	High YFP
	Specimen_001_8xlibrary	115604	102642	73812	35713.1	92290.9	25360	1029.34	2341.18	74323.8	262143	56.1	hspb81	ppbhs286	yes	yes	2.27445	High YFP	High YFP
	Specimen_001_8xlibrary	132063	94742.4	91352	50907.6	92203.1	36184	1356.42	5338.11	48659	262143	56.1	hspb81	ppbhs286	yes	yes	3.93544	High YFP	High YFP
	Specimen_001_8xlibrary	138527	105989	85655	73966.7	92844.1	52211	27612.4	59574.4	119893	60955.3	56.1	hspb81	ppbhs286	yes	yes	2.15753	High YFP	High YFP
	Specimen_001_8xlibrary	113964	92419.9	80813	51236.1	86272.5	38921	383.32	857.05	5432.19	262143	56.2	hspb81	ppbhs286	yes	yes	2.23586	Low YFP	High YFP
	Specimen_001_8xlibrary	79540.4	95548.8	54556	46429.8	92973.1	32728	5922.22	10338.9	140889	201675	56.2	hspb81	ppbhs286	yes	yes	1.74578	High YFP	High YFP
	Specimen_001_8xlibrary	130261	93574.6	91230	44483.6	86852.1	33566	12877.5	24623.3	133204	138678	56.2	hspb81	ppbhs286	yes	yes	1.91212	High YFP	High YFP
	Specimen_001_8xlibrary	158054	114324	90604	76186.7	101599	49144	31766.7	40212.4	204703	103035	56.3	hspb81	ppbhs286	yes	yes	1.26587	High YFP	High YFP
	Specimen_001_8xlibrary	114375	108732	68937	67301.5	98152.4	44937	19668.5	49256.3	102730	60870.7	56.3	hspb81	ppbhs286	yes	yes	2.50433	High YFP	High YFP
	Specimen_001_8xlibrary	76556	100480	49932	47441.4	99728	31176	394.42	1118.74	6762.47	262143	56.4	hspb81	ppbhs286	yes	yes	2.83642	Low YFP	High YFP
	Specimen_001_8xlibrary	186260	134930	90467	63199	120265	34439	10453.2	51058.2	51792.1	95629.7	56.4	hspb81	ppbhs286	yes	yes	4.88444	High YFP	High YFP
	Specimen_001_8xlibrary	111213	98470.1	74017	47037.4	93478.5	32977	848.04	6350.1	19917.6	262143	56.6	hspb81	ppbhs286	yes	yes	7.48797	Low YFP	High YFP
	Specimen_001_8xlibrary	106099	97389.3	71397	62763.8	99564.1	41313	6483.14	6930.82	231384	262143	56.7	hspb81	ppbhs286	yes	yes	1.06905	High YFP	High YFP
	Specimen_001_8xlibrary	123612	110635	73223	65048.2	98445.8	43303	383.32	452.01	10299.9	262143	57	hspb81	ppbhs286	yes	yes	1.1792	Low YFP	High YFP
	Specimen_001_8xlibrary	153105	115922	86557	66332.9	103080	42173	8560.32	27224.9	78905.6	147421	57	hspb81	ppbhs286	yes	yes	3.18036	High YFP	High YFP
	Specimen_001_8xlibrary	71538.8	109901	42660	93963.7	109675	56148	2283.64	8600.39	58463.8	218053	57.2	hspb81	ppbhs286	yes	yes	3.76609	High YFP	High YFP
	Specimen_001_8xlibrary	85296.8	91818.7	60881	46516.4	89364.7	34113	6509.04	5580.28	262143	262143	57.2	hspb81	ppbhs286	yes	yes	0.857312	High YFP	High YFP
	Specimen_001_8xlibrary	136170	93461.3	95484	35588.8	92568.2	25196	1654.64	1976.4	170979	262143	57.2	hspb81	ppbhs286	yes	yes	1.19446	High YFP	High YFP
	Specimen_001_8xlibrary	127289	90901.2	91770	52523	86997.6	39566	671.18	6492.23	12340.3	262143	57.4	hspb81	ppbhs286	yes	yes	9.67286	Low YFP	High YFP
	Specimen_001_8xlibrary	119445	112765	69418	89538.5	110872	52926	449.92	1683.6	13135.2	262143	57.4	hspb81	ppbhs286	yes	yes	3.742	Low YFP	High YFP
	Specimen_001_8xlibrary	72283.2	97858.9	48408	57250.1	91075.4	41196	2187.44	4454.83	107208	262143	57.4	hspb81	ppbhs286	yes	yes	2.03655	High YFP	High YFP
	Specimen_001_8xlibrary	109576	102711	69916	69482.3	102429	44456	15462.3	26500.8	149335	108391	57.4	hspb81	ppbhs286	yes	yes	1.7139	High YFP	High YFP
	Specimen_001_8xlibrary	109982	105352	68416	106391	107434	64900	528.36	7103.45	6007.91	262143	57.4	hspb81	ppbhs286	yes	yes	13.4443	Low YFP	Low YFP
	Specimen_001_8xlibrary	137305	135065	66623	67903.9	122381	36363	8452.28	11274	188032	262143	57.4	hspb81	ppbhs286	yes	yes	1.33384	High YFP	High YFP
	Specimen_001_8xlibrary	84538.3	103154	53709	105883	103959	66749	7709.32	15723.4	122437	140944	57.5	hspb81	ppbhs286	yes	yes	2.03953	High YFP	High YFP
	Specimen_001_8xlibrary	137869	95956.5	94161	66745	96422.4	45365	1309.06	1575.02	157034	262143	57.5	hspb81	ppbhs286	yes	yes	1.20317	High YFP	High YFP
	Specimen_001_8xlibrary	145245	104297	91266	55319.4	90153.1	40214	21815.2	21284.7	262143	178884	57.5	hspb81	ppbhs286	yes	yes	0.975683	High YFP	High YFP
	Specimen_001_8xlibrary	63569	91270.8	45645	44794.4	93204	31497	1642.8	1864.77	179550	262143	57.5	hspb81	ppbhs286	yes	yes	1.13512	High YFP	High YFP
	Specimen_001_8xlibrary	57175.4	101159	37041	47303	102620	30209	2947.42	4559.14	148453	262143	57.6	hspb81	ppbhs286	yes	yes	1.54682	High YFP	High YFP
	Specimen_001_8xlibrary	64357.1	92753.9	45472	44747.1	91687.8	31984	3976.02	9347.03	101257	180493	57.7	hspb81	ppbhs286	yes	yes	2.35085	High YFP	High YFP
	Specimen_001_8xlibrary	94307.1	92179	67049	53260	93275.1	37421	3305.58	33540.2	22978.5	73708.3	57.9	hspb81	ppbhs286	yes	yes	10.1466	Low YFP	Low YFP
	Specimen_001_8xlibrary	78420	94671.5	54286	47584.2	97813.2	31882	1750.1	4151.66	87422.2	262143	58.1	hspb81	ppbhs286	yes	yes	2.37224	High YFP	High YFP
	Specimen_001_8xlibrary	86659.9	100765	56362	78283.1	103547	49546	395.16	108.58	71462.8	262143	58.1	hspb81	ppbhs286	yes	yes	0.274775	High YFP	High YFP
	Specimen_001_8xlibrary	130113	91736.2	92952	54193.9	85780.4	41404	3512.78	6201.26	133041	262143	58.2	hspb81	ppbhs286	yes	yes	1.76534	High YFP	High YFP
	Specimen_001_8xlibrary	157889	109132	94816	48275.4	94735.1	33396	572.76	839.97	64664.2	262143	58.3	hspb81	ppbhs286	yes	yes	1.46653	High YFP	High YFP
	Specimen_001_8xlibrary	123717	99556.9	81440	56683.3	92123.6	40324	6202.68	17256.3	88672.6	187940	58.3	hspb81	ppbhs286	yes	yes	2.78207	High YFP	High YFP
	Specimen_001_8xlibrary	63862.7	135834	30812	77210.9	105252	48076	2712.84	7016.22	87700.1	238607	58.3	hspb81	ppbhs286	yes	yes	2.5863	High YFP	High YFP
	Specimen_001_8xlibrary	161678	140278	75534	61810.7	111305	36394	16102.4	48384.6	85260.7	87595.7	58.4	hspb81	ppbhs286	yes	yes	3.00481	High YFP	High YFP
	Specimen_001_8xlibrary	97045.1	104125	61080	52323.2	95346.8	35964	4008.58	7555.46	126398	262143	58.4	hspb81	ppbhs286	yes	yes	1.88482	High YFP	High YFP
	Specimen_001_8xlibrary	144361	98202.4	96340	51132.5	96872.7	34592	20374.4	20053.1	261564	188714	58.4	hspb81	ppbhs286	yes	yes	0.984231	High YFP	High YFP
	Specimen_001_8xlibrary	124414	97139.5	83937	32707.3	87088.2	24613	433.64	1961.15	9100.12	262143	58.4	hspb81	ppbhs286	yes	yes	4.52253	Low YFP	High YFP
	Specimen_001_8xlibrary	102770	106441	63276	59965.2	105246	37340	2323.6	8182.54	62729.5	262143	58.5	hspb81	ppbhs286	yes	yes	3.52149	High YFP	High YFP
	Specimen_001_8xlibrary	113474	101831	73029	94197.6	118789	51969	414.4	832.65	15376.3	262143	58.5	hspb81	ppbhs286	yes	yes	2.00929	Low YFP	High YFP
	Specimen_001_8xlibrary	82032	91125.6	58996	49473.4	95361.5	34000	3101.34	3711.85	193210	262143	58.5	hspb81	ppbhs286	yes	yes	1.19685	High YFP	High YFP
	Specimen_001_8xlibrary	127382	120707	69160	70166.8	115900	39676	2994.04	660.02	262143	262143	59.1	hspb81	ppbhs286	yes	yes	0.220445	High YFP	High YFP
	Specimen_001_8xlibrary	143766	96677.8	97456	53069.8	93776.6	37088	5166.68	4384.68	262143	262143	59.1	hspb81	ppbhs286	yes	yes	0.848646	High YFP	High YFP
	Specimen_001_8xlibrary	162190	111403	95413	48267.2	101318	31221	373.7	13.42	159005	262143	59.1	hspb81	ppbhs286	yes	yes	0.0359112	High YFP	High YFP
	Specimen_001_8xlibrary	151082	123466	80195	75575.5	114431	43283	1093.72	2493.68	76546.3	262143	59.1	hspb81	ppbhs286	yes	yes	2.28	High YFP	High YFP
	Specimen_001_8xlibrary	86397.2	93127.1	60800	48988	91917	34928	5330.22	6210.41	209560	262143	59.1	hspb81	ppbhs286	yes	yes	1.16513	High YFP	High YFP
	Specimen_001_8xlibrary	93732.1	91068.3	67453	34704.5	88411.9	25725	2806.08	4733.6	135154	262143	59.1	hspb81	ppbhs286	yes	yes	1.68691	High YFP	High YFP
	Specimen_001_8xlibrary	80664.4	93662.8	56441	39966.7	101581	25785	12037.6	9647.76	262143	219176	59.1	hspb81	ppbhs286	yes	yes	0.80147	High YFP	High YFP
	Specimen_001_8xlibrary	126319	95706	86499	36038	92419.7	25555	7871.38	14492.4	135768	228491	59.1	hspb81	ppbhs286	yes	yes	1.84115	High YFP	High YFP
	Specimen_001_8xlibrary	111560	99170	73724	60073.2	85245	46184	3588.26	7577.42	111490	262143	59.2	hspb81	ppbhs286	yes	yes	2.11173	High YFP	High YFP
	Specimen_001_8xlibrary	105179	98001.3	70336	57274.5	99405.3	37760	542.42	3361.1	13793.9	262143	59.2	hspb81	ppbhs286	yes	yes	6.19649	Low YFP	High YFP
	Specimen_001_8xlibrary	116596	97024.1	78756	59356.1	93392	41652	2957.78	11223.4	60546.1	262143	59.3	hspb81	ppbhs286	yes	yes	3.79453	High YFP	High YFP
	Specimen_001_8xlibrary	94084.3	92973.5	66319	44774.4	88514.3	33151	13718.1	17604	198834	140102	59.3	hspb81	ppbhs286	yes	yes	1.28327	High YFP	High YFP
	Specimen_001_8xlibrary	150780	108946	90701	69181.1	95511.9	47469	3429.9	8641.26	92960.4	262143	59.3	hspb81	ppbhs286	yes	yes	2.51939	High YFP	High YFP
	Specimen_001_8xlibrary	73241.5	98478.8	48741	52658.4	96534.8	35749	589.04	391.01	149827	262143	59.4	hspb81	ppbhs286	yes	yes	0.663809	High YFP	High YFP
	Specimen_001_8xlibrary	116370	97944.3	77865	59213.3	96414.9	40249	643.8	3977.81	18336.4	262143	59.5	hspb81	ppbhs286	yes	yes	6.17864	Low YFP	High YFP
	Specimen_001_8xlibrary	59955.5	93311.3	42109	44635.3	94652	30905	2173.38	5147.18	92071.3	262143	59.5	hspb81	ppbhs286	yes	yes	2.36828	High YFP	High YFP
	Specimen_001_8xlibrary	67572.4	112374	39408	91114.7	105062	56836	4129.94	14967.6	65929.6	118347	59.6	hspb81	ppbhs286	yes	yes	3.62416	High YFP	High YFP
	Specimen_001_8xlibrary	106217	97587.5	71331	72685	98380.5	48419	4041.14	6755.75	142623	262143	59.6	hspb81	ppbhs286	yes	yes	1.67174	High YFP	High YFP
	Specimen_001_8xlibrary	128101	102590	81833	53559.7	93331.1	37609	11778.6	38836.9	77036.2	86466.5	59.7	hspb81	ppbhs286	yes	yes	3.29725	High YFP	High YFP
	Specimen_001_8xlibrary	140815	107352	85964	68245.8	98410.4	45448	456.58	3886.92	6138.6	262143	59.7	hspb81	ppbhs286	yes	yes	8.51312	Low YFP	High YFP
	Specimen_001_8xlibrary	152222	115963	86028	66146.4	106052	40876	1148.48	2678.51	76623.6	262143	59.7	hspb81	ppbhs286	yes	yes	2.33222	High YFP	High YFP
	Specimen_001_8xlibrary	104330	104309	65549	80013.2	92272.4	56829	6275.2	9134.14	169602	262143	59.8	hspb81	ppbhs286	yes	yes	1.45559	High YFP	High YFP
	Specimen_001_8xlibrary	99735	87738.2	74497	31657.2	84746.8	24481	1400.08	1516.46	178832	262143	59.8	hspb81	ppbhs286	yes	yes	1.08312	High YFP	High YFP
	Specimen_001_8xlibrary	109430	90347.9	79378	43825.8	89525.8	32082	34748.2	34164.3	262143	83966.2	59.9	hspb81	ppbhs286	yes	yes	0.983196	High YFP	High YFP
	Specimen_001_8xlibrary	69219.6	89637.5	50608	38726.4	90229.5	28128	16483.5	24066.9	175561	75395.7	59.9	hspb81	ppbhs286	yes	yes	1.46006	High YFP	High YFP
	Specimen_001_8xlibrary	112716	89046.7	82956	40466.2	87030.4	30472	452.88	2208.2	10366.1	262143	60	hspb81	ppbhs286	yes	yes	4.87591	Low YFP	High YFP
	Specimen_001_8xlibrary	139380	96663.8	94497	42508.6	94509	29477	2975.54	5252.71	130254	262143	60	hspb81	ppbhs286	yes	yes	1.7653	High YFP	High YFP
	Specimen_001_8xlibrary	86684.3	95214	59665	46480.9	94704.5	32165	927.96	3000.59	49133.4	262143	60	hspb81	ppbhs286	yes	yes	3.23353	High YFP	High YFP
	Specimen_001_8xlibrary	207926	145755	93490	92201.8	160544	37638	1684.24	4817.17	71760.5	262143	60	hspb81	ppbhs286	yes	yes	2.86014	High YFP	High YFP
	Specimen_001_8xlibrary	119263	116018	67369	78781.9	106015	48701	14743.8	15841.1	237935	197360	60.1	hspb81	ppbhs286	yes	yes	1.07443	High YFP	High YFP
	Specimen_001_8xlibrary	84915	92940.4	59877	45322.8	89636.2	33137	2335.44	11759.6	43912.3	189291	60.2	hspb81	ppbhs286	yes	yes	5.03527	High YFP	High YFP
	Specimen_001_8xlibrary	80385.5	96181.4	54773	62127.4	95980.4	42421	375.92	28.06	96785.5	262143	60.2	hspb81	ppbhs286	yes	yes	0.0746435	High YFP	High YFP
	Specimen_001_8xlibrary	112407	107043	68820	81593.9	105354	50756	419.58	644.77	21962.8	262143	60.2	hspb81	ppbhs286	yes	yes	1.5367	Low YFP	High YFP
	Specimen_001_8xlibrary	143742	95668.4	98468	36331	89808	26512	2319.9	3450.77	148464	262143	60.4	hspb81	ppbhs286	yes	yes	1.48747	High YFP	High YFP
	Specimen_001_8xlibrary	122691	105842	75969	69682.1	111751	40865	10440.7	35205.5	75019.9	91356.8	60.4	hspb81	ppbhs286	yes	yes	3.37196	High YFP	High YFP
	Specimen_001_8xlibrary	122993	91646.4	87952	49170.8	89393.5	36048	382.58	3.66	262143	262143	60.4	hspb81	ppbhs286	yes	yes	0.00956663	High YFP	High YFP
	Specimen_001_8xlibrary	85488.5	86716.4	64608	40594.9	86243.2	30848	25254.7	30526.8	213731	73411.5	60.5	hspb81	ppbhs286	yes	yes	1.20876	High YFP	High YFP
	Specimen_001_8xlibrary	135411	100817	88024	65880	102194	42248	754.06	2926.17	34804	262143	60.5	hspb81	ppbhs286	yes	yes	3.88055	High YFP	High YFP
	Specimen_001_8xlibrary	66907.1	104182	42088	92888.5	104132	58460	8612.86	37357.6	57872.3	46949.5	60.5	hspb81	ppbhs286	yes	yes	4.33742	High YFP	High YFP
	Specimen_001_8xlibrary	147174	104266	92506	54396.7	102553	34762	1775.26	6281.78	58827.8	262143	60.7	hspb81	ppbhs286	yes	yes	3.53851	High YFP	High YFP
	Specimen_001_8xlibrary	139970	101135	90701	63998.9	95887.9	43741	2533.76	3672.81	154753	262143	60.7	hspb81	ppbhs286	yes	yes	1.44955	High YFP	High YFP
	Specimen_001_8xlibrary	106508	95186.5	73331	43916	91614.9	31415	1004.18	8482.66	19735.5	262143	60.8	hspb81	ppbhs286	yes	yes	8.44735	Low YFP	High YFP
	Specimen_001_8xlibrary	161288	107316	98496	78801.9	105447	48976	18360.1	29491.1	159952	143367	60.8	hspb81	ppbhs286	yes	yes	1.60625	High YFP	High YFP
	Specimen_001_8xlibrary	78230.6	84009.3	61028	31317.5	84895.2	24176	4880.3	10141.9	116695	202207	60.8	hspb81	ppbhs286	yes	yes	2.07812	High YFP	High YFP
	Specimen_001_8xlibrary	87499.8	116769	49109	83346.9	116027	47077	1033.04	27950.8	6260.11	82063.7	60.9	hspb81	ppbhs286	yes	yes	27.0569	Low YFP	Low YFP
	Specimen_001_8xlibrary	160852	112527	93681	53584.9	95383.6	36817	18518.5	19820.1	240093	212745	60.9	hspb81	ppbhs286	yes	yes	1.07029	High YFP	High YFP
	Specimen_001_8xlibrary	73186.7	95711	50113	67746.3	93578.2	47445	580.9	335.5	168256	262143	61	hspb81	ppbhs286	yes	yes	0.577552	High YFP	High YFP
	Specimen_001_8xlibrary	123157	114757	70333	78718.2	108323	47625	36995.6	33306	262143	96933.5	61	hspb81	ppbhs286	yes	yes	0.90027	High YFP	High YFP
	Specimen_001_8xlibrary	118870	111530	69849	72622.1	107939	44093	362.6	12.81	0	262143	61	hspb81	ppbhs286	yes	yes	0.0353282	Low YFP	High YFP
	Specimen_001_8xlibrary	93579.7	127957	47929	62915.5	111568	36957	3722.2	2476.6	262143	262143	61	hspb81	ppbhs286	yes	yes	0.665359	High YFP	High YFP
	Specimen_001_8xlibrary	132948	103499	84183	77459.5	97609.7	52007	2035.74	15090.2	29014	230953	61.1	hspb81	ppbhs286	yes	yes	7.41263	High YFP	High YFP
	Specimen_001_8xlibrary	72858.2	105552	45237	73578.9	108632	44389	1631.7	6203.09	53507.2	262143	61.1	hspb81	ppbhs286	yes	yes	3.80161	High YFP	High YFP
	Specimen_001_8xlibrary	125790	133608	61701	75794.5	117895	42133	372.22	10.98	159005	262143	61.1	hspb81	ppbhs286	yes	yes	0.0294987	High YFP	High YFP
	Specimen_001_8xlibrary	115696	92815.2	81692	103643	87462.6	77660	10567.2	17220.3	155299	176123	61.4	hspb81	ppbhs286	yes	yes	1.6296	High YFP	High YFP
	Specimen_001_8xlibrary	255980	170447	98423	125952	138118	59763	495.8	1966.03	17365.7	262143	61.6	hspb81	ppbhs286	yes	yes	3.96537	Low YFP	High YFP
	Specimen_001_8xlibrary	125856	94975.1	86845	42343.5	89560.3	30985	6796.16	15397	109485	214278	61.7	hspb81	ppbhs286	yes	yes	2.26555	High YFP	High YFP
	Specimen_001_8xlibrary	72808.6	83712	57000	37802.9	87852.9	28200	18078.2	17764.4	261379	107441	61.7	hspb81	ppbhs286	yes	yes	0.982643	High YFP	High YFP
	Specimen_001_8xlibrary	94750.3	107291	57876	84587.9	98011.9	56560	27959.4	36942.2	195807	67235.1	61.7	hspb81	ppbhs286	yes	yes	1.32128	High YFP	High YFP
	Specimen_001_8xlibrary	117135	119677	64144	54150.2	99898.4	35524	3899.06	7650.01	121082	262143	61.9	hspb81	ppbhs286	yes	yes	1.96201	High YFP	High YFP
	Specimen_001_8xlibrary	66901.2	88874.3	49333	44438.5	87255.3	33377	1164.76	1077.26	194479	262143	62	hspb81	ppbhs286	yes	yes	0.924877	High YFP	High YFP
	Specimen_001_8xlibrary	133297	92476	94465	33643.4	88658.6	24869	958.3	1474.98	105346	262143	62	hspb81	ppbhs286	yes	yes	1.53916	High YFP	High YFP
	Specimen_001_8xlibrary	61872.1	91226.9	44448	52927	93605	37056	401.82	29.89	262143	262143	62.1	hspb81	ppbhs286	yes	yes	0.0743865	High YFP	High YFP
	Specimen_001_8xlibrary	103774	98353.2	69148	53893.5	94518.4	37368	449.92	74.42	262143	262143	62.1	hspb81	ppbhs286	yes	yes	0.165407	High YFP	High YFP
	Specimen_001_8xlibrary	127924	96412.1	86956	41397.1	88004.4	30828	448.44	4331.61	5015.78	262143	62.2	hspb81	ppbhs286	yes	yes	9.65929	Low YFP	High YFP
	Specimen_001_8xlibrary	79331	90297.1	57577	36538.2	95154.8	25165	1852.96	2344.84	166285	262143	62.2	hspb81	ppbhs286	yes	yes	1.26546	High YFP	High YFP
	Specimen_001_8xlibrary	82223.6	94232.8	57184	45133.3	97080.8	30468	1822.62	15339.1	24901	140519	62.4	hspb81	ppbhs286	yes	yes	8.41594	Low YFP	High YFP
	Specimen_001_8xlibrary	103889	119456	56996	71909.5	111484	42272	4844.78	5759.01	203889	262143	62.4	hspb81	ppbhs286	yes	yes	1.1887	High YFP	High YFP
	Specimen_001_8xlibrary	172389	170171	66390	97751	184479	34726	6665.18	7979.41	206958	262143	62.5	hspb81	ppbhs286	yes	yes	1.19718	High YFP	High YFP
	Specimen_001_8xlibrary	140397	118969	77340	75668	123259	40232	5097.12	13615.8	91096	262143	62.5	hspb81	ppbhs286	yes	yes	2.67128	High YFP	High YFP
	Specimen_001_8xlibrary	117800	103089	74888	74700.8	106518	45960	51832.6	55539.9	242919	55600.4	62.5	hspb81	ppbhs286	yes	yes	1.07153	High YFP	High YFP
	Specimen_001_8xlibrary	113051	115661	64057	59849.7	103010	38077	5268.8	44802.1	28689.5	66147.4	62.6	hspb81	ppbhs286	yes	yes	8.50328	High YFP	High YFP
	Specimen_001_8xlibrary	128522	100498	83811	67502.8	96525.6	45831	6239.68	9311.04	165380	262143	62.6	hspb81	ppbhs286	yes	yes	1.49223	High YFP	High YFP
	Specimen_001_8xlibrary	125181	99473	82473	49403.9	92535.7	34989	1909.94	4187.04	96690.8	262143	62.6	hspb81	ppbhs286	yes	yes	2.19224	High YFP	High YFP
	Specimen_001_8xlibrary	148353	129228	75235	147557	122064	79223	5225.14	37718.1	33774.3	103106	62.6	hspb81	ppbhs286	yes	yes	7.21859	High YFP	High YFP
	Specimen_001_8xlibrary	184984	128039	94683	61454	111136	36239	378.88	75.03	46538	262143	62.7	hspb81	ppbhs286	yes	yes	0.198031	High YFP	High YFP
	Specimen_001_8xlibrary	76388.7	94073.4	53216	53188.2	92982.9	37488	30562	47497.7	166656	42159.5	62.9	hspb81	ppbhs286	yes	yes	1.55414	High YFP	High YFP
	Specimen_001_8xlibrary	97623.8	100222	63837	62900	101171	40745	9389.12	11083.7	213418	230892	62.9	hspb81	ppbhs286	yes	yes	1.18048	High YFP	High YFP
	Specimen_001_8xlibrary	114200	97474.6	76781	56930.4	96008.6	38861	7465.12	18032.2	103210	166018	63	hspb81	ppbhs286	yes	yes	2.41553	High YFP	High YFP
	Specimen_001_8xlibrary	129448	94541.8	89733	39946.7	88393.4	29617	7212.04	9709.37	184848	262143	63	hspb81	ppbhs286	yes	yes	1.34627	High YFP	High YFP
	Specimen_001_8xlibrary	169615	122869	90469	78804.1	110995	46529	14620.2	16440.7	227286	262143	63.1	hspb81	ppbhs286	yes	yes	1.12452	High YFP	High YFP
	Specimen_001_8xlibrary	171978	112776	99939	76712.8	100801	49875	8914.04	12164.6	184217	262143	63.2	hspb81	ppbhs286	yes	yes	1.36466	High YFP	High YFP
	Specimen_001_8xlibrary	85575.1	100553	55774	57815.5	96910.2	39098	593.48	3947.92	15134	262143	63.2	hspb81	ppbhs286	yes	yes	6.65215	Low YFP	High YFP
	Specimen_001_8xlibrary	116258	97811.4	77896	54374.5	93559.2	38088	4022.64	7965.99	120346	262143	63.3	hspb81	ppbhs286	yes	yes	1.98029	High YFP	High YFP
	Specimen_001_8xlibrary	92162.6	94244.9	64088	41679	94397.2	28936	6857.58	9040.2	188252	262143	63.4	hspb81	ppbhs286	yes	yes	1.31828	High YFP	High YFP
	Specimen_001_8xlibrary	90160.1	96590.6	61173	43776.9	97065.5	29557	1900.32	7740.29	51978.2	262143	63.5	hspb81	ppbhs286	yes	yes	4.07315	High YFP	High YFP
	Specimen_001_8xlibrary	118893	90302.6	86285	38376.4	93589.7	26873	5021.64	6566.04	185890	262143	63.6	hspb81	ppbhs286	yes	yes	1.30755	High YFP	High YFP
	Specimen_001_8xlibrary	105295	100666	68549	71469.9	101741	46037	479.52	1852.57	16125.6	262143	63.6	hspb81	ppbhs286	yes	yes	3.86338	Low YFP	High YFP
	Specimen_001_8xlibrary	136446	93934.6	95195	47260.8	90556	34203	3372.92	7149.81	110263	262143	63.6	hspb81	ppbhs286	yes	yes	2.11977	High YFP	High YFP
	Specimen_001_8xlibrary	176204	120152	96109	71136.2	104941	44425	495.06	2075.22	16358.5	262143	63.7	hspb81	ppbhs286	yes	yes	4.19186	Low YFP	High YFP
	Specimen_001_8xlibrary	105764	100972	68646	57603.8	93652.3	40310	7577.6	14372.8	131539	192900	63.8	hspb81	ppbhs286	yes	yes	1.89675	High YFP	High YFP
	Specimen_001_8xlibrary	81725.6	95531.4	56065	39476	92551.8	27953	18873	17735.8	262143	120794	63.8	hspb81	ppbhs286	yes	yes	0.939744	High YFP	High YFP
	Specimen_001_8xlibrary	74570.5	88066.1	55493	58624.3	89164.3	43089	10946.8	20993.8	132125	93114.1	63.9	hspb81	ppbhs286	yes	yes	1.9178	High YFP	High YFP
	Specimen_001_8xlibrary	108283	102570	69186	65519.6	104949	40914	2587.04	5632.74	103386	262143	63.9	hspb81	ppbhs286	yes	yes	2.17729	High YFP	High YFP
	Specimen_001_8xlibrary	72559.2	93112.2	51070	49584.4	91449.5	35534	630.48	2541.87	27321.2	262143	64.1	hspb81	ppbhs286	yes	yes	4.03164	High YFP	High YFP
	Specimen_001_8xlibrary	87203.1	98240.4	58173	71923.6	100561	46873	3291.52	3247.64	236178	262143	64.2	hspb81	ppbhs286	yes	yes	0.986669	High YFP	High YFP
	Specimen_001_8xlibrary	133950	93608.6	93779	48667.6	91005.8	35047	370	270.23	4307.13	262143	64.2	hspb81	ppbhs286	yes	yes	0.730351	Low YFP	High YFP
	Specimen_001_8xlibrary	66235.9	104274	41629	82225.8	100730	53497	15796	12763	262143	136044	64.4	hspb81	ppbhs286	yes	yes	0.807989	High YFP	High YFP
	Specimen_001_8xlibrary	108924	107836	66197	44834.4	95880.8	30645	4851.44	5577.23	210847	262143	64.4	hspb81	ppbhs286	yes	yes	1.1496	High YFP	High YFP
	Specimen_001_8xlibrary	105517	94080.9	73502	52872.3	86079.3	40254	458.8	2776.72	8802.55	262143	64.5	hspb81	ppbhs286	yes	yes	6.05214	Low YFP	High YFP
	Specimen_001_8xlibrary	61285.3	102509	39181	60236.7	102089	38669	483.96	2907.26	10675.9	262143	64.5	hspb81	ppbhs286	yes	yes	6.00723	Low YFP	High YFP
	Specimen_001_8xlibrary	130740	109702	78104	107737	112238	62908	26887.9	13585.3	262143	252277	64.6	hspb81	ppbhs286	yes	yes	0.505257	High YFP	High YFP
	Specimen_001_8xlibrary	120040	95347.5	82508	85615.8	98540.9	56940	540.94	3317.79	13857	262143	64.6	hspb81	ppbhs286	yes	yes	6.13338	Low YFP	High YFP
	Specimen_001_8xlibrary	114641	105496	71217	78936.5	105375	49093	4664.22	9594.69	117447	262143	64.6	hspb81	ppbhs286	yes	yes	2.05708	High YFP	High YFP
	Specimen_001_8xlibrary	94412.2	86395.6	71617	40153.1	84382.8	31185	2130.46	4427.38	104499	262143	64.6	hspb81	ppbhs286	yes	yes	2.07813	High YFP	High YFP
	Specimen_001_8xlibrary	79735	94955.8	55031	66133.1	101665	42631	529.1	6035.34	7103.31	262143	64.7	hspb81	ppbhs286	yes	yes	11.4068	Low YFP	Low YFP
	Specimen_001_8xlibrary	147030	97411.5	98918	36069.1	93439.1	25298	1393.42	7248.63	37172	262143	64.8	hspb81	ppbhs286	yes	yes	5.20204	High YFP	High YFP
	Specimen_001_8xlibrary	170565	120864	92485	151000	125837	78641	1321.64	21553.1	11628.5	207452	64.8	hspb81	ppbhs286	yes	yes	16.3079	Low YFP	Low YFP
	Specimen_001_8xlibrary	165935	113894	95481	72291.3	98282	48205	398.86	47.58	183467	262143	64.9	hspb81	ppbhs286	yes	yes	0.11929	High YFP	High YFP
	Specimen_001_8xlibrary	160110	115540	90817	69983.3	101288	45281	10445.8	74.42	262143	262143	64.9	hspb81	ppbhs286	yes	yes	0.00712437	High YFP	High YFP
	Specimen_001_8xlibrary	172570	151181	74808	86287.7	115558	48936	386.28	56.12	96785.5	262143	65.1	hspb81	ppbhs286	yes	yes	0.145283	High YFP	High YFP
	Specimen_001_8xlibrary	109928	92205.8	78132	51815.5	87520.2	38800	1112.96	2821.25	69446.4	262143	65.1	hspb81	ppbhs286	yes	yes	2.53491	High YFP	High YFP
	Specimen_001_8xlibrary	157425	108027	95504	63822	94982.3	44036	398.86	293.41	29751.4	262143	65.2	hspb81	ppbhs286	yes	yes	0.735622	High YFP	High YFP
	Specimen_001_8xlibrary	82689.8	101315	53488	50337.8	97348.2	33888	4461.46	4008.92	262143	262143	65.2	hspb81	ppbhs286	yes	yes	0.898567	High YFP	High YFP
	Specimen_001_8xlibrary	112197	95656.4	76868	37426.2	88102.2	27840	816.96	905.24	130718	262143	65.3	hspb81	ppbhs286	yes	yes	1.10806	High YFP	High YFP
	Specimen_001_8xlibrary	169900	111703	99680	143941	113841	82864	8051.2	28294.2	71206.6	157410	65.4	hspb81	ppbhs286	yes	yes	3.51429	High YFP	High YFP
	Specimen_001_8xlibrary	112407	103610	71100	131408	116592	73864	18235.8	60965.2	76839.9	48333.5	65.4	hspb81	ppbhs286	yes	yes	3.34316	High YFP	High YFP
	Specimen_001_8xlibrary	127466	140888	59293	92469.7	129997	46617	3746.62	11252.1	78769.7	262143	65.4	hspb81	ppbhs286	yes	yes	3.00326	High YFP	High YFP
	Specimen_001_8xlibrary	147014	113750	84701	78949.1	99659.3	51917	12486	19052.1	166768	202281	65.5	hspb81	ppbhs286	yes	yes	1.52588	High YFP	High YFP
	Specimen_001_8xlibrary	262143	191033	89931	119120	180730	43195	10701.9	34261.3	79086.2	200573	65.6	hspb81	ppbhs286	yes	yes	3.20142	High YFP	High YFP
	Specimen_001_8xlibrary	101053	88686.9	74674	40927.9	87798.8	30550	8298.36	12607.5	164944	210116	65.6	hspb81	ppbhs286	yes	yes	1.51927	High YFP	High YFP
	Specimen_001_8xlibrary	158768	154825	67205	148656	137726	70737	40441	630.74	262143	262143	65.6	hspb81	ppbhs286	yes	yes	0.0155965	High YFP	High YFP
	Specimen_001_8xlibrary	122687	95326.4	84346	43239.7	88732.3	31936	601.62	6275.07	9861.48	262143	65.8	hspb81	ppbhs286	yes	yes	10.4303	Low YFP	Low YFP
	Specimen_001_8xlibrary	136285	118700	75245	64295.6	99236.5	42461	358.16	11.59	0	262143	65.8	hspb81	ppbhs286	yes	yes	0.0323598	Low YFP	High YFP
	Specimen_001_8xlibrary	83341.8	103838	52600	50919.4	112404	29688	411.44	1781.2	6752.26	262143	65.8	hspb81	ppbhs286	yes	yes	4.32919	Low YFP	High YFP
	Specimen_001_8xlibrary	65545.5	87801.3	48924	43858.3	90159.9	31880	3302.62	9087.78	84721.4	189070	66	hspb81	ppbhs286	yes	yes	2.75169	High YFP	High YFP
	Specimen_001_8xlibrary	60839.8	88093.5	45261	45082.3	95402.3	30969	3927.92	3539.83	262143	262143	66.1	hspb81	ppbhs286	yes	yes	0.901197	High YFP	High YFP
	Specimen_001_8xlibrary	95125.5	93686	66543	51949.5	96943.6	35119	613.46	514.84	126224	262143	66.1	hspb81	ppbhs286	yes	yes	0.83924	High YFP	High YFP
	Specimen_001_8xlibrary	80506.1	101382	52041	60102.8	97941.1	40217	2253.3	3330.6	148579	262143	66.2	hspb81	ppbhs286	yes	yes	1.4781	High YFP	High YFP
	Specimen_001_8xlibrary	150241	110705	88941	66056.8	105083	41197	42139.3	43200.2	253487	91168	66.2	hspb81	ppbhs286	yes	yes	1.02518	High YFP	High YFP
	Specimen_001_8xlibrary	146034	111092	86149	74407	98757.3	49377	23952.3	47772.8	129427	80133	66.3	hspb81	ppbhs286	yes	yes	1.99449	High YFP	High YFP
	Specimen_001_8xlibrary	146210	115162	83205	55033.1	106627	33825	8938.46	11682.7	192363	262143	66.4	hspb81	ppbhs286	yes	yes	1.30702	High YFP	High YFP
	Specimen_001_8xlibrary	146744	112722	85316	48488.5	95301.8	33344	389.24	326.96	18985.6	262143	66.5	hspb81	ppbhs286	yes	yes	0.839996	Low YFP	High YFP
	Specimen_001_8xlibrary	131257	111228	77337	70004.7	98449.2	46601	455.84	4293.79	5511.74	262143	66.5	hspb81	ppbhs286	yes	yes	9.41951	Low YFP	High YFP
	Specimen_001_8xlibrary	55992.8	105653	34732	89289.9	97854.5	59800	4602.06	9022.51	123089	162683	66.5	hspb81	ppbhs286	yes	yes	1.96054	High YFP	High YFP
	Specimen_001_8xlibrary	110119	88959.3	81124	39308.8	89041.3	28932	453.62	2326.54	9922.16	262143	66.7	hspb81	ppbhs286	yes	yes	5.12883	Low YFP	High YFP
	Specimen_001_8xlibrary	190545	136370	91571	84960.1	111737	49831	685.98	11422.2	7353.71	262143	66.8	hspb81	ppbhs286	yes	yes	16.651	Low YFP	Low YFP
	Specimen_001_8xlibrary	110239	93869.2	76965	51282.7	97064.7	34625	1008.62	9517.22	17712.5	262143	66.8	hspb81	ppbhs286	yes	yes	9.43588	Low YFP	High YFP
	Specimen_001_8xlibrary	92837.4	97982	62095	77908.7	100932	50587	390.72	21.35	262143	262143	66.8	hspb81	ppbhs286	yes	yes	0.0546427	High YFP	High YFP
	Specimen_001_8xlibrary	82538.9	95153.2	56848	54030.4	100310	35300	4223.92	3103.07	262143	262143	66.8	hspb81	ppbhs286	yes	yes	0.734642	High YFP	High YFP
	Specimen_001_8xlibrary	121586	105077	75833	103130	101701	66457	856.18	6896.66	18648.5	262143	66.9	hspb81	ppbhs286	yes	yes	8.05515	Low YFP	High YFP
	Specimen_001_8xlibrary	125649	99440.1	82809	104685	114106	60125	41423	43188	249211	76266.6	67	hspb81	ppbhs286	yes	yes	1.04261	High YFP	High YFP
	Specimen_001_8xlibrary	125403	90815.5	90496	59139.3	96392.6	40208	6250.78	6278.12	245737	262143	67	hspb81	ppbhs286	yes	yes	1.00437	High YFP	High YFP
	Specimen_001_8xlibrary	102831	115294	58452	69272.1	104421	43476	7829.94	4821.44	262143	262143	67.1	hspb81	ppbhs286	yes	yes	0.61577	High YFP	High YFP
	Specimen_001_8xlibrary	160376	107908	97401	66001.3	105158	41133	1588.78	1493.28	214734	262143	67.1	hspb81	ppbhs286	yes	yes	0.939891	High YFP	High YFP
	Specimen_001_8xlibrary	134786	98147	90001	41491.8	93120.3	29201	851	1054.69	120656	262143	67.3	hspb81	ppbhs286	yes	yes	1.23935	High YFP	High YFP
	Specimen_001_8xlibrary	102995	96047.2	70277	45779.4	91960	32625	2325.82	1270.02	262143	262143	67.4	hspb81	ppbhs286	yes	yes	0.546053	High YFP	High YFP
	Specimen_001_8xlibrary	174408	139859	81725	240455	133681	117881	798.46	68.32	262143	262143	67.4	hspb81	ppbhs286	yes	yes	0.0855647	High YFP	High YFP
	Specimen_001_8xlibrary	136409	102906	86872	46301.1	99253.8	30572	531.32	1916.01	22678.8	262143	67.4	hspb81	ppbhs286	yes	yes	3.60613	Low YFP	High YFP
	Specimen_001_8xlibrary	142915	98628	94964	48199.9	94270.9	33508	16624.1	35295.2	120755	106146	67.5	hspb81	ppbhs286	yes	yes	2.12314	High YFP	High YFP
	Specimen_001_8xlibrary	113419	93186.6	79765	49116	91401	35217	588.3	9138.41	6389.48	262143	67.5	hspb81	ppbhs286	yes	yes	15.5336	Low YFP	Low YFP
	Specimen_001_8xlibrary	79271.8	94973.7	54701	86627.4	96222.3	59001	1232.1	2340.57	97052.2	262143	67.6	hspb81	ppbhs286	yes	yes	1.89966	High YFP	High YFP
	Specimen_001_8xlibrary	86107.9	97177	58071	66887.9	97631.6	44899	2647.72	3454.43	173184	262143	67.6	hspb81	ppbhs286	yes	yes	1.30468	High YFP	High YFP
	Specimen_001_8xlibrary	135433	96653.7	91830	54455.1	94217.5	37878	359.64	29.28	0	262143	67.6	hspb81	ppbhs286	yes	yes	0.0814148	Low YFP	High YFP
	Specimen_001_8xlibrary	94293	89664.5	68919	49752.4	85250.5	38247	4066.3	21394.5	45344.4	115535	67.7	hspb81	ppbhs286	yes	yes	5.26142	High YFP	High YFP
	Specimen_001_8xlibrary	170487	115399	96821	37671.9	104255	23681	448.44	3850.32	5642.75	262143	67.8	hspb81	ppbhs286	yes	yes	8.58603	Low YFP	High YFP
	Specimen_001_8xlibrary	61469.6	103616	38879	86870.8	105681	53871	83328.4	87752.2	247836	18362.9	67.9	hspb81	ppbhs286	yes	yes	1.05309	High YFP	High YFP
	Specimen_001_8xlibrary	84838.8	106536	52189	68000.1	99990	44569	12595.5	15436.1	207696	144078	68	hspb81	ppbhs286	yes	yes	1.22552	High YFP	High YFP
	Specimen_001_8xlibrary	108521	93073.6	76413	56735.8	91435.8	40665	28527	45488.9	162288	62538.4	68.2	hspb81	ppbhs286	yes	yes	1.59459	High YFP	High YFP
	Specimen_001_8xlibrary	85118.5	100925	55272	68354.5	103295	43368	435.12	84.18	216615	262143	68.3	hspb81	ppbhs286	yes	yes	0.193464	High YFP	High YFP
	Specimen_001_8xlibrary	154926	109041	93114	61212.1	99865.4	40170	1692.38	4349.3	79970.7	262143	68.3	hspb81	ppbhs286	yes	yes	2.56993	High YFP	High YFP
	Specimen_001_8xlibrary	65165.9	95133	44892	51201.3	95642.8	35084	564.62	752.13	69379.2	262143	68.5	hspb81	ppbhs286	yes	yes	1.3321	High YFP	High YFP
	Specimen_001_8xlibrary	138669	96399.6	94272	44249	90531.5	32032	1004.92	758.23	221046	262143	68.5	hspb81	ppbhs286	yes	yes	0.754518	High YFP	High YFP
	Specimen_001_8xlibrary	90733.6	93926.8	63308	36089.1	97394.7	24284	2586.3	4044.3	143944	262143	68.5	hspb81	ppbhs286	yes	yes	1.56374	High YFP	High YFP
	Specimen_001_8xlibrary	106337	105697	65933	55190.7	97322.1	37165	1808.56	10107.7	37424.2	262143	68.6	hspb81	ppbhs286	yes	yes	5.58881	High YFP	High YFP
	Specimen_001_8xlibrary	65735.7	88249	48817	40133.9	94635.9	27793	849.52	486.17	260951	262143	68.6	hspb81	ppbhs286	yes	yes	0.572288	High YFP	High YFP
	Specimen_001_8xlibrary	73582.6	92166	52322	46860.5	96012.3	31986	844.34	4895.25	25638.9	262143	68.7	hspb81	ppbhs286	yes	yes	5.79772	High YFP	High YFP
	Specimen_001_8xlibrary	147710	99209	97575	47296.4	99133.7	31267	18340.2	24767.8	190243	156336	68.7	hspb81	ppbhs286	yes	yes	1.35047	High YFP	High YFP
	Specimen_001_8xlibrary	102114	92366.6	72452	38697.6	91095	27840	1245.42	4268.78	54031.6	262143	68.8	hspb81	ppbhs286	yes	yes	3.42758	High YFP	High YFP
	Specimen_001_8xlibrary	73792.8	96173.5	50285	62240.7	100694	40509	7900.24	8776.68	225047	220405	68.8	hspb81	ppbhs286	yes	yes	1.11094	High YFP	High YFP
	Specimen_001_8xlibrary	98599.1	109500	59012	66696.9	113735	38432	372.96	56.12	34566.3	262143	68.9	hspb81	ppbhs286	yes	yes	0.150472	High YFP	High YFP
	Specimen_001_8xlibrary	80267.8	90427.4	58173	64116.6	94952.7	44253	1846.3	2418.65	160489	262143	68.9	hspb81	ppbhs286	yes	yes	1.31	High YFP	High YFP
	Specimen_001_8xlibrary	68105.2	92629.2	48185	56772.1	95830.4	38825	18226.9	17547.3	262143	101744	69	hspb81	ppbhs286	yes	yes	0.96271	High YFP	High YFP
	Specimen_001_8xlibrary	125456	105787	77721	95832.2	105524	59517	2592.22	682.59	262143	262143	69	hspb81	ppbhs286	yes	yes	0.263323	High YFP	High YFP
	Specimen_001_8xlibrary	110165	89159.7	80976	45780.1	89677.3	33456	432.9	2393.64	7374.84	262143	69.1	hspb81	ppbhs286	yes	yes	5.52931	Low YFP	High YFP
	Specimen_001_8xlibrary	113371	91835.7	80904	48039.3	93766.5	33576	423.28	1614.06	9374.43	262143	69.2	hspb81	ppbhs286	yes	yes	3.81322	Low YFP	High YFP
	Specimen_001_8xlibrary	68458.1	95658.4	46901	73302.9	95156.6	50485	1266.88	2817.59	83857	262143	69.2	hspb81	ppbhs286	yes	yes	2.22404	High YFP	High YFP
	Specimen_001_8xlibrary	61893.6	98212.1	41301	68002.3	97040.8	45925	394.42	620.37	12195.1	262143	69.2	hspb81	ppbhs286	yes	yes	1.57287	Low YFP	High YFP
	Specimen_001_8xlibrary	142263	96585.8	96529	42579.6	88697	31461	421.06	1620.77	8976.56	262143	69.4	hspb81	ppbhs286	yes	yes	3.84926	Low YFP	High YFP
	Specimen_001_8xlibrary	182871	126855	94475	99495.2	117820	55343	4661.26	10845.2	103833	262143	69.4	hspb81	ppbhs286	yes	yes	2.32666	High YFP	High YFP
	Specimen_001_8xlibrary	146533	98183.3	97809	45270.2	95923.9	30929	4663.48	13754.9	81910.5	262143	69.4	hspb81	ppbhs286	yes	yes	2.94949	High YFP	High YFP
	Specimen_001_8xlibrary	133911	94878.8	92497	59273.3	91648.8	42385	377.4	31.11	99767.7	262143	69.4	hspb81	ppbhs286	yes	yes	0.0824324	High YFP	High YFP
	Specimen_001_8xlibrary	113318	97432.3	76221	56087.6	93862.6	39161	1217.3	1785.47	125053	262143	69.5	hspb81	ppbhs286	yes	yes	1.46675	High YFP	High YFP
	Specimen_001_8xlibrary	110387	92600.8	78124	49689.5	94510.5	34456	4712.32	18709.9	60902.1	154663	69.6	hspb81	ppbhs286	yes	yes	3.97043	High YFP	High YFP
	Specimen_001_8xlibrary	150440	100292	98305	59575.2	98155.2	39777	1693.86	4945.27	70411.6	262143	69.6	hspb81	ppbhs286	yes	yes	2.91953	High YFP	High YFP
	Specimen_001_8xlibrary	235543	201458	76624	95708.6	141870	44212	16946	22454.1	193570	262143	69.6	hspb81	ppbhs286	yes	yes	1.32504	High YFP	High YFP
	Specimen_001_8xlibrary	95016	90724.5	68636	48245	93721.5	33736	384.06	18.91	256459	262143	69.7	hspb81	ppbhs286	yes	yes	0.0492371	High YFP	High YFP
	Specimen_001_8xlibrary	112706	108130	68310	93081.6	102157	59714	16647.8	86262.5	49480	34250.3	69.7	hspb81	ppbhs286	yes	yes	5.18162	High YFP	High YFP
	Specimen_001_8xlibrary	60126.5	89320.2	44116	36735.1	90957.8	26468	10827.7	11272.2	243304	139829	69.9	hspb81	ppbhs286	yes	yes	1.04105	High YFP	High YFP
	Specimen_001_8xlibrary	158002	103850	99709	47317.1	89953.7	34473	2611.46	7648.79	76972.6	262143	69.9	hspb81	ppbhs286	yes	yes	2.92893	High YFP	High YFP
	Specimen_001_8xlibrary	172082	118454	95206	109368	103193	69458	1522.18	4981.26	60868.1	262143	69.9	hspb81	ppbhs286	yes	yes	3.27245	High YFP	High YFP
	Specimen_001_8xlibrary	139734	99598.9	91945	60449.9	92985.4	42605	497.28	3679.52	9384.23	262143	70	hspb81	ppbhs286	yes	yes	7.39929	Low YFP	High YFP
	Specimen_001_8xlibrary	77745.9	96726.3	52676	55370.5	95938.1	37824	1408.22	10607.9	25766.3	192126	70.1	hspb81	ppbhs286	yes	yes	7.53284	High YFP	High YFP
	Specimen_001_8xlibrary	78917.3	96182.5	53772	62937.7	98375.5	41928	502.46	5305.17	6764.6	262143	70.2	hspb81	ppbhs286	yes	yes	10.5584	Low YFP	Low YFP
	Specimen_001_8xlibrary	91357.4	102753	58268	62926.6	99921.5	41272	3697.78	11357	76914.6	210872	70.2	hspb81	ppbhs286	yes	yes	3.0713	High YFP	High YFP
	Specimen_001_8xlibrary	122085	111098	72017	87123.2	106427	53649	789.58	1982.5	56067.5	262143	70.3	hspb81	ppbhs286	yes	yes	2.51083	High YFP	High YFP
	Specimen_001_8xlibrary	133075	97281.6	89649	46520.1	90636.5	33637	34140.6	39445.7	224458	88437.3	70.3	hspb81	ppbhs286	yes	yes	1.15539	High YFP	High YFP
	Specimen_001_8xlibrary	141205	102466	90313	54213.1	95526.4	37193	2953.34	14260.6	47569.5	259569	70.3	hspb81	ppbhs286	yes	yes	4.82863	High YFP	High YFP
	Specimen_001_8xlibrary	129728	96761.5	87864	38352	90087.3	27900	401.08	1150.46	8093.56	262143	70.3	hspb81	ppbhs286	yes	yes	2.86841	Low YFP	High YFP
	Specimen_001_8xlibrary	105466	108929	63452	58524.4	114123	33608	5162.24	13081.5	96122.1	211345	70.5	hspb81	ppbhs286	yes	yes	2.53406	High YFP	High YFP
	Specimen_001_8xlibrary	107586	97811.4	72085	41028.6	97531.6	27569	376.66	21.35	136290	262143	70.6	hspb81	ppbhs286	yes	yes	0.0566824	High YFP	High YFP
	Specimen_001_8xlibrary	147357	104855	92100	37684.5	92207.7	26784	1511.82	8722.39	34449.7	262143	70.6	hspb81	ppbhs286	yes	yes	5.76946	High YFP	High YFP
	Specimen_001_8xlibrary	132629	100797	86233	52683.6	95628.6	36105	1115.92	13607.3	14455.6	255510	70.6	hspb81	ppbhs286	yes	yes	12.1938	Low YFP	Low YFP
	Specimen_001_8xlibrary	106295	109994	63332	87456.2	112224	51072	16798	7538.99	262143	262143	70.6	hspb81	ppbhs286	yes	yes	0.448803	High YFP	High YFP
	Specimen_001_8xlibrary	91433.7	102566	58423	69315.1	109022	41667	873.2	609.39	218373	262143	70.7	hspb81	ppbhs286	yes	yes	0.697881	High YFP	High YFP
	Specimen_001_8xlibrary	126926	120545	69005	77384.8	111626	45433	1231.36	4235.23	53589.4	262143	70.7	hspb81	ppbhs286	yes	yes	3.43947	High YFP	High YFP
	Specimen_001_8xlibrary	94672.6	88518.9	70092	31498.1	90760.6	22744	375.18	517.89	4869.4	262143	70.9	hspb81	ppbhs286	yes	yes	1.38038	Low YFP	High YFP
	Specimen_001_8xlibrary	104379	93767.2	72953	43898.3	87473.5	32889	5659.52	27150.5	51114.2	100780	71	hspb81	ppbhs286	yes	yes	4.79731	High YFP	High YFP
	Specimen_001_8xlibrary	80543.8	103016	51240	58491.8	99556.4	38504	6489.8	8755.94	183353	241139	71	hspb81	ppbhs286	yes	yes	1.34918	High YFP	High YFP
	Specimen_001_8xlibrary	94304.1	100734	61353	54668.2	98749.7	36281	3071	7566.44	93731.3	262143	71	hspb81	ppbhs286	yes	yes	2.46384	High YFP	High YFP
	Specimen_001_8xlibrary	89275.1	92817.2	63035	56328.1	97765.2	37759	1431.9	1939.19	144150	262143	71.1	hspb81	ppbhs286	yes	yes	1.35428	High YFP	High YFP
	Specimen_001_8xlibrary	80158.3	105120	49974	102515	107684	62390	2780.92	1654.32	262143	262143	71.2	hspb81	ppbhs286	yes	yes	0.594882	High YFP	High YFP
	Specimen_001_8xlibrary	138117	107251	84397	64723.4	94157.7	45049	396.64	21.35	262143	262143	71.2	hspb81	ppbhs286	yes	yes	0.0538271	High YFP	High YFP
	Specimen_001_8xlibrary	141789	106269	87441	39476.8	94611.5	27345	380.36	206.18	18817.1	262143	71.3	hspb81	ppbhs286	yes	yes	0.542065	Low YFP	High YFP
	Specimen_001_8xlibrary	92699.1	104434	58172	67161.7	101184	43500	511.34	2846.87	13423.6	262143	71.4	hspb81	ppbhs286	yes	yes	5.56747	Low YFP	High YFP
	Specimen_001_8xlibrary	119883	95061.6	82648	39301.4	87750.6	29352	6946.38	13312	129591	236076	71.5	hspb81	ppbhs286	yes	yes	1.9164	High YFP	High YFP
	Specimen_001_8xlibrary	262143	186565	92085	96215.5	202095	31201	13635.2	51537.1	67496.1	133339	71.5	hspb81	ppbhs286	yes	yes	3.7797	High YFP	High YFP
	Specimen_001_8xlibrary	74003.7	105474	45982	33008.4	92438.3	23402	10308.9	23392.9	111426	82929.3	71.6	hspb81	ppbhs286	yes	yes	2.26918	High YFP	High YFP
	Specimen_001_8xlibrary	82622.5	100999	53612	68431.5	95802.9	46812	7086.24	24274.3	72577.9	89225.5	71.7	hspb81	ppbhs286	yes	yes	3.42556	High YFP	High YFP
	Specimen_001_8xlibrary	142684	102835	90931	89025	96667.1	60355	11686.1	27066.9	109639	138189	71.7	hspb81	ppbhs286	yes	yes	2.31617	High YFP	High YFP
	Specimen_001_8xlibrary	103949	91147	74741	35909.2	90329.3	26053	2104.56	27672.7	16473.5	98471.1	71.9	hspb81	ppbhs286	yes	yes	13.1489	Low YFP	Low YFP
	Specimen_001_8xlibrary	50114.3	87125.7	37696	61552.5	90853.6	44400	9890.1	28871.9	86478.2	45501.4	72.1	hspb81	ppbhs286	yes	yes	2.91927	High YFP	High YFP
	Specimen_001_8xlibrary	74856.9	103516	47392	69255.1	113502	39988	2271.8	4377.97	114141	262143	72.1	hspb81	ppbhs286	yes	yes	1.92709	High YFP	High YFP
	Specimen_001_8xlibrary	75078.9	109847	44793	111910	99761.2	73517	2413.88	10470.7	51281.7	187967	72.1	hspb81	ppbhs286	yes	yes	4.33768	High YFP	High YFP
	Specimen_001_8xlibrary	177926	119764	97363	155128	111329	91319	806.6	7740.9	14935.7	262143	72.2	hspb81	ppbhs286	yes	yes	9.59695	Low YFP	High YFP
	Specimen_001_8xlibrary	95475.5	98369.5	63608	54737.8	102401	35032	9465.34	9573.95	249160	261420	72.2	hspb81	ppbhs286	yes	yes	1.01147	High YFP	High YFP
	Specimen_001_8xlibrary	127822	93865.4	89244	43461.7	90837.6	31356	6181.22	7026.59	216966	262143	72.3	hspb81	ppbhs286	yes	yes	1.13676	High YFP	High YFP
	Specimen_001_8xlibrary	110186	92785.8	77826	54441.1	84646.5	42150	4969.1	7668.31	157373	262143	72.3	hspb81	ppbhs286	yes	yes	1.5432	High YFP	High YFP
	Specimen_001_8xlibrary	148716	111040	87773	50855	97402.9	34217	421.06	1992.87	7300.49	262143	72.4	hspb81	ppbhs286	yes	yes	4.73298	Low YFP	High YFP
	Specimen_001_8xlibrary	71821.4	95715.2	49176	45626.2	93407.4	32012	515.04	2585.18	15157.6	262143	72.4	hspb81	ppbhs286	yes	yes	5.01938	Low YFP	High YFP
	Specimen_001_8xlibrary	124524	100316	81351	41814.4	93275.8	29379	13230.5	32460.5	103894	100562	72.4	hspb81	ppbhs286	yes	yes	2.45347	High YFP	High YFP
	Specimen_001_8xlibrary	136969	91744.7	97841	65768.2	91191.9	47265	418.1	1116.3	12338.1	262143	72.5	hspb81	ppbhs286	yes	yes	2.66994	Low YFP	High YFP
	Specimen_001_8xlibrary	86861.2	98696.8	57677	84380.7	98193.7	56317	3942.72	4195.58	223504	262143	72.5	hspb81	ppbhs286	yes	yes	1.06413	High YFP	High YFP
	Specimen_001_8xlibrary	158473	108849	95414	94585.3	120904	51270	683.76	2264.32	36838.4	262143	72.6	hspb81	ppbhs286	yes	yes	3.31157	High YFP	High YFP
	Specimen_001_8xlibrary	87542	92212	62217	52762.7	96932.1	35673	390.72	18.91	262143	262143	72.6	hspb81	ppbhs286	yes	yes	0.0483978	High YFP	High YFP
	Specimen_001_8xlibrary	199872	148936	87949	114794	157069	47897	7474.74	20506.4	90880.1	255506	72.7	hspb81	ppbhs286	yes	yes	2.74342	High YFP	High YFP
	Specimen_001_8xlibrary	127515	93401.2	89472	39227.4	90203.8	28500	3691.86	11270.4	77368.1	262143	72.7	hspb81	ppbhs286	yes	yes	3.05276	High YFP	High YFP
	Specimen_001_8xlibrary	127460	121977	68482	106337	126234	55206	44679	9429.99	262143	262143	72.7	hspb81	ppbhs286	yes	yes	0.211061	High YFP	High YFP
	Specimen_001_8xlibrary	132331	90840.6	95469	41677.5	87017.1	31389	5085.28	11712.6	105633	262143	72.7	hspb81	ppbhs286	yes	yes	2.30324	High YFP	High YFP
	Specimen_001_8xlibrary	63432.8	131405	31636	73417.6	106027	45380	644.54	5417.41	13499.6	262143	72.7	hspb81	ppbhs286	yes	yes	8.40508	Low YFP	High YFP
	Specimen_001_8xlibrary	130031	103968	81965	68626.1	98948	45453	7317.12	7932.44	229728	262143	72.7	hspb81	ppbhs286	yes	yes	1.08409	High YFP	High YFP
	Specimen_001_8xlibrary	93798	105092	58493	54323.4	95761.9	37177	6124.24	24977.1	60439.4	98444.2	72.7	hspb81	ppbhs286	yes	yes	4.07839	High YFP	High YFP
	Specimen_001_8xlibrary	146271	104374	91843	67299.3	97952.9	45027	390.72	52.46	125725	262143	72.7	hspb81	ppbhs286	yes	yes	0.134265	High YFP	High YFP
	Specimen_001_8xlibrary	139215	102937	88633	51483.3	92986.3	36285	419.58	95.77	147864	262143	72.7	hspb81	ppbhs286	yes	yes	0.228252	High YFP	High YFP
	Specimen_001_8xlibrary	168703	170703	64768	73563.4	131579	36640	3928.66	10445	89424.5	262143	72.7	hspb81	ppbhs286	yes	yes	2.65867	High YFP	High YFP
	Specimen_001_8xlibrary	95289.8	86464.7	72225	49777.6	88683.5	36785	474.34	2470.5	11542.6	262143	72.8	hspb81	ppbhs286	yes	yes	5.20829	Low YFP	High YFP
	Specimen_001_8xlibrary	148746	101003	96514	45168.9	95842.3	30886	1368.26	1742.16	150876	262143	72.9	hspb81	ppbhs286	yes	yes	1.27327	High YFP	High YFP
	Specimen_001_8xlibrary	106962	94597.3	74102	42632.9	91027.2	30694	370.74	0.61	262143	262143	72.9	hspb81	ppbhs286	yes	yes	0.00164536	High YFP	High YFP
	Specimen_001_8xlibrary	82065.3	107215	50163	66252.2	100864	43047	9238.16	7127.85	262143	262143	72.9	hspb81	ppbhs286	yes	yes	0.771566	High YFP	High YFP
	Specimen_001_8xlibrary	85007.5	95100	58581	54538.7	95873.3	37281	3337.4	6683.77	116558	262143	73.1	hspb81	ppbhs286	yes	yes	2.00269	High YFP	High YFP
	Specimen_001_8xlibrary	76854.2	94137.2	53504	57404.8	97483.4	38592	954.6	7014.39	22013.7	262143	73.1	hspb81	ppbhs286	yes	yes	7.34799	Low YFP	High YFP
	Specimen_001_8xlibrary	99119.3	90209.3	72009	37439.6	92183.2	26617	418.1	1055.91	13043.7	262143	73.1	hspb81	ppbhs286	yes	yes	2.5255	Low YFP	High YFP
	Specimen_001_8xlibrary	181082	119910	98969	65686.8	109658	39257	57392.9	51186.9	262143	92737.2	73.1	hspb81	ppbhs286	yes	yes	0.891868	High YFP	High YFP
	Specimen_001_8xlibrary	92181.8	112878	53520	92892.9	105567	57668	3820.62	7741.51	116995	262143	73.1	hspb81	ppbhs286	yes	yes	2.02624	High YFP	High YFP
	Specimen_001_8xlibrary	124809	97718.1	83705	68317.5	93908.1	47677	420.32	534.36	26863.8	262143	73.2	hspb81	ppbhs286	yes	yes	1.27132	High YFP	High YFP
	Specimen_001_8xlibrary	81102.5	107372	49502	80924.2	99572.8	53262	19428.7	22054.6	226587	96399.4	73.2	hspb81	ppbhs286	yes	yes	1.13515	High YFP	High YFP
	Specimen_001_8xlibrary	169267	114764	96660	80576.4	108423	48704	17058.5	13833	262143	262143	73.3	hspb81	ppbhs286	yes	yes	0.810915	High YFP	High YFP
	Specimen_001_8xlibrary	145738	115050	83017	67022.5	101871	43117	12341.7	16998.9	184687	224745	73.3	hspb81	ppbhs286	yes	yes	1.37735	High YFP	High YFP
	Specimen_001_8xlibrary	124028	105464	77072	85658	102589	54720	748.88	12968	7748.67	250719	73.6	hspb81	ppbhs286	yes	yes	17.3165	Low YFP	Low YFP
	Specimen_001_8xlibrary	62732.8	118279	34759	80713.3	109419	48343	2530.8	2896.89	195935	262143	73.6	hspb81	ppbhs286	yes	yes	1.14465	High YFP	High YFP
	Specimen_001_8xlibrary	145530	113880	83750	56457.6	99973.1	37010	510.6	1340.78	28357.5	262143	73.6	hspb81	ppbhs286	yes	yes	2.62589	High YFP	High YFP
	Specimen_001_8xlibrary	69651.8	111943	40777	78192.1	113339	45213	1169.2	2640.69	79777.9	262143	73.8	hspb81	ppbhs286	yes	yes	2.25854	High YFP	High YFP
	Specimen_001_8xlibrary	78321.6	94905.8	54084	58497	96303.7	39808	868.02	6581.9	20011.9	262143	73.8	hspb81	ppbhs286	yes	yes	7.58266	Low YFP	High YFP
	Specimen_001_8xlibrary	91042.2	102211	58375	72574	103497	45955	15229.2	17232.5	226108	138495	73.9	hspb81	ppbhs286	yes	yes	1.13154	High YFP	High YFP
	Specimen_001_8xlibrary	94414.4	97792.7	63272	69128.6	98128.8	46168	2695.82	9933.85	61492.9	249149	73.9	hspb81	ppbhs286	yes	yes	3.68491	High YFP	High YFP
	Specimen_001_8xlibrary	101895	99188.9	67324	53447.2	90518.9	38696	1486.66	33594.5	8748.11	79510.2	73.9	hspb81	ppbhs286	yes	yes	22.5973	Low YFP	Low YFP
	Specimen_001_8xlibrary	121165	99188.6	80056	71020	94577.9	49212	7045.54	22733.5	77027.8	139717	74.1	hspb81	ppbhs286	yes	yes	3.22665	High YFP	High YFP
	Specimen_001_8xlibrary	169581	131560	84476	82535.9	101014	53548	9884.18	16696.9	149443	262143	74.1	hspb81	ppbhs286	yes	yes	1.68926	High YFP	High YFP
	Specimen_001_8xlibrary	115513	99374.9	76179	65110.4	99990	42675	3131.68	17451.5	41550.5	173515	74.2	hspb81	ppbhs286	yes	yes	5.57256	High YFP	High YFP
	Specimen_001_8xlibrary	144284	107086	88301	44858.8	98005.4	29997	6746.58	9612.99	174008	262143	74.2	hspb81	ppbhs286	yes	yes	1.42487	High YFP	High YFP
	Specimen_001_8xlibrary	135440	94298.2	94129	55934.4	87235.3	42021	7858.8	8650.41	227076	262143	74.3	hspb81	ppbhs286	yes	yes	1.10073	High YFP	High YFP
	Specimen_001_8xlibrary	62077.9	92378.2	44040	36985.9	94951.1	25528	8405.66	8433.86	249904	192952	74.3	hspb81	ppbhs286	yes	yes	1.00335	High YFP	High YFP
	Specimen_001_8xlibrary	248362	181603	89628	73996.3	137160	35356	981.24	9280.54	17390.8	262143	74.4	hspb81	ppbhs286	yes	yes	9.45797	Low YFP	High YFP
	Specimen_001_8xlibrary	131579	96796.8	89085	58676.1	95998.1	40057	427.72	2681.56	6076.62	262143	74.5	hspb81	ppbhs286	yes	yes	6.26943	Low YFP	High YFP
	Specimen_001_8xlibrary	127936	96914.8	86513	36071.3	90583.9	26097	1044.14	3010.96	59079.2	262143	74.6	hspb81	ppbhs286	yes	yes	2.88367	High YFP	High YFP
	Specimen_001_8xlibrary	118787	97671.7	79704	42628.4	81344.6	34344	377.4	7.93	262143	262143	74.6	hspb81	ppbhs286	yes	yes	0.0210122	High YFP	High YFP
	Specimen_001_8xlibrary	123328	97579.9	82829	44323.8	95173.9	30521	17733.4	26183.6	173881	123473	74.6	hspb81	ppbhs286	yes	yes	1.47652	High YFP	High YFP
	Specimen_001_8xlibrary	91542.4	93011.4	64501	53302.2	96123.2	36341	572.76	635.01	85535.7	262143	74.7	hspb81	ppbhs286	yes	yes	1.10868	High YFP	High YFP
	Specimen_001_8xlibrary	165611	197853	54856	108348	196738	36092	39603.3	38060.9	262143	114063	74.7	hspb81	ppbhs286	yes	yes	0.961054	High YFP	High YFP
	Specimen_001_8xlibrary	87949	96422.1	59777	57805.1	96128.2	39409	9532.68	9527.59	252225	241984	74.7	hspb81	ppbhs286	yes	yes	0.999466	High YFP	High YFP
	Specimen_001_8xlibrary	84684.9	95567.8	58073	49727.3	97710.1	33353	11533.6	18164	161178	122217	74.8	hspb81	ppbhs286	yes	yes	1.57487	High YFP	High YFP
	Specimen_001_8xlibrary	145509	98724.4	96593	56779.5	92177.1	40369	4440.74	16515.1	64684.9	230965	74.8	hspb81	ppbhs286	yes	yes	3.71901	High YFP	High YFP
	Specimen_001_8xlibrary	110658	91268.3	79459	43260.4	89835.3	31559	2399.82	6955.22	76671.5	262143	74.8	hspb81	ppbhs286	yes	yes	2.89823	High YFP	High YFP
	Specimen_001_8xlibrary	74721.5	92484.2	52949	57547.6	94283.6	40001	15483	14438.1	262143	135667	74.9	hspb81	ppbhs286	yes	yes	0.932511	High YFP	High YFP
	Specimen_001_8xlibrary	73411.7	90770.5	53003	40055.5	93011.9	28223	7322.3	12226.8	149152	157394	75.1	hspb81	ppbhs286	yes	yes	1.66981	High YFP	High YFP
	Specimen_001_8xlibrary	125608	107798	76364	51344.9	96715.9	34792	399.6	1480.47	6027.37	262143	75.1	hspb81	ppbhs286	yes	yes	3.70488	Low YFP	High YFP
	Specimen_001_8xlibrary	153690	139832	72031	41946.2	104592	26283	5797.9	30098	47313.8	133858	75.2	hspb81	ppbhs286	yes	yes	5.19119	High YFP	High YFP
	Specimen_001_8xlibrary	101771	95390.4	69920	57745.2	90587.6	41776	12904.9	16995.8	193406	156972	75.2	hspb81	ppbhs286	yes	yes	1.31701	High YFP	High YFP
	Specimen_001_8xlibrary	89036.8	95437	61141	49477.1	92694.1	34981	1649.46	6857.01	49083.4	262143	75.2	hspb81	ppbhs286	yes	yes	4.15712	High YFP	High YFP
	Specimen_001_8xlibrary	95405.2	89015.9	70240	39654.4	86292.6	30116	418.1	2015.44	6833.74	262143	75.3	hspb81	ppbhs286	yes	yes	4.82047	Low YFP	High YFP
	Specimen_001_8xlibrary	155576	123259	82719	140803	117677	78415	10765.5	10251.7	262143	262143	75.3	hspb81	ppbhs286	yes	yes	0.952268	High YFP	High YFP
	Specimen_001_8xlibrary	128932	100020	84480	58781.9	93530.4	41188	3666.7	9713.64	89088.2	262143	75.5	hspb81	ppbhs286	yes	yes	2.64915	High YFP	High YFP
	Specimen_001_8xlibrary	148537	100302	97052	61935	96111.4	42232	401.82	1258.43	7553.3	262143	75.6	hspb81	ppbhs286	yes	yes	3.13183	Low YFP	High YFP
	Specimen_001_8xlibrary	145091	111166	85536	73163.8	120256	39872	4423.72	19230.9	55318.3	197779	75.6	hspb81	ppbhs286	yes	yes	4.34721	High YFP	High YFP
	Specimen_001_8xlibrary	103054	92268	73197	45301.3	89088.3	33325	378.88	260.47	13405.6	262143	75.6	hspb81	ppbhs286	yes	yes	0.687474	Low YFP	High YFP
	Specimen_001_8xlibrary	125933	91656.9	90044	45527	90151.6	33096	5134.12	14008.7	89233.8	235658	75.7	hspb81	ppbhs286	yes	yes	2.72854	High YFP	High YFP
	Specimen_001_8xlibrary	100667	100256	65805	65755.7	105053	41021	3372.92	3926.57	200775	262143	75.7	hspb81	ppbhs286	yes	yes	1.16415	High YFP	High YFP
	Specimen_001_8xlibrary	67863.9	87708.6	50708	44660.5	90817.6	32228	391.46	235.46	28835.1	262143	75.7	hspb81	ppbhs286	yes	yes	0.601492	High YFP	High YFP
	Specimen_001_8xlibrary	118245	99249.2	78079	63085	93964.4	43999	6908.64	14568.6	117734	212765	75.8	hspb81	ppbhs286	yes	yes	2.10876	High YFP	High YFP
	Specimen_001_8xlibrary	81876.6	95435.5	56225	56089.8	100355	36629	10647.1	6277.51	262143	262143	76	hspb81	ppbhs286	yes	yes	0.589597	High YFP	High YFP
	Specimen_001_8xlibrary	134679	96385.8	91573	56089.8	89952.3	40865	4038.18	20136.7	47810.8	175328	76	hspb81	ppbhs286	yes	yes	4.98658	High YFP	High YFP
	Specimen_001_8xlibrary	97154.6	89260.4	71332	54200.6	92540.9	38384	387.02	332.45	16921.6	262143	76	hspb81	ppbhs286	yes	yes	0.859	Low YFP	High YFP
	Specimen_001_8xlibrary	126039	97831.3	84432	65943.6	94707.2	45632	3254.52	15418.4	49118.1	214292	76	hspb81	ppbhs286	yes	yes	4.73752	High YFP	High YFP
	Specimen_001_8xlibrary	151728	99654.8	99781	42258.4	97787.8	28321	1201.76	2441.83	89770.4	262143	76.1	hspb81	ppbhs286	yes	yes	2.03188	High YFP	High YFP
	Specimen_001_8xlibrary	134218	100527	87500	38460.8	89738.1	28088	645.28	2231.99	32852.6	262143	76.2	hspb81	ppbhs286	yes	yes	3.45895	High YFP	High YFP
	Specimen_001_8xlibrary	225234	151022	97740	84682.6	105565	52572	468.42	278.16	96937.1	262143	76.2	hspb81	ppbhs286	yes	yes	0.593826	High YFP	High YFP
	Specimen_001_8xlibrary	94357.4	96888.4	63824	53752.1	95383.4	36932	415.14	694.79	18706.4	262143	76.2	hspb81	ppbhs286	yes	yes	1.67363	Low YFP	High YFP
	Specimen_001_8xlibrary	177311	136011	85436	49662.9	117397	27724	10779.6	16065	169933	262143	76.3	hspb81	ppbhs286	yes	yes	1.49031	High YFP	High YFP
	Specimen_001_8xlibrary	80294.4	90894.9	57893	96624	102656	61685	418.84	787.51	17735.6	262143	76.4	hspb81	ppbhs286	yes	yes	1.88022	Low YFP	High YFP
	Specimen_001_8xlibrary	174141	114547	99632	91740	101917	58992	407	1021.75	10632	262143	76.6	hspb81	ppbhs286	yes	yes	2.51044	Low YFP	High YFP
	Specimen_001_8xlibrary	150112	112974	87080	47627.1	96016.1	32508	389.24	194.59	31900.6	262143	76.7	hspb81	ppbhs286	yes	yes	0.499923	High YFP	High YFP
	Specimen_001_8xlibrary	119614	99141.8	79069	74451.4	100850	48381	7018.16	15852.1	110013	197804	76.8	hspb81	ppbhs286	yes	yes	2.25872	High YFP	High YFP
	Specimen_001_8xlibrary	102473	105850	63445	76153.4	102001	48929	10083.2	20453.3	124548	131336	76.8	hspb81	ppbhs286	yes	yes	2.02845	High YFP	High YFP
	Specimen_001_8xlibrary	85581	100540	55785	70434.7	100328	46009	27995.7	34532.7	209744	64965.8	76.9	hspb81	ppbhs286	yes	yes	1.2335	High YFP	High YFP
	Specimen_001_8xlibrary	95386	103176	60588	66789.4	100846	43404	2339.88	3919.86	132034	262143	76.9	hspb81	ppbhs286	yes	yes	1.67524	High YFP	High YFP
	Specimen_001_8xlibrary	89502.3	99560.7	58915	62651.4	96940.6	42355	9584.48	15997.9	151062	146660	77.1	hspb81	ppbhs286	yes	yes	1.66914	High YFP	High YFP
	Specimen_001_8xlibrary	69797.5	109734	41685	81921	107056	50149	30896.5	14316.7	262143	127801	77.1	hspb81	ppbhs286	yes	yes	0.463376	High YFP	High YFP
	Specimen_001_8xlibrary	96777.2	104625	60620	85426.3	105148	53244	1198.06	2967.65	73537.7	262143	77.2	hspb81	ppbhs286	yes	yes	2.47705	High YFP	High YFP
	Specimen_001_8xlibrary	79106.7	93416.6	55497	58917.3	96200.7	40137	574.24	11314.3	4834.95	183284	77.2	hspb81	ppbhs286	yes	yes	19.7031	Low YFP	Low YFP
	Specimen_001_8xlibrary	115652	111812	67787	37885	94913.2	26159	399.6	2403.4	3712.8	262143	77.2	hspb81	ppbhs286	yes	yes	6.01451	Low YFP	High YFP
	Specimen_001_8xlibrary	68973.9	88202.2	51249	56748.4	95094.8	39109	2308.8	4892.81	104113	262143	77.2	hspb81	ppbhs286	yes	yes	2.1192	High YFP	High YFP
	Specimen_001_8xlibrary	90909.7	96318.2	61856	62237.7	94416.9	43200	7528.02	13224.2	141981	180210	77.4	hspb81	ppbhs286	yes	yes	1.75666	High YFP	High YFP
	Specimen_001_8xlibrary	172035	127959	88110	69133	108209	41870	1043.4	4714.69	37688.8	262143	77.4	hspb81	ppbhs286	yes	yes	4.51858	High YFP	High YFP
	Specimen_001_8xlibrary	81205.4	90660.7	58701	52264	96578.9	35465	412.92	993.69	12493.9	262143	77.4	hspb81	ppbhs286	yes	yes	2.4065	Low YFP	High YFP
	Specimen_001_8xlibrary	259249	174616	97300	93126	176004	34676	4747.84	6932.04	165721	262143	77.4	hspb81	ppbhs286	yes	yes	1.46004	High YFP	High YFP
	Specimen_001_8xlibrary	142138	115949	80338	72966.2	104413	45798	380.36	17.69	219317	262143	77.4	hspb81	ppbhs286	yes	yes	0.0465086	High YFP	High YFP
	Specimen_001_8xlibrary	96131.9	92798.7	67890	48433.7	92438.5	34338	3722.94	15207.9	57872.1	165705	77.4	hspb81	ppbhs286	yes	yes	4.08492	High YFP	High YFP
	Specimen_001_8xlibrary	114908	111431	67581	78244.6	114766	44681	5806.78	7526.79	189507	262143	77.5	hspb81	ppbhs286	yes	yes	1.29621	High YFP	High YFP
	Specimen_001_8xlibrary	111668	101502	72100	73590	104191	46288	51507.7	52584.4	254953	55668.6	77.8	hspb81	ppbhs286	yes	yes	1.0209	High YFP	High YFP
	Specimen_001_8xlibrary	67425.1	125078	35328	34054.8	108383	20592	7433.3	2188.07	262143	262143	77.8	hspb81	ppbhs286	yes	yes	0.294361	High YFP	High YFP
	Specimen_001_8xlibrary	134122	89400.1	98320	39434.6	88204.3	29300	392.2	933.91	7477.69	262143	77.9	hspb81	ppbhs286	yes	yes	2.38121	Low YFP	High YFP
	Specimen_001_8xlibrary	145508	111595	85452	117696	127249	60616	398.86	78.08	111800	262143	77.9	hspb81	ppbhs286	yes	yes	0.195758	High YFP	High YFP
	Specimen_001_8xlibrary	125317	95785.7	85741	45709.1	94962.4	31545	388.5	17.69	262143	262143	78.1	hspb81	ppbhs286	yes	yes	0.0455341	High YFP	High YFP
	Specimen_001_8xlibrary	150605	103496	95366	35703.5	92653.3	25254	416.62	2059.97	6497.68	262143	78.1	hspb81	ppbhs286	yes	yes	4.94448	Low YFP	High YFP
	Specimen_001_8xlibrary	116614	100074	76368	44909.9	91188.9	32276	7053.68	25690.8	68244.1	118991	78.3	hspb81	ppbhs286	yes	yes	3.64218	High YFP	High YFP
	Specimen_001_8xlibrary	89592.5	90224.5	65077	47276.4	88692.8	34933	404.78	830.21	12383.9	262143	78.3	hspb81	ppbhs286	yes	yes	2.05102	Low YFP	High YFP
	Specimen_001_8xlibrary	74549.8	97655.4	50030	48503.3	90690.8	35050	12230	20749.8	149890	94182.8	78.3	hspb81	ppbhs286	yes	yes	1.69663	High YFP	High YFP
	Specimen_001_8xlibrary	133846	95762.3	91599	40725.2	89842.9	29707	417.36	2741.95	4952.32	262143	78.3	hspb81	ppbhs286	yes	yes	6.56975	Low YFP	High YFP
	Specimen_001_8xlibrary	166833	120697	90587	94281.2	106130	58219	16786.9	33518.9	128427	130476	78.4	hspb81	ppbhs286	yes	yes	1.99673	High YFP	High YFP
	Specimen_001_8xlibrary	155858	107284	95208	49798.3	94805.4	34424	4486.62	9048.74	119388	262143	78.4	hspb81	ppbhs286	yes	yes	2.01683	High YFP	High YFP
	Specimen_001_8xlibrary	90633	95029.5	62504	48234.7	93259	33896	667.48	7942.81	9964.51	262143	78.6	hspb81	ppbhs286	yes	yes	11.8997	Low YFP	Low YFP
	Specimen_001_8xlibrary	102658	102029	65940	57025.1	99478.3	37568	15802.7	13973.3	262143	192590	78.7	hspb81	ppbhs286	yes	yes	0.884233	High YFP	High YFP
	Specimen_001_8xlibrary	127513	93252.2	89614	36337.7	84346.1	28234	384.8	728.95	6919.04	262143	78.7	hspb81	ppbhs286	yes	yes	1.89436	Low YFP	High YFP
	Specimen_001_8xlibrary	81061.8	106822	49732	79442	104260	49936	4848.48	2611.41	262143	262143	78.7	hspb81	ppbhs286	yes	yes	0.538604	High YFP	High YFP
	Specimen_001_8xlibrary	83696.2	98458.4	55710	58106.3	94600.6	40254	7169.12	8157.53	218633	262143	78.8	hspb81	ppbhs286	yes	yes	1.13787	High YFP	High YFP
	Specimen_001_8xlibrary	101660	95078.9	70072	92736.8	102926	59048	7651.6	9536.13	200289	262143	79	hspb81	ppbhs286	yes	yes	1.24629	High YFP	High YFP
	Specimen_001_8xlibrary	164824	117321	92071	43268.5	112853	25127	1693.12	5533.31	62893.7	262143	79	hspb81	ppbhs286	yes	yes	3.26811	High YFP	High YFP
	Specimen_001_8xlibrary	102101	100239	66753	52882.6	92723.2	37377	7703.4	8482.66	226764	262143	79.1	hspb81	ppbhs286	yes	yes	1.10116	High YFP	High YFP
	Specimen_001_8xlibrary	128390	90947.3	92517	31496.6	90134.2	22901	952.38	1783.03	86274.9	262143	79.1	hspb81	ppbhs286	yes	yes	1.87218	High YFP	High YFP
	Specimen_001_8xlibrary	129740	96764.8	87869	42533	90275.7	30877	469.16	2618.12	10373.1	262143	79.1	hspb81	ppbhs286	yes	yes	5.58044	Low YFP	High YFP
	Specimen_001_8xlibrary	128907	93327.6	90520	32580	90182.5	23676	2857.14	3575.21	182689	262143	79.1	hspb81	ppbhs286	yes	yes	1.25132	High YFP	High YFP
	Specimen_001_8xlibrary	108338	93307.6	76093	47627.1	89055.1	35049	792.54	6955.22	16092.9	262143	79.2	hspb81	ppbhs286	yes	yes	8.77586	Low YFP	High YFP
	Specimen_001_8xlibrary	143128	101087	92792	45174.8	97670	30312	3151.66	3569.72	204598	262143	79.2	hspb81	ppbhs286	yes	yes	1.13265	High YFP	High YFP
	Specimen_001_8xlibrary	77200.5	104118	48593	44546.5	101294	28821	5777.18	6657.54	213084	262143	79.2	hspb81	ppbhs286	yes	yes	1.15239	High YFP	High YFP
	Specimen_001_8xlibrary	75106.3	88706.9	55488	31897.7	89981.4	23232	2400.56	6528.22	81716.1	262143	79.3	hspb81	ppbhs286	yes	yes	2.71946	High YFP	High YFP
	Specimen_001_8xlibrary	129515	88733.4	95656	25636.6	82181.5	20444	631.22	1854.4	37554.4	262143	79.3	hspb81	ppbhs286	yes	yes	2.9378	High YFP	High YFP
	Specimen_001_8xlibrary	95690.9	91404.9	68609	37415.9	86374.5	28389	28134.1	26739.4	262143	93811.9	79.3	hspb81	ppbhs286	yes	yes	0.950426	High YFP	High YFP
	Specimen_001_8xlibrary	135877	97918.5	90941	70536.8	93454	49465	7337.1	6767.34	262143	262143	79.3	hspb81	ppbhs286	yes	yes	0.922345	High YFP	High YFP
	Specimen_001_8xlibrary	59540.4	103855	37572	55715.3	102050	35780	374.44	-2.44	0	0	79.4	hspb81	ppbhs286	yes	yes	-0.0065164	Low YFP	High YFP
	Specimen_001_8xlibrary	73644.8	95852.9	50352	66196.7	97105.1	44676	5100.82	18042.6	68799.2	106999	79.7	hspb81	ppbhs286	yes	yes	3.53719	High YFP	High YFP
	Specimen_001_8xlibrary	167002	118019	92736	33903.8	108218	20532	3887.22	4866.58	189698	262143	79.9	hspb81	ppbhs286	yes	yes	1.25194	High YFP	High YFP
	Specimen_001_8xlibrary	88312.3	105214	55008	103775	113531	59904	6947.86	24878.2	69358	93055.1	80	hspb81	ppbhs286	yes	yes	3.58071	High YFP	High YFP
	Specimen_001_8xlibrary	88855.5	99733.4	58388	45739.4	104664	28640	9037.62	8904.78	255292	261577	80.1	hspb81	ppbhs286	yes	yes	0.985301	High YFP	High YFP
	Specimen_001_8xlibrary	97224.2	110520	57652	78055.9	102081	50112	475.82	206.79	139774	262143	80.3	hspb81	ppbhs286	yes	yes	0.434597	High YFP	High YFP
	Specimen_001_8xlibrary	67716.7	96398.1	46037	53334.8	92949	37605	474.34	2208.81	12910.1	262143	80.3	hspb81	ppbhs286	yes	yes	4.6566	Low YFP	High YFP
	Specimen_001_8xlibrary	77600.8	91639.9	55496	83039.8	95737.4	56844	1370.48	8926.13	29512.5	227899	80.4	hspb81	ppbhs286	yes	yes	6.51314	High YFP	High YFP
	Specimen_001_8xlibrary	52924.1	113924	30445	91242.7	104934	56985	699.3	296.46	262143	262143	80.4	hspb81	ppbhs286	yes	yes	0.423938	High YFP	High YFP
	Specimen_001_8xlibrary	127905	94036.9	89139	41338.6	87723.6	30883	4088.5	7371.24	132399	262143	80.5	hspb81	ppbhs286	yes	yes	1.80292	High YFP	High YFP
	Specimen_001_8xlibrary	111533	95844.8	76263	57580.9	101740	37091	555	782.02	63502.7	262143	80.5	hspb81	ppbhs286	yes	yes	1.40905	High YFP	High YFP
	Specimen_001_8xlibrary	166138	109296	99620	82783.1	104614	51860	21531.8	41836.2	132626	104101	80.6	hspb81	ppbhs286	yes	yes	1.943	High YFP	High YFP
	Specimen_001_8xlibrary	124400	90494.8	90090	34594.3	84012.8	26986	393.68	1149.85	6410.8	262143	80.6	hspb81	ppbhs286	yes	yes	2.92077	Low YFP	High YFP
	Specimen_001_8xlibrary	127090	90662.2	91868	40947.9	89559.5	29964	416.62	1016.87	13163	262143	80.7	hspb81	ppbhs286	yes	yes	2.44076	Low YFP	High YFP
	Specimen_001_8xlibrary	118360	100150	77452	104245	112647	60648	2074.22	4165.69	107524	262143	80.7	hspb81	ppbhs286	yes	yes	2.00832	High YFP	High YFP
	Specimen_001_8xlibrary	123176	110105	73316	66707.3	96039.8	45520	446.22	212.89	99321	262143	80.7	hspb81	ppbhs286	yes	yes	0.477096	High YFP	High YFP
	Specimen_001_8xlibrary	71364.1	103527	45176	60244.1	97475.8	40504	2387.98	2702.3	196190	262143	80.8	hspb81	ppbhs286	yes	yes	1.13163	High YFP	High YFP
	Specimen_001_8xlibrary	76618.9	95534.5	52560	32634.7	98487.3	21716	2114.18	2415.6	189762	262143	80.8	hspb81	ppbhs286	yes	yes	1.14257	High YFP	High YFP
	Specimen_001_8xlibrary	137584	94214.9	95704	31748.2	94678.4	21976	1493.32	3409.29	86714.4	262143	80.8	hspb81	ppbhs286	yes	yes	2.28303	High YFP	High YFP
	Specimen_001_8xlibrary	121822	121837	65528	35680.6	100687	23224	680.06	1833.66	44961.4	262143	81	hspb81	ppbhs286	yes	yes	2.69632	High YFP	High YFP
	Specimen_001_8xlibrary	95489.6	102530	61036	55166.3	110684	32664	566.1	5000.17	10513.7	262143	81	hspb81	ppbhs286	yes	yes	8.83266	Low YFP	High YFP
	Specimen_001_8xlibrary	125178	102296	80196	55586.6	99587.8	36580	32171.5	33672.6	247611	97452	81	hspb81	ppbhs286	yes	yes	1.04666	High YFP	High YFP
	Specimen_001_8xlibrary	113023	101968	72641	52759.8	89695.3	38549	9262.58	13548.7	172141	218679	81.1	hspb81	ppbhs286	yes	yes	1.46274	High YFP	High YFP
	Specimen_001_8xlibrary	147760	115787	83633	81141	109894	48389	14824.4	59274.9	63944.2	65346.9	81.3	hspb81	ppbhs286	yes	yes	3.99846	High YFP	High YFP
	Specimen_001_8xlibrary	63239.7	91544.1	45273	41325.3	91320.6	29657	10422.2	6781.37	262143	244461	81.3	hspb81	ppbhs286	yes	yes	0.650668	High YFP	High YFP
	Specimen_001_8xlibrary	135040	102405	86421	57717.8	106345	35569	9720.64	26941.3	91026.5	131396	81.3	hspb81	ppbhs286	yes	yes	2.77155	High YFP	High YFP
	Specimen_001_8xlibrary	109603	96664.3	74308	37492.8	86518.7	28400	414.4	25.01	262143	262143	81.3	hspb81	ppbhs286	yes	yes	0.0603523	High YFP	High YFP
	Specimen_001_8xlibrary	78229.1	94255.2	54393	48334.6	95282.2	33245	11922.1	16069.8	188519	127613	81.3	hspb81	ppbhs286	yes	yes	1.3479	High YFP	High YFP
	Specimen_001_8xlibrary	147157	109398	88156	68665.3	101334	44408	12130.1	10362.7	262143	262143	81.5	hspb81	ppbhs286	yes	yes	0.854296	High YFP	High YFP
	Specimen_001_8xlibrary	147846	108945	88937	77894.6	109049	46813	3793.24	15134.1	59372	256089	81.5	hspb81	ppbhs286	yes	yes	3.98976	High YFP	High YFP
	Specimen_001_8xlibrary	115051	99339.5	75901	60712.6	106055	37517	8939.2	10994.6	204420	262143	81.6	hspb81	ppbhs286	yes	yes	1.22994	High YFP	High YFP
	Specimen_001_8xlibrary	80778.4	92893.2	56989	45248	94532	31369	6486.84	10100.4	158870	209650	81.6	hspb81	ppbhs286	yes	yes	1.55706	High YFP	High YFP
	Specimen_001_8xlibrary	123715	106329	76252	68001.6	98814.9	45100	472.12	3678.91	7593	262143	81.6	hspb81	ppbhs286	yes	yes	7.79232	Low YFP	High YFP
	Specimen_001_8xlibrary	127597	109310	76500	84711.5	102143	54352	648.98	11191.7	6638.56	262143	81.7	hspb81	ppbhs286	yes	yes	17.245	Low YFP	Low YFP
	Specimen_001_8xlibrary	132831	122662	70969	47718.9	103605	30185	3460.98	9642.27	84154.7	262143	81.8	hspb81	ppbhs286	yes	yes	2.78599	High YFP	High YFP
	Specimen_001_8xlibrary	125519	104866	78443	76427.2	106807	46895	447.7	813.13	26480.9	262143	81.9	hspb81	ppbhs286	yes	yes	1.81624	High YFP	High YFP
	Specimen_001_8xlibrary	75939.5	94479	52676	39367.3	95568.7	26996	807.34	627.69	184501	262143	81.9	hspb81	ppbhs286	yes	yes	0.777479	High YFP	High YFP
	Specimen_001_8xlibrary	125771	95603.3	86216	45898.5	93034.9	32332	3429.9	16445.6	48845.6	200479	81.9	hspb81	ppbhs286	yes	yes	4.79478	High YFP	High YFP
	Specimen_001_8xlibrary	125086	93388.4	87780	33457.6	85973.9	25504	5340.58	10027.2	130063	262143	82.2	hspb81	ppbhs286	yes	yes	1.87755	High YFP	High YFP
	Specimen_001_8xlibrary	78332	95754	53612	58230.6	97005.6	39340	444	589.26	34895.5	262143	82.3	hspb81	ppbhs286	yes	yes	1.32716	High YFP	High YFP
	Specimen_001_8xlibrary	98780.4	114086	56744	87466.5	105752	54204	24987.6	39668.9	162709	65276.8	82.4	hspb81	ppbhs286	yes	yes	1.58755	High YFP	High YFP
	Specimen_001_8xlibrary	68418.2	98717.6	45421	59200	101635	38173	22978.5	20330.7	262143	88218.1	82.4	hspb81	ppbhs286	yes	yes	0.884771	High YFP	High YFP
	Specimen_001_8xlibrary	112592	92179.3	80049	41311.2	89621.4	30209	583.12	1374.33	41497.9	262143	82.4	hspb81	ppbhs286	yes	yes	2.35686	High YFP	High YFP
	Specimen_001_8xlibrary	147357	97358.5	99192	43528.3	91256.2	31260	1546.6	6817.97	45409.6	262143	82.4	hspb81	ppbhs286	yes	yes	4.40836	High YFP	High YFP
	Specimen_001_8xlibrary	82134.8	118558	45402	95975.8	112099	56110	591.26	4778.74	12381	262143	82.6	hspb81	ppbhs286	yes	yes	8.0823	Low YFP	High YFP
	Specimen_001_8xlibrary	118258	101007	76729	56457.6	98047.1	37737	6074.66	23830.3	62802.5	130089	82.6	hspb81	ppbhs286	yes	yes	3.9229	High YFP	High YFP
	Specimen_001_8xlibrary	49830.9	106140	30768	85945.1	97596.6	57712	375.18	0.61	262143	262143	82.6	hspb81	ppbhs286	yes	yes	0.00162589	High YFP	High YFP
	Specimen_001_8xlibrary	146146	108096	88605	80476.5	104221	50605	8888.14	20074.5	111292	190845	82.6	hspb81	ppbhs286	yes	yes	2.25857	High YFP	High YFP
	Specimen_001_8xlibrary	94409.9	99593.6	62125	83298.1	103123	52937	7671.58	10679.3	179340	231747	82.6	hspb81	ppbhs286	yes	yes	1.39206	High YFP	High YFP
	Specimen_001_8xlibrary	72734.6	89792.7	53086	50601.2	92244.8	35950	364.08	-2.44	159005	0	82.7	hspb81	ppbhs286	yes	yes	-0.00670182	High YFP	High YFP
	Specimen_001_8xlibrary	117519	96362.2	79925	42754.2	90686.5	30897	10232	20285.6	127500	151866	82.7	hspb81	ppbhs286	yes	yes	1.98256	High YFP	High YFP
	Specimen_001_8xlibrary	94731.1	94160.7	65933	45586.2	94276.8	31689	5850.44	16182.7	88849.4	153455	82.7	hspb81	ppbhs286	yes	yes	2.76606	High YFP	High YFP
	Specimen_001_8xlibrary	208722	150211	91064	127158	121386	68652	19031.3	20559.4	237998	262143	82.7	hspb81	ppbhs286	yes	yes	1.0803	High YFP	High YFP
	Specimen_001_8xlibrary	93257	95083.7	64277	62333.9	101385	40293	5335.4	11936.5	109145	204806	82.8	hspb81	ppbhs286	yes	yes	2.23722	High YFP	High YFP
	Specimen_001_8xlibrary	70814.3	96834.4	47926	41850.7	95906.3	28598	2871.2	4707.37	139534	262143	82.8	hspb81	ppbhs286	yes	yes	1.63951	High YFP	High YFP
	Specimen_001_8xlibrary	169439	113263	98040	72614	105377	45160	389.98	407.48	15710.1	262143	82.8	hspb81	ppbhs286	yes	yes	1.04487	Low YFP	High YFP
	Specimen_001_8xlibrary	135985	93447.4	95368	49183.4	89955.4	35832	592.74	1127.89	52800.9	262143	82.9	hspb81	ppbhs286	yes	yes	1.90284	High YFP	High YFP
	Specimen_001_8xlibrary	170381	167407	66700	97876.8	170925	37528	1236.54	20164.8	11322.8	221496	83	hspb81	ppbhs286	yes	yes	16.3074	Low YFP	Low YFP
	Specimen_001_8xlibrary	125364	93530	87842	31935.4	91020.3	22994	375.18	3.66	262143	262143	83.1	hspb81	ppbhs286	yes	yes	0.00975532	High YFP	High YFP
	Specimen_001_8xlibrary	112473	128747	57252	140004	129829	70672	5083.8	5442.42	227262	262143	83.2	hspb81	ppbhs286	yes	yes	1.07054	High YFP	High YFP
	Specimen_001_8xlibrary	92779.7	98158.2	61945	46580	88296.3	34573	520.96	6375.72	6389.4	262143	83.2	hspb81	ppbhs286	yes	yes	12.2384	Low YFP	Low YFP
	Specimen_001_8xlibrary	60830.2	117820	33836	86217.4	102488	55132	489.14	779.58	41555.2	262143	83.2	hspb81	ppbhs286	yes	yes	1.59378	High YFP	High YFP
	Specimen_001_8xlibrary	137872	107328	84186	32411.3	97427	21802	384.8	353.19	14280.2	262143	83.2	hspb81	ppbhs286	yes	yes	0.917853	Low YFP	High YFP
	Specimen_001_8xlibrary	116677	106765	71620	34923.6	91170.8	25104	2036.48	7618.29	57495.8	262143	83.3	hspb81	ppbhs286	yes	yes	3.74091	High YFP	High YFP
	Specimen_001_8xlibrary	88438.9	95743.5	60536	65304.3	100578	42552	9344.72	29417.9	80013.4	78808	83.5	hspb81	ppbhs286	yes	yes	3.14807	High YFP	High YFP
	Specimen_001_8xlibrary	173501	115123	98769	53960.1	107746	32821	467.68	2730.36	9804.58	262143	83.6	hspb81	ppbhs286	yes	yes	5.83809	Low YFP	High YFP
	Specimen_001_8xlibrary	61397.1	88332.4	45552	38670.2	87740.2	28884	2292.52	6215.29	81273.6	258955	83.6	hspb81	ppbhs286	yes	yes	2.71112	High YFP	High YFP
	Specimen_001_8xlibrary	262143	176969	97078	158304	220315	47090	5103.04	14810.2	83854.2	262143	83.7	hspb81	ppbhs286	yes	yes	2.90223	High YFP	High YFP
	Specimen_001_8xlibrary	91805.9	124036	48507	121600	123379	64591	2354.68	628.91	262143	262143	83.9	hspb81	ppbhs286	yes	yes	0.267089	High YFP	High YFP
	Specimen_001_8xlibrary	119398	139140	56237	36552.3	105079	22797	14753.4	12820.4	262143	244137	83.9	hspb81	ppbhs286	yes	yes	0.868978	High YFP	High YFP
	Specimen_001_8xlibrary	152976	100532	99724	45382	92491.4	32156	15883.4	18751.4	216938	213859	83.9	hspb81	ppbhs286	yes	yes	1.18057	High YFP	High YFP
	Specimen_001_8xlibrary	138282	92977	97470	41490.3	94263	28846	364.82	4.88	0	262143	84	hspb81	ppbhs286	yes	yes	0.0133765	Low YFP	High YFP
	Specimen_001_8xlibrary	82228.8	95820.5	56240	50859.5	100492	33168	2259.22	4274.27	116139	262143	84.2	hspb81	ppbhs286	yes	yes	1.89192	High YFP	High YFP
	Specimen_001_8xlibrary	123864	101342	80101	63890.1	95646.2	43777	534.28	4129.7	10709.9	262143	84.2	hspb81	ppbhs286	yes	yes	7.72947	Low YFP	High YFP
	Specimen_001_8xlibrary	71395.9	89242.9	52430	42332.4	92680.5	29934	4401.52	4845.84	218331	262143	84.2	hspb81	ppbhs286	yes	yes	1.10095	High YFP	High YFP
	Specimen_001_8xlibrary	119132	100553	77645	64745.6	100461	42237	3310.76	18809.3	41046.8	166032	84.2	hspb81	ppbhs286	yes	yes	5.68128	High YFP	High YFP
	Specimen_001_8xlibrary	129845	126764	67129	85040.8	118698	46953	65989.5	3564.23	262143	262143	84.2	hspb81	ppbhs286	yes	yes	0.0540121	High YFP	High YFP
	Specimen_001_8xlibrary	70304.4	92978.8	49554	45905.2	94706.3	31766	4527.32	8738.25	124851	210910	84.4	hspb81	ppbhs286	yes	yes	1.93012	High YFP	High YFP
	Specimen_001_8xlibrary	90323.7	91242.6	64876	48880.7	94318.9	33964	3098.38	5149.01	139132	262143	84.4	hspb81	ppbhs286	yes	yes	1.66184	High YFP	High YFP
	Specimen_001_8xlibrary	86725.8	109073	52109	57772.5	97841.7	38697	4701.96	7437.73	152837	262143	84.6	hspb81	ppbhs286	yes	yes	1.58184	High YFP	High YFP
	Specimen_001_8xlibrary	141261	128265	72176	67769.9	99412.9	44676	785.88	11134.3	9895.88	262143	84.7	hspb81	ppbhs286	yes	yes	14.168	Low YFP	Low YFP
	Specimen_001_8xlibrary	76835.7	97300.6	51752	53516.8	97359.5	36024	396.64	26.84	262143	262143	84.7	hspb81	ppbhs286	yes	yes	0.0676684	High YFP	High YFP
	Specimen_001_8xlibrary	106599	89914.5	77697	39012.1	85907.5	29761	718.54	12764.9	7248.9	218915	84.8	hspb81	ppbhs286	yes	yes	17.765	Low YFP	Low YFP
	Specimen_001_8xlibrary	124298	92318.3	88238	47846.9	88374.3	35482	2848.26	11344.2	57370.7	262143	84.8	hspb81	ppbhs286	yes	yes	3.98284	High YFP	High YFP
	Specimen_001_8xlibrary	52701.3	103393	33405	66738.4	98987.6	44185	11067.4	8956.02	262143	154257	84.8	hspb81	ppbhs286	yes	yes	0.809222	High YFP	High YFP
	Specimen_001_8xlibrary	70002.5	88567.1	51799	44399.3	95192.5	30567	3028.08	3983.3	175222	262143	84.9	hspb81	ppbhs286	yes	yes	1.31545	High YFP	High YFP
	Specimen_001_8xlibrary	46967.8	86902.4	35420	93737.3	110815	55436	1308.32	3599	68668.5	262143	84.9	hspb81	ppbhs286	yes	yes	2.75086	High YFP	High YFP
	Specimen_001_8xlibrary	137221	93895.4	95776	47817.3	91769.8	34148	2847.52	10227.9	63613.3	262143	85	hspb81	ppbhs286	yes	yes	3.59185	High YFP	High YFP
	Specimen_001_8xlibrary	161691	160406	66061	105523	155389	44505	31378.2	48005.8	169349	88294.1	85	hspb81	ppbhs286	yes	yes	1.52991	High YFP	High YFP
	Specimen_001_8xlibrary	119432	134790	58069	140866	119531	77233	13639.7	16101	216119	194450	85	hspb81	ppbhs286	yes	yes	1.18045	High YFP	High YFP
	Specimen_001_8xlibrary	100773	92265.5	71579	65020.1	91239.5	46703	5184.44	29473.4	42860.2	89630	85.1	hspb81	ppbhs286	yes	yes	5.68497	High YFP	High YFP
	Specimen_001_8xlibrary	153411	117429	85617	48411.5	102368	30993	27981.6	76341.5	94828.6	52678.5	85.1	hspb81	ppbhs286	yes	yes	2.72827	High YFP	High YFP
	Specimen_001_8xlibrary	150154	99890.4	98513	41548	93029.9	29269	1047.1	1720.81	103824	262143	85.2	hspb81	ppbhs286	yes	yes	1.64341	High YFP	High YFP
	Specimen_001_8xlibrary	108224	87727.4	80848	49648.1	92173.9	35300	4915.82	10931.2	109121	259534	85.2	hspb81	ppbhs286	yes	yes	2.22368	High YFP	High YFP
	Specimen_001_8xlibrary	103139	100530	67237	71452.9	102725	45585	368.52	13.42	57819.9	262143	85.3	hspb81	ppbhs286	yes	yes	0.0364159	High YFP	High YFP
	Specimen_001_8xlibrary	132621	97241.2	89380	54193.2	88648.2	40064	5122.28	9120.11	136724	262143	85.5	hspb81	ppbhs286	yes	yes	1.78048	High YFP	High YFP
	Specimen_001_8xlibrary	179736	121831	96685	160805	132080	79789	5325.04	7266.32	178920	262143	85.5	hspb81	ppbhs286	yes	yes	1.36456	High YFP	High YFP
	Specimen_001_8xlibrary	63144.9	100081	41349	69685.1	115638	39493	424.02	1640.9	9339.31	262143	85.5	hspb81	ppbhs286	yes	yes	3.86986	Low YFP	High YFP
	Specimen_001_8xlibrary	117618	116310	66273	46640.7	97953.7	31205	5468.6	16058.2	83304.6	192005	85.5	hspb81	ppbhs286	yes	yes	2.93645	High YFP	High YFP
	Specimen_001_8xlibrary	112411	95367.9	77248	73317	97021.7	49524	2526.36	3401.97	166503	262143	85.6	hspb81	ppbhs286	yes	yes	1.34659	High YFP	High YFP
	Specimen_001_8xlibrary	74385.5	96350.1	50596	131424	102030	84416	372.96	0.61	262143	262143	85.6	hspb81	ppbhs286	yes	yes	0.00163556	High YFP	High YFP
	Specimen_001_8xlibrary	112799	87799.8	84196	29682.1	86271.5	22548	1846.3	5790.73	67032.2	262143	85.6	hspb81	ppbhs286	yes	yes	3.1364	High YFP	High YFP
	Specimen_001_8xlibrary	92804.9	110591	54996	90741.8	109704	54208	758.5	2565.66	40148.1	262143	85.7	hspb81	ppbhs286	yes	yes	3.38254	High YFP	High YFP
	Specimen_001_8xlibrary	133468	117718	74304	78892.9	98489.9	52496	3917.56	19245.5	48381.8	181797	85.8	hspb81	ppbhs286	yes	yes	4.91262	High YFP	High YFP
	Specimen_001_8xlibrary	167369	113099	96983	57430.7	104669	35959	541.68	457.5	100915	262143	85.9	hspb81	ppbhs286	yes	yes	0.844595	High YFP	High YFP
	Specimen_001_8xlibrary	101948	95259.8	70137	93883.1	99473.3	61853	399.6	29.28	262143	262143	86	hspb81	ppbhs286	yes	yes	0.0732733	High YFP	High YFP
	Specimen_001_8xlibrary	53769.1	116436	30264	95940.3	110829	56732	479.52	2458.91	12149.2	262143	86.2	hspb81	ppbhs286	yes	yes	5.12786	Low YFP	High YFP
	Specimen_001_8xlibrary	100479	97542.1	67509	77575.7	102821	49445	9817.58	11954.8	207263	220328	86.5	hspb81	ppbhs286	yes	yes	1.21769	High YFP	High YFP
	Specimen_001_8xlibrary	83178.2	94048.9	57961	57678.6	97753.3	38669	20800.7	30281.6	176903	72006	86.6	hspb81	ppbhs286	yes	yes	1.4558	High YFP	High YFP
	Specimen_001_8xlibrary	134291	96737.4	90977	63221.9	89687.9	46197	3574.2	7880.59	106733	262143	86.7	hspb81	ppbhs286	yes	yes	2.20485	High YFP	High YFP
	Specimen_001_8xlibrary	54708.2	100099	35818	77556.4	96304.1	52778	442.52	2760.86	7307.33	262143	86.7	hspb81	ppbhs286	yes	yes	6.23895	Low YFP	High YFP
	Specimen_001_8xlibrary	83667.4	84340.4	65013	49318	93378.4	34613	11475.2	9420.84	262143	232812	86.7	hspb81	ppbhs286	yes	yes	0.820975	High YFP	High YFP
	Specimen_001_8xlibrary	83372.1	92796.8	58880	58064.8	90525.7	42036	382.58	28.67	155622	262143	86.7	hspb81	ppbhs286	yes	yes	0.0749386	High YFP	High YFP
	Specimen_001_8xlibrary	135449	116565	76153	128414	136034	61865	6085.76	21393.9	70090.5	165968	86.7	hspb81	ppbhs286	yes	yes	3.51541	High YFP	High YFP
	Specimen_001_8xlibrary	111904	88362.2	82996	28637.3	83057.7	22596	7734.48	9659.96	199971	262143	86.8	hspb81	ppbhs286	yes	yes	1.24895	High YFP	High YFP
	Specimen_001_8xlibrary	64439.2	97297.2	43404	119441	118186	66232	375.92	115.29	23556.3	262143	86.8	hspb81	ppbhs286	yes	yes	0.306688	Low YFP	High YFP
	Specimen_001_8xlibrary	117181	91707.5	83740	40965.7	91267.5	29416	19305.1	19306.5	257161	159108	86.9	hspb81	ppbhs286	yes	yes	1.00007	High YFP	High YFP
	Specimen_001_8xlibrary	144313	109772	86157	48925.8	93489.3	34297	586.82	570.35	101695	262143	87.2	hspb81	ppbhs286	yes	yes	0.971934	High YFP	High YFP
	Specimen_001_8xlibrary	115445	89918.3	84141	31565.4	90110.8	22957	24722.7	46655.2	136856	64865.5	87.3	hspb81	ppbhs286	yes	yes	1.88714	High YFP	High YFP
	Specimen_001_8xlibrary	141999	96997.8	95941	39501.2	90842.9	28497	3229.36	3620.96	207328	262143	87.3	hspb81	ppbhs286	yes	yes	1.12126	High YFP	High YFP
	Specimen_001_8xlibrary	78396.3	94882.3	54149	60230.8	99385.3	39717	4671.62	7707.35	146458	262143	87.3	hspb81	ppbhs286	yes	yes	1.64982	High YFP	High YFP
	Specimen_001_8xlibrary	136970	113162	79324	83879.7	110411	49788	12137.5	15073.1	204731	238211	87.6	hspb81	ppbhs286	yes	yes	1.24186	High YFP	High YFP
	Specimen_001_8xlibrary	109730	101981	70516	55606.6	99406.2	36660	9458.68	30292.6	78689.1	94957.2	87.6	hspb81	ppbhs286	yes	yes	3.20262	High YFP	High YFP
	Specimen_001_8xlibrary	71608.3	91513.9	51281	36282.2	94774.2	25089	9533.42	11034.9	217790	170111	87.6	hspb81	ppbhs286	yes	yes	1.1575	High YFP	High YFP
	Specimen_001_8xlibrary	85313.1	102247	54682	46458.7	94927.9	32074	9918.96	2337.52	262143	262143	87.6	hspb81	ppbhs286	yes	yes	0.235662	High YFP	High YFP
	Specimen_001_8xlibrary	152838	110545	90609	113421	114871	64709	9309.2	45740.2	51257.1	87593.4	87.6	hspb81	ppbhs286	yes	yes	4.91345	High YFP	High YFP
	Specimen_001_8xlibrary	259737	174270	97677	78383.8	174625	29417	13225.3	25086.2	134380	262143	87.6	hspb81	ppbhs286	yes	yes	1.89684	High YFP	High YFP
	Specimen_001_8xlibrary	110237	98313.9	73484	49170	95552.4	33724	379.62	97.6	37763.6	262143	87.9	hspb81	ppbhs286	yes	yes	0.257099	High YFP	High YFP
	Specimen_001_8xlibrary	107479	96447.4	73032	63835.4	91438.9	45752	481.74	3878.99	7851.47	262143	88	hspb81	ppbhs286	yes	yes	8.05204	Low YFP	High YFP
	Specimen_001_8xlibrary	101108	94245.2	70308	58030.1	92875.3	40948	4243.16	7438.95	136644	262143	88	hspb81	ppbhs286	yes	yes	1.75316	High YFP	High YFP
	Specimen_001_8xlibrary	154028	120372	83860	54640.1	99369.9	36036	3066.56	3958.9	178850	262143	88	hspb81	ppbhs286	yes	yes	1.29099	High YFP	High YFP
	Specimen_001_8xlibrary	91828.1	87434.7	68829	37749.6	86693	28537	376.66	15.25	190806	262143	88.1	hspb81	ppbhs286	yes	yes	0.0404874	High YFP	High YFP
	Specimen_001_8xlibrary	172212	168981	66789	79224.4	145578	35665	7595.36	10640.8	178110	262143	88.2	hspb81	ppbhs286	yes	yes	1.40097	High YFP	High YFP
	Specimen_001_8xlibrary	139505	104605	87401	46108.7	92780.8	32569	450.66	1421.91	15689	262143	88.3	hspb81	ppbhs286	yes	yes	3.15517	Low YFP	High YFP
	Specimen_001_8xlibrary	91779.2	98159.9	61276	45211.8	100782	29400	7456.98	13034.5	142619	184582	88.3	hspb81	ppbhs286	yes	yes	1.74796	High YFP	High YFP
	Specimen_001_8xlibrary	79183	98972.7	52432	65928.1	101092	42740	732.6	8572.33	11224.1	242143	88.4	hspb81	ppbhs286	yes	yes	11.7012	Low YFP	Low YFP
	Specimen_001_8xlibrary	117418	117359	65569	100869	100572	65729	25188.9	74066.8	87856.5	41557.5	88.4	hspb81	ppbhs286	yes	yes	2.94046	High YFP	High YFP
	Specimen_001_8xlibrary	89079.7	100612	58024	54993.8	94615.1	38092	412.18	846.07	14444.6	262143	88.6	hspb81	ppbhs286	yes	yes	2.05267	Low YFP	High YFP
	Specimen_001_8xlibrary	149116	99446	98269	40865	91438.1	29289	378.88	251.93	13860	262143	88.6	hspb81	ppbhs286	yes	yes	0.664934	Low YFP	High YFP
	Specimen_001_8xlibrary	145815	113610	84113	60490.6	101283	39141	2332.48	4008.31	128636	262143	88.6	hspb81	ppbhs286	yes	yes	1.71848	High YFP	High YFP
	Specimen_001_8xlibrary	169083	124987	88657	78129.2	110149	46485	1361.6	6172.59	42300.7	262143	88.6	hspb81	ppbhs286	yes	yes	4.53334	High YFP	High YFP
	Specimen_001_8xlibrary	118259	160055	48422	46232.2	111172	27254	6346.24	7955.01	197083	262143	88.6	hspb81	ppbhs286	yes	yes	1.2535	High YFP	High YFP
	Specimen_001_8xlibrary	122335	106989	74936	66996.6	96941.9	45292	4289.78	20175.8	50987.3	158949	88.6	hspb81	ppbhs286	yes	yes	4.70321	High YFP	High YFP
	Specimen_001_8xlibrary	126884	94442.5	88048	47103.2	90622.3	34064	1762.68	6672.18	54891.4	262143	88.7	hspb81	ppbhs286	yes	yes	3.78525	High YFP	High YFP
	Specimen_001_8xlibrary	143529	94891.5	99127	36152	93650.1	25299	2239.24	5502.81	89258.4	262143	88.8	hspb81	ppbhs286	yes	yes	2.45745	High YFP	High YFP
	Specimen_001_8xlibrary	80071.7	98616.5	53212	49988.5	97897.6	33464	3415.1	5799.27	137848	262143	89	hspb81	ppbhs286	yes	yes	1.69813	High YFP	High YFP
	Specimen_001_8xlibrary	55595.5	108735	33508	92660.6	102578	59200	8815.62	9904.57	223647	147144	89	hspb81	ppbhs286	yes	yes	1.12353	High YFP	High YFP
	Specimen_001_8xlibrary	99914.1	93475.6	70050	64338.6	98807.1	42674	469.9	1678.72	16293.4	262143	89.1	hspb81	ppbhs286	yes	yes	3.5725	Low YFP	High YFP
	Specimen_001_8xlibrary	87395.5	82709.5	69249	34642.4	86716.4	26181	954.6	4750.07	32507.5	262143	89.1	hspb81	ppbhs286	yes	yes	4.97598	High YFP	High YFP
	Specimen_001_8xlibrary	133650	108213	80941	70649.3	94458.5	49017	5769.78	16752.4	84565.6	209136	89.2	hspb81	ppbhs286	yes	yes	2.90348	High YFP	High YFP
	Specimen_001_8xlibrary	120081	103074	76349	55173.7	102313	35341	2310.28	10029	50832	262143	89.2	hspb81	ppbhs286	yes	yes	4.34104	High YFP	High YFP
	Specimen_001_8xlibrary	123593	93830.4	86324	47671.5	92410.1	33808	372.22	12.81	136290	262143	89.3	hspb81	ppbhs286	yes	yes	0.0344151	High YFP	High YFP
	Specimen_001_8xlibrary	146627	145069	66240	151818	138088	72052	19115.7	32112.2	153064	119697	89.3	hspb81	ppbhs286	yes	yes	1.67989	High YFP	High YFP
	Specimen_001_8xlibrary	122660	107084	75069	79393.9	112532	46237	370	270.23	4307.13	262143	89.5	hspb81	ppbhs286	yes	yes	0.730351	Low YFP	High YFP
	Specimen_001_8xlibrary	116289	105536	72213	40441.7	88996	29781	1543.64	2802.95	110179	262143	89.5	hspb81	ppbhs286	yes	yes	1.81581	High YFP	High YFP
	Specimen_001_8xlibrary	64451.8	103375	40860	62348.7	105496	38732	393.68	16.47	262143	262143	89.5	hspb81	ppbhs286	yes	yes	0.041836	High YFP	High YFP
	Specimen_001_8xlibrary	97762.1	95085.3	67381	56106.1	99128.3	37093	23568.3	22939.7	262143	111718	89.6	hspb81	ppbhs286	yes	yes	0.973328	High YFP	High YFP
	Specimen_001_8xlibrary	43289.3	92482.9	30676	71259.8	103568	45092	4332.7	9428.77	110296	120355	89.6	hspb81	ppbhs286	yes	yes	2.17619	High YFP	High YFP
	Specimen_001_8xlibrary	54434.4	96583.6	36936	49398	93868.7	34488	2243.68	3464.8	142097	262143	89.6	hspb81	ppbhs286	yes	yes	1.54425	High YFP	High YFP
	Specimen_001_8xlibrary	134612	104515	84408	61596.1	96573.3	41800	12704.3	21216.4	152454	166322	89.7	hspb81	ppbhs286	yes	yes	1.67002	High YFP	High YFP
	Specimen_001_8xlibrary	96096.4	108676	57950	64969.8	109609	38846	19492.3	33725.7	148669	74693.8	89.7	hspb81	ppbhs286	yes	yes	1.7302	High YFP	High YFP
	Specimen_001_8xlibrary	65948.1	102691	42087	35634	99345.2	23507	2423.5	11846.2	45539.9	145936	89.7	hspb81	ppbhs286	yes	yes	4.88805	High YFP	High YFP
	Specimen_001_8xlibrary	75458.5	93681.4	52788	56965.2	95003.9	39296	7530.98	23377	80350.9	84616.9	89.8	hspb81	ppbhs286	yes	yes	3.10412	High YFP	High YFP
	Specimen_001_8xlibrary	110887	96501.9	75305	53181.6	98485.6	35389	454.36	1354.81	17182	262143	89.8	hspb81	ppbhs286	yes	yes	2.9818	Low YFP	High YFP
	Specimen_001_8xlibrary	82150.4	97278.9	55344	47392.6	100307	30964	378.14	9.76	262143	262143	89.8	hspb81	ppbhs286	yes	yes	0.0258105	High YFP	High YFP
	Specimen_001_8xlibrary	59928.2	110281	35613	54989.4	100876	35725	2594.44	4182.16	139709	262143	89.8	hspb81	ppbhs286	yes	yes	1.61197	High YFP	High YFP
	Specimen_001_8xlibrary	124046	99533.4	81676	58769.3	98032.6	39288	404.78	1118.74	9190.03	262143	89.8	hspb81	ppbhs286	yes	yes	2.76382	Low YFP	High YFP
	Specimen_001_8xlibrary	118900	93891.5	82992	39513.8	90153.7	28724	452.14	123.22	184194	262143	89.8	hspb81	ppbhs286	yes	yes	0.272526	High YFP	High YFP
	Specimen_001_8xlibrary	78280.9	92631.6	55383	93422	94356.5	64887	9500.12	16605.4	144204	123579	89.9	hspb81	ppbhs286	yes	yes	1.74792	High YFP	High YFP
	Specimen_001_8xlibrary	108079	95918.2	73845	66711.7	102291	42741	495.06	2788.31	12174.9	262143	89.9	hspb81	ppbhs286	yes	yes	5.63227	Low YFP	High YFP
	Specimen_001_8xlibrary	160929	106989	98577	42072.7	95629.2	28833	3638.58	9442.8	90862.8	262143	90	hspb81	ppbhs286	yes	yes	2.59519	High YFP	High YFP
	Specimen_001_8xlibrary	124127	108725	74820	74167.2	100459	48384	13417.7	17458.8	195977	186376	90.1	hspb81	ppbhs286	yes	yes	1.30118	High YFP	High YFP
	Specimen_001_8xlibrary	96060.9	98471	63932	45299.1	107221	27688	4536.2	6930.21	157759	262143	90.1	hspb81	ppbhs286	yes	yes	1.52776	High YFP	High YFP
	Specimen_001_8xlibrary	160738	105878	99493	46290.7	88505.6	34277	524.66	9257.36	4505.27	262143	90.1	hspb81	ppbhs286	yes	yes	17.6445	Low YFP	Low YFP
	Specimen_001_8xlibrary	137821	113801	79369	100448	95404.2	69001	24619.1	41929.6	151632	86165.7	90.2	hspb81	ppbhs286	yes	yes	1.70313	High YFP	High YFP
	Specimen_001_8xlibrary	99444.9	96999.8	67188	66002.1	96750.3	44708	8048.98	15926.5	126466	163682	90.2	hspb81	ppbhs286	yes	yes	1.9787	High YFP	High YFP
	Specimen_001_8xlibrary	125556	102992	79894	53608.6	92713.6	37894	442.52	23.79	262143	262143	90.2	hspb81	ppbhs286	yes	yes	0.0537603	High YFP	High YFP
	Specimen_001_8xlibrary	105984	130199	53347	121877	116652	68471	7782.58	5119.73	262143	262143	90.2	hspb81	ppbhs286	yes	yes	0.657845	High YFP	High YFP
	Specimen_001_8xlibrary	161728	117579	90144	39251.8	98999.7	25984	4297.92	5328.96	193441	262143	90.2	hspb81	ppbhs286	yes	yes	1.23989	High YFP	High YFP
	Specimen_001_8xlibrary	108413	89909.9	79023	36579.7	95028.6	25227	1622.08	2028.25	162400	262143	90.3	hspb81	ppbhs286	yes	yes	1.2504	High YFP	High YFP
	Specimen_001_8xlibrary	127333	89433.1	93309	35509.6	83888.8	27741	3184.96	3581.92	206338	262143	90.5	hspb81	ppbhs286	yes	yes	1.12464	High YFP	High YFP
	Specimen_001_8xlibrary	63899.7	89879	46593	38199.5	90061.7	27797	375.92	-8.54	0	0	90.5	hspb81	ppbhs286	yes	yes	-0.0227176	Low YFP	High YFP
	Specimen_001_8xlibrary	153866	136872	73673	95877.4	101586	61853	4419.28	19526.1	54422.3	206569	90.6	hspb81	ppbhs286	yes	yes	4.41839	High YFP	High YFP
	Specimen_001_8xlibrary	127467	89119.4	93736	39228.1	89489.5	28728	15531.1	28490.7	139539	117283	90.7	hspb81	ppbhs286	yes	yes	1.83442	High YFP	High YFP
	Specimen_001_8xlibrary	146378	96726.3	99177	50144.6	95728.9	34329	378.14	16.47	200228	262143	90.7	hspb81	ppbhs286	yes	yes	0.0435553	High YFP	High YFP
	Specimen_001_8xlibrary	172329	128689	87760	95346.8	104590	59744	1340.88	15077.4	16957.4	262143	90.8	hspb81	ppbhs286	yes	yes	11.2444	Low YFP	Low YFP
	Specimen_001_8xlibrary	124704	99712.1	81962	46776.1	92396.2	33178	3244.9	9884.44	76362.3	262143	90.8	hspb81	ppbhs286	yes	yes	3.04615	High YFP	High YFP
	Specimen_001_8xlibrary	109240	109602	65320	90233.4	108022	54744	2595.18	2108.16	262143	262143	90.9	hspb81	ppbhs286	yes	yes	0.812337	High YFP	High YFP
	Specimen_001_8xlibrary	135081	106648	83008	71221.3	96246.3	48496	6523.84	14501.5	111323	244185	90.9	hspb81	ppbhs286	yes	yes	2.22285	High YFP	High YFP
	Specimen_001_8xlibrary	80034	94718	55376	51944.3	96218.8	35380	12236.6	14489.3	214773	144799	90.9	hspb81	ppbhs286	yes	yes	1.18409	High YFP	High YFP
	Specimen_001_8xlibrary	122477	93128.2	86189	51719.3	93002.6	36445	6625.22	10681.7	153620	262143	91	hspb81	ppbhs286	yes	yes	1.61228	High YFP	High YFP
	Specimen_001_8xlibrary	124399	102497	79540	79130.4	98210.2	52804	748.88	10451.7	9614.16	262143	91	hspb81	ppbhs286	yes	yes	13.9565	Low YFP	Low YFP
	Specimen_001_8xlibrary	95688.7	100738	62251	75462.2	90280.8	54779	581.64	241.56	234492	262143	91.1	hspb81	ppbhs286	yes	yes	0.415308	High YFP	High YFP
	Specimen_001_8xlibrary	97919	95271.8	67357	63722.1	98314.2	42477	14124.4	17142.8	210396	149735	91.1	hspb81	ppbhs286	yes	yes	1.2137	High YFP	High YFP
	Specimen_001_8xlibrary	71582.4	91400.6	51326	60111.7	98887.5	39838	4855.14	22831.1	51548.7	82189.9	91.1	hspb81	ppbhs286	yes	yes	4.70246	High YFP	High YFP
	Specimen_001_8xlibrary	139083	98258.4	92765	43386.9	91862.1	30953	17301.2	23183.1	191500	157268	91.2	hspb81	ppbhs286	yes	yes	1.33997	High YFP	High YFP
	Specimen_001_8xlibrary	129826	97733.6	87056	40766.6	94915.4	28148	3193.84	3925.35	188878	262143	91.2	hspb81	ppbhs286	yes	yes	1.22904	High YFP	High YFP
	Specimen_001_8xlibrary	115846	90432.2	83953	36738.8	87882.4	27397	1246.16	651.48	262143	262143	91.3	hspb81	ppbhs286	yes	yes	0.52279	High YFP	High YFP
	Specimen_001_8xlibrary	96143.8	98002.5	64293	49731	94861.8	34357	446.96	1711.05	12471	262143	91.3	hspb81	ppbhs286	yes	yes	3.8282	Low YFP	High YFP
	Specimen_001_8xlibrary	152490	112071	89172	75369.7	97263.5	50784	421.06	1185.23	12275.2	262143	91.3	hspb81	ppbhs286	yes	yes	2.81487	Low YFP	High YFP
	Specimen_001_8xlibrary	137986	98422.1	91880	50189	94408.4	34840	2737.26	5056.9	122946	262143	91.4	hspb81	ppbhs286	yes	yes	1.84743	High YFP	High YFP
	Specimen_001_8xlibrary	77537.9	87391	58147	40398.8	94102.6	28135	576.46	313.54	176328	262143	91.4	hspb81	ppbhs286	yes	yes	0.543906	High YFP	High YFP
	Specimen_001_8xlibrary	112165	98161.6	74885	36600.4	88013.9	27253	1061.9	2078.88	87807.2	262143	91.5	hspb81	ppbhs286	yes	yes	1.9577	High YFP	High YFP
	Specimen_001_8xlibrary	126777	98399.3	84436	45863	99027.3	30352	541.68	3406.24	13554.1	262143	91.5	hspb81	ppbhs286	yes	yes	6.28829	Low YFP	High YFP
	Specimen_001_8xlibrary	243328	161197	98927	210190	158671	86815	406.26	56.73	188070	262143	91.6	hspb81	ppbhs286	yes	yes	0.13964	High YFP	High YFP
	Specimen_001_8xlibrary	136150	105835	84308	77068	100588	50212	9360.26	11604.6	203186	262143	91.6	hspb81	ppbhs286	yes	yes	1.23978	High YFP	High YFP
	Specimen_001_8xlibrary	127281	102520	81364	77335.9	98773.9	51312	518	3827.14	10441.5	262143	91.7	hspb81	ppbhs286	yes	yes	7.3883	Low YFP	High YFP
	Specimen_001_8xlibrary	89025.7	101030	57749	75811.5	106369	46709	397.38	16.47	262143	262143	91.7	hspb81	ppbhs286	yes	yes	0.0414465	High YFP	High YFP
	Specimen_001_8xlibrary	94562.4	99711	62152	66316.6	103805	41868	565.36	4414.57	11864.4	262143	91.8	hspb81	ppbhs286	yes	yes	7.80842	Low YFP	High YFP
	Specimen_001_8xlibrary	66324.7	89017.9	48829	53946	94446.2	37433	6953.04	35675.9	48404.2	48734.8	91.8	hspb81	ppbhs286	yes	yes	5.13097	High YFP	High YFP
	Specimen_001_8xlibrary	153849	145468	69312	83233.7	140689	38772	18154.4	28120.4	165831	143421	91.8	hspb81	ppbhs286	yes	yes	1.54896	High YFP	High YFP
	Specimen_001_8xlibrary	259701	172956	98405	80193.1	114328	45969	397.38	479.46	17397.5	262143	91.9	hspb81	ppbhs286	yes	yes	1.20655	Low YFP	High YFP
	Specimen_001_8xlibrary	113292	96148.6	77221	101373	96809.5	68625	7090.68	12843.6	137263	231234	92	hspb81	ppbhs286	yes	yes	1.81133	High YFP	High YFP
	Specimen_001_8xlibrary	78437	105436	48754	55190.7	99701.6	36278	2182.26	2727.92	174578	262143	92	hspb81	ppbhs286	yes	yes	1.25004	High YFP	High YFP
	Specimen_001_8xlibrary	51411.5	91614.4	36777	39539.7	95615.4	27101	1693.12	3628.89	95900	262143	92.1	hspb81	ppbhs286	yes	yes	2.14332	High YFP	High YFP
	Specimen_001_8xlibrary	118402	107084	72463	51923.6	95256.9	35723	380.36	9.76	262143	262143	92.2	hspb81	ppbhs286	yes	yes	0.0256599	High YFP	High YFP
	Specimen_001_8xlibrary	140980	108264	85340	58241	96904.6	39388	21978.7	30224.9	187453	122273	92.2	hspb81	ppbhs286	yes	yes	1.37519	High YFP	High YFP
	Specimen_001_8xlibrary	120866	111453	71071	54105.1	97372.8	36415	6487.58	14880.3	107850	212927	92.2	hspb81	ppbhs286	yes	yes	2.29367	High YFP	High YFP
	Specimen_001_8xlibrary	126274	97450.1	84920	144386	101725	93020	4738.22	16410.2	69850.5	201714	92.2	hspb81	ppbhs286	yes	yes	3.46337	High YFP	High YFP
	Specimen_001_8xlibrary	109479	109218	65693	70818.7	109017	42573	495.8	1659.2	20577.1	262143	92.3	hspb81	ppbhs286	yes	yes	3.34651	Low YFP	High YFP
	Specimen_001_8xlibrary	60989.3	87093.8	45893	42858.6	88961.5	31573	8207.34	9431.21	217964	169521	92.3	hspb81	ppbhs286	yes	yes	1.14912	High YFP	High YFP
	Specimen_001_8xlibrary	99350.9	101987	63842	57176.1	95966.1	39046	10594.6	22223.5	120659	117192	92.3	hspb81	ppbhs286	yes	yes	2.09763	High YFP	High YFP
	Specimen_001_8xlibrary	122768	108386	74232	62686.9	102850	39944	21821.1	33668.3	167054	95587.8	92.4	hspb81	ppbhs286	yes	yes	1.54292	High YFP	High YFP
	Specimen_001_8xlibrary	59621.1	83319	46896	35457.8	87123.8	26672	1646.5	1930.04	173981	262143	92.4	hspb81	ppbhs286	yes	yes	1.17221	High YFP	High YFP
	Specimen_001_8xlibrary	102757	107859	62436	62034.9	100344	40516	16445	8184.98	262143	262143	92.4	hspb81	ppbhs286	yes	yes	0.497718	High YFP	High YFP
	Specimen_001_8xlibrary	117181	100639	76308	61095.1	98049.1	40836	8927.36	13137.6	170839	233820	92.5	hspb81	ppbhs286	yes	yes	1.47161	High YFP	High YFP
	Specimen_001_8xlibrary	55941	89477.3	40973	49839	92968.1	35133	2576.68	4414.57	131299	262143	92.5	hspb81	ppbhs286	yes	yes	1.71328	High YFP	High YFP
	Specimen_001_8xlibrary	122702	104308	77093	90761.7	112892	52689	999	17000.1	9767.71	189208	92.5	hspb81	ppbhs286	yes	yes	17.0171	Low YFP	Low YFP
	Specimen_001_8xlibrary	63540.1	96960.5	42947	34145.1	95650	23395	367.04	-9.15	0	0	92.5	hspb81	ppbhs286	yes	yes	-0.0249292	Low YFP	High YFP
	Specimen_001_8xlibrary	76775.7	95159.8	52875	52062.7	92518.3	36879	353.72	-8.54	262143	0	92.6	hspb81	ppbhs286	yes	yes	-0.0241434	High YFP	High YFP
	Specimen_001_8xlibrary	97292.2	96934.3	65778	48467	101074	31426	385.54	564.25	9282.44	262143	92.7	hspb81	ppbhs286	yes	yes	1.46353	Low YFP	High YFP
	Specimen_001_8xlibrary	82638	89064.8	60807	40518	91669.3	28967	425.5	1251.11	12559.1	262143	92.8	hspb81	ppbhs286	yes	yes	2.94033	Low YFP	High YFP
	Specimen_001_8xlibrary	144480	113756	83236	83819.8	111687	49184	655.64	11682.7	6508.97	262143	92.8	hspb81	ppbhs286	yes	yes	17.8188	Low YFP	Low YFP
	Specimen_001_8xlibrary	118077	90713.5	85305	40818.4	91271.5	29309	15316.5	10710.4	262143	262143	92.9	hspb81	ppbhs286	yes	yes	0.69927	High YFP	High YFP
	Specimen_001_8xlibrary	149651	120506	81386	75946.9	100620	49466	22678.8	42920.2	136282	91402	93	hspb81	ppbhs286	yes	yes	1.89253	High YFP	High YFP
	Specimen_001_8xlibrary	163920	109783	97854	62790.5	92593.4	44442	7794.42	6543.47	262143	262143	93	hspb81	ppbhs286	yes	yes	0.839507	High YFP	High YFP
	Specimen_001_8xlibrary	105713	99816.8	69407	42269.5	90507.9	30607	3281.16	6210.41	123068	262143	93	hspb81	ppbhs286	yes	yes	1.89275	High YFP	High YFP
	Specimen_001_8xlibrary	121726	96785.6	82424	64716.7	95326.7	44492	606.8	3599.61	17568.4	262143	93	hspb81	ppbhs286	yes	yes	5.93212	Low YFP	High YFP
	Specimen_001_8xlibrary	89189.2	85210.6	68596	30014.4	82164.7	23940	5791.98	6807.6	208957	262143	93.1	hspb81	ppbhs286	yes	yes	1.17535	High YFP	High YFP
	Specimen_001_8xlibrary	166900	112944	96844	57665.2	100874	37464	603.84	10989.2	5684.1	262143	93.1	hspb81	ppbhs286	yes	yes	18.1988	Low YFP	Low YFP
	Specimen_001_8xlibrary	163396	131468	81452	70363.6	106018	43496	6251.52	13940.3	110683	262143	93.2	hspb81	ppbhs286	yes	yes	2.22991	High YFP	High YFP
	Specimen_001_8xlibrary	140007	94391	97207	43531.2	91055.6	31331	4524.36	11330.8	96216.1	262143	93.2	hspb81	ppbhs286	yes	yes	2.50439	High YFP	High YFP
	Specimen_001_8xlibrary	74045.1	101713	47709	33477.6	94126.2	23309	12987.7	4315.75	262143	262143	93.3	hspb81	ppbhs286	yes	yes	0.332294	High YFP	High YFP
	Specimen_001_8xlibrary	77825.1	88302.4	57760	44777.4	91055.4	32228	6801.34	5560.76	262143	262143	93.4	hspb81	ppbhs286	yes	yes	0.817598	High YFP	High YFP
	Specimen_001_8xlibrary	163774	112016	95817	37301.2	91498.7	26717	7567.98	17485	107982	245537	93.4	hspb81	ppbhs286	yes	yes	2.3104	High YFP	High YFP
	Specimen_001_8xlibrary	151778	128838	77205	114260	134561	55649	29084.2	26460	262143	150369	93.4	hspb81	ppbhs286	yes	yes	0.909771	High YFP	High YFP
	Specimen_001_8xlibrary	182973	123765	96888	77567.5	100806	50428	1066.34	534.36	262143	262143	93.5	hspb81	ppbhs286	yes	yes	0.501116	High YFP	High YFP
	Specimen_001_8xlibrary	72451.2	114089	41618	120764	120613	65618	10064	3975.98	262143	262143	93.6	hspb81	ppbhs286	yes	yes	0.39507	High YFP	High YFP
	Specimen_001_8xlibrary	120599	97961	80681	43919	94889.2	30333	4815.92	8163.02	142917	262143	93.7	hspb81	ppbhs286	yes	yes	1.69501	High YFP	High YFP
	Specimen_001_8xlibrary	123497	97220.5	83249	54680.1	91376.5	39217	3150.18	9027.39	80861.5	262143	93.7	hspb81	ppbhs286	yes	yes	2.86567	High YFP	High YFP
	Specimen_001_8xlibrary	148088	98853.1	98177	43450.6	96198.7	29601	9877.52	18045.6	138177	215123	93.8	hspb81	ppbhs286	yes	yes	1.82694	High YFP	High YFP
	Specimen_001_8xlibrary	84450.3	95822.8	57758	48685.3	98010.8	32554	1277.24	2438.17	98020.4	262143	93.8	hspb81	ppbhs286	yes	yes	1.90894	High YFP	High YFP
	Specimen_001_8xlibrary	114018	92295.8	80960	48883.7	87349.8	36676	1035.26	16790.9	10455.5	178007	93.9	hspb81	ppbhs286	yes	yes	16.219	Low YFP	Low YFP
	Specimen_001_8xlibrary	148736	106085	91884	51813.3	96697.7	35116	494.32	2144.15	15742.1	262143	94.1	hspb81	ppbhs286	yes	yes	4.33758	Low YFP	High YFP
	Specimen_001_8xlibrary	151184	101018	98082	52062	97982.1	34822	458.8	2370.46	10311.2	262143	94.1	hspb81	ppbhs286	yes	yes	5.16665	Low YFP	High YFP
	Specimen_001_8xlibrary	148185	168505	57633	94403.3	187861	32933	3001.44	5217.94	132423	262143	94.1	hspb81	ppbhs286	yes	yes	1.73848	High YFP	High YFP
	Specimen_001_8xlibrary	125026	107625	76132	90292.6	96481.7	61332	14566.9	39016.8	95414.8	84001.4	94.2	hspb81	ppbhs286	yes	yes	2.67846	High YFP	High YFP
	Specimen_001_8xlibrary	82719.4	100268	54066	92104.8	101794	59298	465.46	39.65	262143	262143	94.2	hspb81	ppbhs286	yes	yes	0.0851846	High YFP	High YFP
	Specimen_001_8xlibrary	183940	131205	91877	55118.2	104517	34561	390.72	178.73	36902.1	262143	94.3	hspb81	ppbhs286	yes	yes	0.457438	High YFP	High YFP
	Specimen_001_8xlibrary	80649.6	101579	52033	65924.4	99961.1	43221	7018.16	9150.61	190581	231042	94.3	hspb81	ppbhs286	yes	yes	1.30385	High YFP	High YFP
	Specimen_001_8xlibrary	74577.9	92756.8	52692	59057.9	89196.6	43392	407	610.61	17790.7	262143	94.3	hspb81	ppbhs286	yes	yes	1.50027	Low YFP	High YFP
	Specimen_001_8xlibrary	131257	99890.2	86115	63533.4	102517	40615	12073.1	19223.5	159651	178989	94.3	hspb81	ppbhs286	yes	yes	1.59226	High YFP	High YFP
	Specimen_001_8xlibrary	121475	93384.9	85249	47084.7	89657.6	34417	3303.36	4487.77	171605	262143	94.4	hspb81	ppbhs286	yes	yes	1.35855	High YFP	High YFP
	Specimen_001_8xlibrary	146855	129052	74577	104519	113555	60321	404.78	299.51	34326.9	262143	94.4	hspb81	ppbhs286	yes	yes	0.739933	High YFP	High YFP
	Specimen_001_8xlibrary	74566.8	91891.9	53180	46061.3	93364.9	32332	25855.6	23636.3	262143	82699.9	94.4	hspb81	ppbhs286	yes	yes	0.914165	High YFP	High YFP
	Specimen_001_8xlibrary	102898	106532	63300	78428.9	115921	44340	659.34	10291.9	7482.8	262088	94.5	hspb81	ppbhs286	yes	yes	15.6094	Low YFP	Low YFP
	Specimen_001_8xlibrary	147038	111391	86509	56862.3	101405	36749	3253.78	19263.2	39304.3	200097	94.5	hspb81	ppbhs286	yes	yes	5.92025	High YFP	High YFP
	Specimen_001_8xlibrary	65818.6	94741.5	45529	89633.2	106957	54921	1359.38	4227.91	61619.8	262143	94.6	hspb81	ppbhs286	yes	yes	3.11018	High YFP	High YFP
	Specimen_001_8xlibrary	117994	106578	72556	101368	109625	60600	11977.6	22866.5	133122	135269	94.6	hspb81	ppbhs286	yes	yes	1.9091	High YFP	High YFP
	Specimen_001_8xlibrary	95492.6	96237.1	65029	67030.7	108080	40645	7691.56	18939.3	101401	132173	94.8	hspb81	ppbhs286	yes	yes	2.46235	High YFP	High YFP
	Specimen_001_8xlibrary	116797	111848	68436	78461.5	96365.3	53360	693.38	4931.85	17424.6	262143	94.8	hspb81	ppbhs286	yes	yes	7.11277	Low YFP	High YFP
	Specimen_001_8xlibrary	111473	100433	72740	87465	109183	52500	3680.76	5124	169605	262143	94.9	hspb81	ppbhs286	yes	yes	1.3921	High YFP	High YFP
	Specimen_001_8xlibrary	91634.2	89015.5	67464	44054.4	88033.6	32796	1486.66	4018.68	73130.6	262143	94.9	hspb81	ppbhs286	yes	yes	2.70316	High YFP	High YFP
	Specimen_001_8xlibrary	86133	89162.9	63309	64027.8	97067.3	43229	700.04	13305.9	6589.66	169693	95	hspb81	ppbhs286	yes	yes	19.0074	Low YFP	Low YFP
	Specimen_001_8xlibrary	91738.5	97240.4	61828	62615.8	98900.8	41492	616.42	5737.66	11461.3	262143	95	hspb81	ppbhs286	yes	yes	9.30804	Low YFP	High YFP
	Specimen_001_8xlibrary	149593	110867	88428	70230.4	106326	43288	481.74	5606.51	5432.22	262143	95	hspb81	ppbhs286	yes	yes	11.638	Low YFP	Low YFP
	Specimen_001_8xlibrary	147394	106238	90924	66212.2	92767.4	46776	3911.64	7156.52	129893	262143	95	hspb81	ppbhs286	yes	yes	1.82954	High YFP	High YFP
	Specimen_001_8xlibrary	93632.2	94445	64972	48914	96299.8	33288	387.76	118.95	48924.5	262143	95.2	hspb81	ppbhs286	yes	yes	0.306762	High YFP	High YFP
	Specimen_001_8xlibrary	71774.8	91299.4	51521	44307.5	90321.2	32149	4285.34	7332.2	140141	256611	95.2	hspb81	ppbhs286	yes	yes	1.711	High YFP	High YFP
	Specimen_001_8xlibrary	101183	92799	71457	39008.4	89646.6	28517	6928.62	10413.3	165217	254717	95.2	hspb81	ppbhs286	yes	yes	1.50294	High YFP	High YFP
	Specimen_001_8xlibrary	94513.5	96264.4	64344	50835.8	93646.7	35576	378.88	15.86	220160	262143	95.2	hspb81	ppbhs286	yes	yes	0.0418602	High YFP	High YFP
	Specimen_001_8xlibrary	80937.5	93460	56755	49377.2	97554.7	33171	2877.86	2204.54	262143	262143	95.3	hspb81	ppbhs286	yes	yes	0.766034	High YFP	High YFP
	Specimen_001_8xlibrary	136047	104505	85316	59031.3	100069	38660	402.56	473.97	20463.9	262143	95.3	hspb81	ppbhs286	yes	yes	1.17739	Low YFP	High YFP
	Specimen_001_8xlibrary	61609.4	105631	38224	60887.2	97220.1	41044	5485.62	11028.8	121698	146439	95.5	hspb81	ppbhs286	yes	yes	2.01049	High YFP	High YFP
	Specimen_001_8xlibrary	76297.7	137824	36280	134147	107114	82076	5948.12	10333.4	141621	193556	95.7	hspb81	ppbhs286	yes	yes	1.73725	High YFP	High YFP
	Specimen_001_8xlibrary	79564.8	96671.4	53939	54420.3	97362.7	36631	2799.42	11322.2	56351.1	184216	95.8	hspb81	ppbhs286	yes	yes	4.04448	High YFP	High YFP
	Specimen_001_8xlibrary	162849	133523	79930	113714	129565	57518	1420.06	7503.61	36839.6	262143	95.8	hspb81	ppbhs286	yes	yes	5.28401	High YFP	High YFP
	Specimen_001_8xlibrary	105978	101313	68554	67636.7	93354.1	47482	1465.94	7587.18	38019	262143	96	hspb81	ppbhs286	yes	yes	5.17564	High YFP	High YFP
	Specimen_001_8xlibrary	137788	109245	82659	63782.8	97430.7	42903	358.9	186.05	0	262143	96	hspb81	ppbhs286	yes	yes	0.51839	Low YFP	High YFP
	Specimen_001_8xlibrary	59570	104965	37193	47297.1	97667.2	31737	9213	8989.57	257998	173711	96.1	hspb81	ppbhs286	yes	yes	0.975748	High YFP	High YFP
	Specimen_001_8xlibrary	123479	91471.4	88468	36724	90615.3	26560	2480.48	4622.58	119936	262143	96.2	hspb81	ppbhs286	yes	yes	1.86358	High YFP	High YFP
	Specimen_001_8xlibrary	85159.9	86975.5	64168	45249.5	88648.6	33452	389.24	645.99	9609.35	262143	96.2	hspb81	ppbhs286	yes	yes	1.65962	Low YFP	High YFP
	Specimen_001_8xlibrary	157412	111209	92764	47946.1	99248.1	31660	376.66	459.33	6334.85	262143	96.4	hspb81	ppbhs286	yes	yes	1.21948	Low YFP	High YFP
	Specimen_001_8xlibrary	98967.6	99882.1	64936	65149.6	102145	41800	3741.44	8465.58	104537	262143	96.5	hspb81	ppbhs286	yes	yes	2.26265	High YFP	High YFP
	Specimen_001_8xlibrary	85624.7	93237.5	60185	54074.8	94379.2	37549	1632.44	6200.65	53559.5	262143	96.5	hspb81	ppbhs286	yes	yes	3.79839	High YFP	High YFP
	Specimen_001_8xlibrary	104889	94984.3	72370	44186.9	95038.8	30470	376.66	21.35	136290	262143	96.6	hspb81	ppbhs286	yes	yes	0.0566824	High YFP	High YFP
	Specimen_001_8xlibrary	81056.6	85966.5	61793	47869.1	92223	34017	389.24	356.24	17425.2	262143	96.6	hspb81	ppbhs286	yes	yes	0.915219	Low YFP	High YFP
	Specimen_001_8xlibrary	124228	99182.2	82085	73319.2	99374.3	48353	10498.4	21858.1	121522	148985	96.7	hspb81	ppbhs286	yes	yes	2.08205	High YFP	High YFP
	Specimen_001_8xlibrary	68566.9	88678.4	50673	34672.7	86739.3	26197	12705.1	16300.4	198444	110269	96.7	hspb81	ppbhs286	yes	yes	1.28299	High YFP	High YFP
	Specimen_001_8xlibrary	69335.8	110772	41021	84493.9	118531	46717	7846.22	9456.22	207377	192211	96.9	hspb81	ppbhs286	yes	yes	1.20519	High YFP	High YFP
	Specimen_001_8xlibrary	145187	98436.7	96661	38810	93382.3	27237	6796.9	15861.8	106289	239946	96.9	hspb81	ppbhs286	yes	yes	2.33369	High YFP	High YFP
	Specimen_001_8xlibrary	86174.5	93506.8	60397	66477.2	93616.9	46537	3865.02	11453.4	80095.2	197235	96.9	hspb81	ppbhs286	yes	yes	2.96334	High YFP	High YFP
	Specimen_001_8xlibrary	131340	112299	76648	49283.3	101708	31756	24159.5	51709.1	120625	66584	96.9	hspb81	ppbhs286	yes	yes	2.14032	High YFP	High YFP
	Specimen_001_8xlibrary	93769.8	87623.5	70133	38574	88698.1	28501	5427.9	9018.24	147153	262143	97	hspb81	ppbhs286	yes	yes	1.66146	High YFP	High YFP
	Specimen_001_8xlibrary	98813.7	99812.8	64880	77894.6	108449	47072	385.54	1.22	262143	262143	97.3	hspb81	ppbhs286	yes	yes	0.00316439	High YFP	High YFP
	Specimen_001_8xlibrary	151548	99637.5	99680	52050.1	97217.2	35088	12569.6	16167.4	197880	245724	97.4	hspb81	ppbhs286	yes	yes	1.28623	High YFP	High YFP
	Specimen_001_8xlibrary	75154.4	95488.9	51580	59551.5	94452.2	41320	8122.24	20522.8	99077.9	95996.5	97.5	hspb81	ppbhs286	yes	yes	2.52675	High YFP	High YFP
	Specimen_001_8xlibrary	138342	94655.1	95783	61297.2	92743.2	43315	4648.68	6760.63	166078	262143	97.6	hspb81	ppbhs286	yes	yes	1.45431	High YFP	High YFP
	Specimen_001_8xlibrary	126520	93833.7	88365	44574.6	90707.8	32205	375.18	46.97	53689.9	262143	97.7	hspb81	ppbhs286	yes	yes	0.125193	High YFP	High YFP
	Specimen_001_8xlibrary	102546	89196.5	75344	44004.8	92090.3	31316	5418.28	11992	110452	224163	97.7	hspb81	ppbhs286	yes	yes	2.21325	High YFP	High YFP
	Specimen_001_8xlibrary	98146.9	111397	57741	59212.6	115352	33641	10387.4	13964.1	188136	184247	97.8	hspb81	ppbhs286	yes	yes	1.34434	High YFP	High YFP
	Specimen_001_8xlibrary	132168	121835	71094	64208.3	104442	40290	17992.4	47326.9	97634.7	73207.6	97.9	hspb81	ppbhs286	yes	yes	2.63039	High YFP	High YFP
	Specimen_001_8xlibrary	93912.7	96662	63672	63361.8	97366.3	42648	529.84	1543.3	27904.4	262143	98	hspb81	ppbhs286	yes	yes	2.91277	High YFP	High YFP
	Specimen_001_8xlibrary	129045	92294	91632	38614.7	89612.3	28240	495.06	4423.11	7675.03	262143	98.2	hspb81	ppbhs286	yes	yes	8.93449	Low YFP	High YFP
	Specimen_001_8xlibrary	90581.2	93021.1	63817	70550.9	94296.1	49033	14411.5	20568	179018	115448	98.2	hspb81	ppbhs286	yes	yes	1.42719	High YFP	High YFP
	Specimen_001_8xlibrary	155998	104689	97656	41988.3	106657	25800	4103.3	9400.1	104235	262143	98.2	hspb81	ppbhs286	yes	yes	2.29086	High YFP	High YFP
	Specimen_001_8xlibrary	68931.7	109945	41089	62123	104101	39109	2564.84	9477.57	60830.6	190660	98.3	hspb81	ppbhs286	yes	yes	3.69519	High YFP	High YFP
	Specimen_001_8xlibrary	139537	101825	89808	63230	98955.1	41876	2438.3	11595.5	46859.1	262143	98.3	hspb81	ppbhs286	yes	yes	4.75556	High YFP	High YFP
	Specimen_001_8xlibrary	62963.6	94115.2	43844	47846.9	95275.2	32912	979.76	5372.27	29970.2	262143	98.3	hspb81	ppbhs286	yes	yes	5.48325	High YFP	High YFP
	Specimen_001_8xlibrary	105091	100162	68761	62182.2	87863	46381	3620.82	12692.3	67233.3	217053	98.4	hspb81	ppbhs286	yes	yes	3.50536	High YFP	High YFP
	Specimen_001_8xlibrary	132689	92047.2	94472	39766.1	87161	29900	2746.14	4232.18	147454	262143	98.5	hspb81	ppbhs286	yes	yes	1.54114	High YFP	High YFP
	Specimen_001_8xlibrary	100457	90014.4	73139	38365.3	87244.8	28819	4616.12	6311.06	176556	262143	98.5	hspb81	ppbhs286	yes	yes	1.36718	High YFP	High YFP
	Specimen_001_8xlibrary	149547	100989	97048	43529.8	92155.5	30956	364.08	219.6	0	262143	98.5	hspb81	ppbhs286	yes	yes	0.603164	Low YFP	High YFP
	Specimen_001_8xlibrary	65425.6	88922.1	48219	47266	90991.6	34043	761.46	2150.86	48251.6	262143	98.5	hspb81	ppbhs286	yes	yes	2.82465	High YFP	High YFP
	Specimen_001_8xlibrary	63643	88833.4	46952	34116.2	87187.7	25644	2764.64	8154.48	77123.5	204594	98.6	hspb81	ppbhs286	yes	yes	2.94956	High YFP	High YFP
	Specimen_001_8xlibrary	129301	99984.3	84752	45546.3	89519	33344	11999.8	18472.6	165101	183490	98.6	hspb81	ppbhs286	yes	yes	1.53941	High YFP	High YFP
	Specimen_001_8xlibrary	53450.2	105297	33267	78519.2	105303	48867	1210.64	2619.95	84555.7	262143	98.6	hspb81	ppbhs286	yes	yes	2.1641	High YFP	High YFP
	Specimen_001_8xlibrary	112516	114284	64522	72224.7	101735	46526	404.78	869.25	11827.7	262143	98.6	hspb81	ppbhs286	yes	yes	2.14746	Low YFP	High YFP
	Specimen_001_8xlibrary	139922	98864.1	92753	32734.6	85932.2	24965	5698	10320	135452	262143	98.6	hspb81	ppbhs286	yes	yes	1.81116	High YFP	High YFP
	Specimen_001_8xlibrary	68515.9	95698.2	46921	56219.3	96487.8	38185	1489.62	1959.32	150391	262143	98.6	hspb81	ppbhs286	yes	yes	1.31532	High YFP	High YFP
	Specimen_001_8xlibrary	75508.1	93295.8	53041	52469	93265.5	36869	2314.72	24304.8	21022.9	81440.3	98.6	hspb81	ppbhs286	yes	yes	10.5001	Low YFP	Low YFP
	Specimen_001_8xlibrary	168956	111829	99015	62617.3	107938	38019	7268.28	17316.1	104498	255778	98.7	hspb81	ppbhs286	yes	yes	2.38242	High YFP	High YFP
	Specimen_001_8xlibrary	147764	104253	92888	64482.9	101997	41432	12204.8	20306.3	152838	190755	98.7	hspb81	ppbhs286	yes	yes	1.66379	High YFP	High YFP
	Specimen_001_8xlibrary	84235.7	97210.2	56789	57552.8	96255.6	39185	12224.8	14741.3	210892	149796	98.7	hspb81	ppbhs286	yes	yes	1.20585	High YFP	High YFP
	Specimen_001_8xlibrary	108608	106007	67144	55503.7	103786	35048	4310.5	7422.48	139325	262143	98.7	hspb81	ppbhs286	yes	yes	1.72195	High YFP	High YFP
	Specimen_001_8xlibrary	128003	108382	77400	152754	95530.9	104792	8890.36	13134.5	170141	255473	98.7	hspb81	ppbhs286	yes	yes	1.47739	High YFP	High YFP
	Specimen_001_8xlibrary	104178	114423	59668	90261.5	108547	54496	18827.1	14121.5	262143	193390	98.7	hspb81	ppbhs286	yes	yes	0.750063	High YFP	High YFP
	Specimen_001_8xlibrary	179298	117689	99844	70863.1	107293	43284	426.98	2596.77	6200.33	262143	98.8	hspb81	ppbhs286	yes	yes	6.08171	Low YFP	High YFP
	Specimen_001_8xlibrary	65796.4	96836.5	44529	44960.9	95614.7	30817	5708.36	11987.1	116840	143888	98.9	hspb81	ppbhs286	yes	yes	2.09992	High YFP	High YFP
	Specimen_001_8xlibrary	75345.3	91329.7	54066	42929.6	94013.1	29926	6619.3	9716.08	168728	203284	99	hspb81	ppbhs286	yes	yes	1.46784	High YFP	High YFP
	Specimen_001_8xlibrary	77913.1	90059.7	56697	58436.3	89226.3	42921	3357.38	14365.5	54595	142177	99.1	hspb81	ppbhs286	yes	yes	4.27878	High YFP	High YFP
	Specimen_001_8xlibrary	135732	95291.8	93348	39698	89048.8	29216	5292.48	7340.13	175958	262143	99.1	hspb81	ppbhs286	yes	yes	1.3869	High YFP	High YFP
	Specimen_001_8xlibrary	77509.8	90166	56337	67676	96921.2	45761	888	5188.66	26394.9	262143	99.2	hspb81	ppbhs286	yes	yes	5.84309	High YFP	High YFP
	Specimen_001_8xlibrary	69971.4	88124.5	52036	39526.4	89534.1	28932	2863.8	6189.67	105805	262143	99.3	hspb81	ppbhs286	yes	yes	2.16135	High YFP	High YFP
	Specimen_001_8xlibrary	68374.5	93752.5	47796	47165.4	92335.7	33476	371.48	-3.05	0	0	99.4	hspb81	ppbhs286	yes	yes	-0.0082104	Low YFP	High YFP
	Specimen_001_8xlibrary	138815	106695	85265	60407.7	111855	35393	11549.2	13731.1	213509	262143	99.6	hspb81	ppbhs286	yes	yes	1.18892	High YFP	High YFP
	Specimen_001_8xlibrary	115724	94146.9	80556	39571.5	90676.9	28600	2217.04	8161.19	59470.8	262143	99.8	hspb81	ppbhs286	yes	yes	3.68112	High YFP	High YFP
	Specimen_001_8xlibrary	190566	167313	74644	131401	173899	49520	483.22	2497.95	12347.6	262143	99.8	hspb81	ppbhs286	yes	yes	5.16938	Low YFP	High YFP
	Specimen_001_8xlibrary	149701	102543	95675	51841.4	100508	33803	1095.94	1397.51	137004	262143	99.9	hspb81	ppbhs286	yes	yes	1.27517	High YFP	High YFP
	Specimen_001_8xlibrary	131830	96238.6	89773	32989.2	92325.2	23417	3502.42	10374.9	79259.3	262143	100	hspb81	ppbhs286	yes	yes	2.9622	High YFP	High YFP
	Specimen_001_8xlibrary	92179.6	99431.8	60756	88430.7	99120.8	58468	6171.6	26607	57203.5	90819.1	100	hspb81	ppbhs286	yes	yes	4.3112	High YFP	High YFP
	Specimen_001_8xlibrary	117678	101193	76212	56894.2	90702.9	41108	805.86	11322.8	10193.7	262143	100.1	hspb81	ppbhs286	yes	yes	14.0506	Low YFP	Low YFP
	Specimen_001_8xlibrary	130669	96132	89081	52138.9	92218.6	37053	10563.5	11458.2	233310	262143	100.2	hspb81	ppbhs286	yes	yes	1.0847	High YFP	High YFP
	Specimen_001_8xlibrary	83487.5	91301.7	59927	49705.8	89054.4	36579	7536.9	7889.13	238292	262143	100.3	hspb81	ppbhs286	yes	yes	1.04673	High YFP	High YFP
	Specimen_001_8xlibrary	248633	169358	96213	118893	114475	68065	7997.18	18830.1	106244	262143	100.3	hspb81	ppbhs286	yes	yes	2.35459	High YFP	High YFP
	Specimen_001_8xlibrary	100741	100232	65869	79086	95851.6	54073	17720.8	80438.3	56559.5	32831	100.3	hspb81	ppbhs286	yes	yes	4.53921	High YFP	High YFP
	Specimen_001_8xlibrary	66953.7	85550.4	51290	37162.8	86543.3	28142	372.22	13.42	130095	262143	100.4	hspb81	ppbhs286	yes	yes	0.0360539	High YFP	High YFP
	Specimen_001_8xlibrary	183549	122280	98373	59974.8	113832	34529	4190.62	13482.2	74373	262143	100.5	hspb81	ppbhs286	yes	yes	3.21724	High YFP	High YFP
	Specimen_001_8xlibrary	75307.6	95929	51448	42432.3	94535.1	29416	419.58	1424.96	9937.8	262143	100.5	hspb81	ppbhs286	yes	yes	3.39616	Low YFP	High YFP
	Specimen_001_8xlibrary	59872.7	91311	42972	53669.2	91882.6	38280	23956.8	27054.1	228589	58014.1	100.6	hspb81	ppbhs286	yes	yes	1.12929	High YFP	High YFP
	Specimen_001_8xlibrary	100853	88928.3	74324	37958.3	83803.9	29684	15830.1	21614.1	187559	122318	100.6	hspb81	ppbhs286	yes	yes	1.36538	High YFP	High YFP
	Specimen_001_8xlibrary	108242	105286	67376	86068.7	103619	54436	1319.42	6814.31	36694.5	262143	100.6	hspb81	ppbhs286	yes	yes	5.16463	High YFP	High YFP
	Specimen_001_8xlibrary	166799	128787	84879	61933.6	107906	37615	384.8	7.93	262143	262143	100.8	hspb81	ppbhs286	yes	yes	0.0206081	High YFP	High YFP
	Specimen_001_8xlibrary	72598.4	95385.1	49880	49723.6	99520	32744	35679.8	44747.2	206882	42530.5	100.8	hspb81	ppbhs286	yes	yes	1.25413	High YFP	High YFP
	Specimen_001_8xlibrary	92657.6	106976	56764	82394.6	105449	51208	12625.9	13942.8	230511	174209	100.9	hspb81	ppbhs286	yes	yes	1.1043	High YFP	High YFP
	Specimen_001_8xlibrary	76140.8	97988.5	50924	52040.5	96201.2	35452	4623.52	3599	262143	262143	100.9	hspb81	ppbhs286	yes	yes	0.778411	High YFP	High YFP
	Specimen_001_8xlibrary	92323.1	101328	59712	68387.1	101702	44068	49520.8	39672	262143	61005	101	hspb81	ppbhs286	yes	yes	0.801117	High YFP	High YFP
	Specimen_001_8xlibrary	143499	94977.4	99017	27069.9	88645.2	20013	3727.38	10107.1	87194	262143	101.1	hspb81	ppbhs286	yes	yes	2.71158	High YFP	High YFP
	Specimen_001_8xlibrary	100023	109092	60088	49850.1	95749.6	34120	371.48	95.77	16204.3	262143	101.1	hspb81	ppbhs286	yes	yes	0.257807	Low YFP	High YFP
	Specimen_001_8xlibrary	69107.1	90276.8	50168	49295.1	94539.5	34172	2564.84	5082.52	113433	262143	101.1	hspb81	ppbhs286	yes	yes	1.98161	High YFP	High YFP
	Specimen_001_8xlibrary	91677.9	98708.7	60868	58029.3	102496	37104	1203.98	8079.45	27203.1	262143	101.2	hspb81	ppbhs286	yes	yes	6.71062	High YFP	High YFP
	Specimen_001_8xlibrary	135038	97083.7	91157	52248.4	93933.4	36453	442.52	1177.3	17136.3	262143	101.8	hspb81	ppbhs286	yes	yes	2.66044	Low YFP	High YFP
	Specimen_001_8xlibrary	176620	133025	87013	126378	105829	78261	434.38	46.36	262143	262143	101.8	hspb81	ppbhs286	yes	yes	0.106727	High YFP	High YFP
	Specimen_001_8xlibrary	116802	97924.5	78170	69200.4	96087	47198	6378.06	12218.9	128991	250586	101.8	hspb81	ppbhs286	yes	yes	1.91577	High YFP	High YFP
	Specimen_001_8xlibrary	114115	100617	74328	51679.4	96944.7	34936	21696.8	39685.4	140904	75379.3	101.9	hspb81	ppbhs286	yes	yes	1.82909	High YFP	High YFP
	Specimen_001_8xlibrary	74197.6	89623.5	54256	35676.9	88071.4	26548	1172.16	7306.58	28938.9	262143	102	hspb81	ppbhs286	yes	yes	6.23343	High YFP	High YFP
	Specimen_001_8xlibrary	150893	139420	70929	43631.1	119516	23925	2635.14	27586	21567.2	143390	102	hspb81	ppbhs286	yes	yes	10.4685	Low YFP	Low YFP
	Specimen_001_8xlibrary	65959.9	87183.8	49582	45552.9	88318.9	33802	1945.46	3805.18	108841	262143	102.1	hspb81	ppbhs286	yes	yes	1.95593	High YFP	High YFP
	Specimen_001_8xlibrary	103250	101628	66582	44667.9	99685.1	29366	20617.9	24038.3	220856	112597	102.1	hspb81	ppbhs286	yes	yes	1.16589	High YFP	High YFP
	Specimen_001_8xlibrary	74762.2	91070.9	53800	39909.7	92643.8	28232	372.96	5.49	262143	262143	102.2	hspb81	ppbhs286	yes	yes	0.0147201	High YFP	High YFP
	Specimen_001_8xlibrary	122858	93228.7	86364	39928.9	88512.4	29564	400.34	1361.52	6696.44	262143	102.3	hspb81	ppbhs286	yes	yes	3.40091	Low YFP	High YFP
	Specimen_001_8xlibrary	98272	89678.5	71816	37834.7	90652.8	27352	3512.78	2924.34	262143	262143	102.3	hspb81	ppbhs286	yes	yes	0.832486	High YFP	High YFP
	Specimen_001_8xlibrary	124387	105048	77601	93639.6	110181	55697	424.76	1468.27	10569.5	262143	102.3	hspb81	ppbhs286	yes	yes	3.45671	Low YFP	High YFP
	Specimen_001_8xlibrary	132409	90810.2	95557	35208.5	91213.3	25297	5670.62	6447.09	215707	262143	102.4	hspb81	ppbhs286	yes	yes	1.13693	High YFP	High YFP
	Specimen_001_8xlibrary	68933.2	97311.9	46424	45821.5	94898.3	31644	373.7	25.01	85319.6	262143	102.5	hspb81	ppbhs286	yes	yes	0.0669253	High YFP	High YFP
	Specimen_001_8xlibrary	161270	107751	98087	65558.1	101237	42439	391.46	613.05	11075	262143	102.5	hspb81	ppbhs286	yes	yes	1.56606	Low YFP	High YFP
	Specimen_001_8xlibrary	96183	108336	58184	73001	104605	45736	734.08	9148.78	10559.3	262143	102.5	hspb81	ppbhs286	yes	yes	12.4629	Low YFP	Low YFP
	Specimen_001_8xlibrary	79239.2	91573.1	56709	100983	89349.7	74069	3159.06	9349.47	78324.9	222173	102.5	hspb81	ppbhs286	yes	yes	2.95957	High YFP	High YFP
	Specimen_001_8xlibrary	106835	88951.6	78712	32588.9	89903.3	23756	2277.72	2422.92	206882	262143	102.5	hspb81	ppbhs286	yes	yes	1.06375	High YFP	High YFP
	Specimen_001_8xlibrary	70528.7	104840	44088	41580.6	87139.5	31272	2029.82	1851.35	235652	262143	102.6	hspb81	ppbhs286	yes	yes	0.912076	High YFP	High YFP
	Specimen_001_8xlibrary	131154	100496	85529	39807.6	87342.3	29869	1944.72	2571.76	160966	262143	102.6	hspb81	ppbhs286	yes	yes	1.32243	High YFP	High YFP
	Specimen_001_8xlibrary	91281.2	96355.1	62085	70271.9	97461.3	47253	440.3	1392.63	14068.8	262143	102.6	hspb81	ppbhs286	yes	yes	3.16291	Low YFP	High YFP
	Specimen_001_8xlibrary	85268.7	133711	41793	100093	116371	56369	3333.7	4165.69	186782	262143	102.7	hspb81	ppbhs286	yes	yes	1.24957	High YFP	High YFP
	Specimen_001_8xlibrary	80331.4	93801.4	56125	43799.1	93936.6	30557	1320.9	1636.63	153019	262143	102.7	hspb81	ppbhs286	yes	yes	1.23903	High YFP	High YFP
	Specimen_001_8xlibrary	127430	90686.9	92089	45188.1	83193.7	35597	373.7	32.94	64779.7	262143	102.8	hspb81	ppbhs286	yes	yes	0.0881456	High YFP	High YFP
	Specimen_001_8xlibrary	80282.6	95182.5	55277	47412.5	95639.4	32489	5766.08	12617.2	112204	166800	102.8	hspb81	ppbhs286	yes	yes	2.18818	High YFP	High YFP
	Specimen_001_8xlibrary	151832	146217	68053	67286	125542	35125	1402.3	975.39	262143	262143	102.8	hspb81	ppbhs286	yes	yes	0.695564	High YFP	High YFP
	Specimen_001_8xlibrary	58172.9	94150	40493	44176.5	95508.6	30313	15407.5	11140.4	262143	136885	102.9	hspb81	ppbhs286	yes	yes	0.723051	High YFP	High YFP
	Specimen_001_8xlibrary	76444.2	91854.7	54541	47386.6	95906	32381	14174.7	17062.3	212162	117448	102.9	hspb81	ppbhs286	yes	yes	1.20372	High YFP	High YFP
	Specimen_001_8xlibrary	126058	169518	48734	76302.1	182036	27470	2786.1	3403.8	186417	262143	102.9	hspb81	ppbhs286	yes	yes	1.22171	High YFP	High YFP
	Specimen_001_8xlibrary	126294	104888	78911	37740	97225.9	25439	8706.1	12613	173346	262143	103	hspb81	ppbhs286	yes	yes	1.44875	High YFP	High YFP
	Specimen_001_8xlibrary	136421	95354.1	93761	45232.5	94850.3	31253	389.24	331.84	18706.4	262143	103	hspb81	ppbhs286	yes	yes	0.852533	Low YFP	High YFP
	Specimen_001_8xlibrary	87059.5	100783	56612	71000	100307	46388	399.6	533.14	16737.3	262143	103	hspb81	ppbhs286	yes	yes	1.33418	Low YFP	High YFP
	Specimen_001_8xlibrary	54662.3	91158.6	39298	41722.7	91960	29734	6094.64	8441.18	177918	169755	103.1	hspb81	ppbhs286	yes	yes	1.38502	High YFP	High YFP
	Specimen_001_8xlibrary	115877	92124.4	82433	45643.9	90963.1	32885	2224.44	6628.87	73510.6	262143	103.2	hspb81	ppbhs286	yes	yes	2.98002	High YFP	High YFP
	Specimen_001_8xlibrary	73366.6	97734.6	49196	40654.9	93146.3	28604	13747	20497.2	171138	93829.9	103.2	hspb81	ppbhs286	yes	yes	1.49103	High YFP	High YFP
	Specimen_001_8xlibrary	98793.7	110344	58676	57641.6	109356	34544	18109.3	21506.8	216276	120418	103.2	hspb81	ppbhs286	yes	yes	1.18761	High YFP	High YFP
	Specimen_001_8xlibrary	91828.1	103380	58213	63649.6	100764	41397	1948.42	2583.35	160619	262143	103.2	hspb81	ppbhs286	yes	yes	1.32587	High YFP	High YFP
	Specimen_001_8xlibrary	84420.7	90192.6	61342	66737.6	96742.3	45210	3516.48	6642.9	124342	262143	103.3	hspb81	ppbhs286	yes	yes	1.88908	High YFP	High YFP
	Specimen_001_8xlibrary	124946	96639.6	84732	47690.8	93086.2	33576	10373.3	13810.4	189963	237167	103.3	hspb81	ppbhs286	yes	yes	1.33134	High YFP	High YFP
	Specimen_001_8xlibrary	112946	100517	73640	64294.9	91896.3	45852	4326.04	16526.1	62822.5	179159	103.3	hspb81	ppbhs286	yes	yes	3.82015	High YFP	High YFP
	Specimen_001_8xlibrary	234003	167155	91745	85170.3	181856	30693	5063.08	35068.3	35115	174922	103.4	hspb81	ppbhs286	yes	yes	6.92628	High YFP	High YFP
	Specimen_001_8xlibrary	70997.1	91334.7	50943	34858.4	91544.1	24955	504.68	3156.75	11552.8	262143	103.4	hspb81	ppbhs286	yes	yes	6.25495	Low YFP	High YFP
	Specimen_001_8xlibrary	102833	98023.1	68752	48053.4	93637.8	33632	12246.3	16848.2	184853	160000	103.4	hspb81	ppbhs286	yes	yes	1.37578	High YFP	High YFP
	Specimen_001_8xlibrary	148607	121459	80184	46028	94572.7	31896	364.82	222.04	0	262143	103.4	hspb81	ppbhs286	yes	yes	0.608629	Low YFP	High YFP
	Specimen_001_8xlibrary	116251	93653.6	81349	51364.9	89288.1	37701	4099.6	8014.79	122131	262143	103.4	hspb81	ppbhs286	yes	yes	1.95502	High YFP	High YFP
	Specimen_001_8xlibrary	71175.4	96079.3	48549	47721.9	97136.4	32197	4978.72	15677	77139	119016	103.5	hspb81	ppbhs286	yes	yes	3.1488	High YFP	High YFP
	Specimen_001_8xlibrary	98027.8	109139	58864	72952.2	102359	46708	10989	9698.39	262143	262143	103.6	hspb81	ppbhs286	yes	yes	0.882554	High YFP	High YFP
	Specimen_001_8xlibrary	124691	93284.1	87601	85797.8	103177	54497	17056.3	33197.4	131798	98462.5	103.7	hspb81	ppbhs286	yes	yes	1.94635	High YFP	High YFP
	Specimen_001_8xlibrary	75646.5	93389.3	53085	49722.1	97094.4	33561	473.6	670.39	42246.9	262143	103.7	hspb81	ppbhs286	yes	yes	1.41552	High YFP	High YFP
	Specimen_001_8xlibrary	105118	103668	66453	50760.3	103116	32261	60693.3	69827.3	226480	39463.2	103.9	hspb81	ppbhs286	yes	yes	1.15049	High YFP	High YFP
	Specimen_001_8xlibrary	98482.9	93250.9	69213	48342.7	92721.1	34169	1181.04	6152.46	34745.8	262143	103.9	hspb81	ppbhs286	yes	yes	5.20936	High YFP	High YFP
	Specimen_001_8xlibrary	111073	111788	65117	68350.8	109626	40861	381.84	90.89	46954.4	262143	104.1	hspb81	ppbhs286	yes	yes	0.238032	High YFP	High YFP
	Specimen_001_8xlibrary	66784.3	104675	41813	103119	121057	55825	31725.3	13295	262143	131682	104.2	hspb81	ppbhs286	yes	yes	0.419065	High YFP	High YFP
	Specimen_001_8xlibrary	163984	109082	98521	61969.8	97670.9	41581	384.06	58.56	82815	262143	104.2	hspb81	ppbhs286	yes	yes	0.152476	High YFP	High YFP
	Specimen_001_8xlibrary	156896	109636	93786	61133.6	100771	39758	1566.58	3973.54	79233.9	262143	104.3	hspb81	ppbhs286	yes	yes	2.53644	High YFP	High YFP
	Specimen_001_8xlibrary	135093	125510	70540	44337.1	104341	27848	1804.86	15248.8	24743.1	232239	104.3	hspb81	ppbhs286	yes	yes	8.44873	Low YFP	High YFP
	Specimen_001_8xlibrary	220869	181369	79809	129208	184576	45877	5985.86	27796.5	53003.9	208297	104.3	hspb81	ppbhs286	yes	yes	4.64369	High YFP	High YFP
	Specimen_001_8xlibrary	55333.5	95985.6	37780	55019.7	95847.2	37620	1688.68	1126.67	262143	262143	104.4	hspb81	ppbhs286	yes	yes	0.66719	High YFP	High YFP
	Specimen_001_8xlibrary	108087	106955	66230	40831	88156.4	30354	55608	54714.6	262143	51785.7	104.5	hspb81	ppbhs286	yes	yes	0.983933	High YFP	High YFP
	Specimen_001_8xlibrary	104924	93605.9	73460	46361.7	93545.7	32480	434.38	1969.08	9161.98	262143	104.6	hspb81	ppbhs286	yes	yes	4.53308	Low YFP	High YFP
	Specimen_001_8xlibrary	119944	98647.5	79684	53522.7	98930.1	35456	33954.9	36441.4	241627	86282	104.7	hspb81	ppbhs286	yes	yes	1.07323	High YFP	High YFP
	Specimen_001_8xlibrary	102292	101087	66317	62857.1	99069.3	41581	407.74	2513.81	4398.58	262143	104.8	hspb81	ppbhs286	yes	yes	6.16523	Low YFP	High YFP
	Specimen_001_8xlibrary	127515	108174	77253	78835.9	112383	45973	6597.84	6049.37	262143	262143	105	hspb81	ppbhs286	yes	yes	0.916871	High YFP	High YFP
	Specimen_001_8xlibrary	197175	181347	71256	107633	195809	36024	4047.06	183	262143	262143	105.1	hspb81	ppbhs286	yes	yes	0.045218	High YFP	High YFP
	Specimen_001_8xlibrary	102193	83378.4	80324	39961.5	86364.5	30324	384.06	18.91	256459	262143	105.1	hspb81	ppbhs286	yes	yes	0.0492371	High YFP	High YFP
	Specimen_001_8xlibrary	126907	105507	78829	55454.1	91706.6	39629	7243.86	13280.9	135766	250493	105.2	hspb81	ppbhs286	yes	yes	1.8334	High YFP	High YFP
	Specimen_001_8xlibrary	119250	99964	78180	85931.8	95880.3	58736	16949.7	36155.3	120243	86462	105.2	hspb81	ppbhs286	yes	yes	2.13309	High YFP	High YFP
	Specimen_001_8xlibrary	195970	175338	73248	73055	157243	30448	9144.92	17402.1	132251	262143	105.3	hspb81	ppbhs286	yes	yes	1.90292	High YFP	High YFP
	Specimen_001_8xlibrary	120263	93222.9	84545	40674.1	88839.1	30005	1132.94	2111.82	95255.9	262143	105.3	hspb81	ppbhs286	yes	yes	1.86402	High YFP	High YFP
	Specimen_001_8xlibrary	124465	96381.3	84632	41912.1	92720.5	29624	2382.06	4738.48	111557	262143	105.3	hspb81	ppbhs286	yes	yes	1.98924	High YFP	High YFP
	Specimen_001_8xlibrary	95237.3	91307	68357	63133.1	94297.5	43877	1677.58	1121.18	262143	262143	105.4	hspb81	ppbhs286	yes	yes	0.668332	High YFP	High YFP
	Specimen_001_8xlibrary	124548	97346.1	83849	55158.9	92497.4	39081	427.72	3804.57	4282.96	262143	105.5	hspb81	ppbhs286	yes	yes	8.895	Low YFP	High YFP
	Specimen_001_8xlibrary	91387	98850.3	60588	67827.7	100243	44344	8522.58	14954.2	142991	160200	105.6	hspb81	ppbhs286	yes	yes	1.75465	High YFP	High YFP
	Specimen_001_8xlibrary	62600.3	91895.3	44644	40673.4	91524.8	29124	2268.84	2589.45	192679	262143	105.7	hspb81	ppbhs286	yes	yes	1.14131	High YFP	High YFP
	Specimen_001_8xlibrary	145667	98469.5	96948	92548.8	96877.1	62608	6459.46	10976.3	145538	262143	105.7	hspb81	ppbhs286	yes	yes	1.69927	High YFP	High YFP
	Specimen_001_8xlibrary	104182	90090.6	75787	41848.5	91875.7	29851	506.16	4221.81	8730.21	262143	105.8	hspb81	ppbhs286	yes	yes	8.34086	Low YFP	High YFP
	Specimen_001_8xlibrary	84442.1	96586.2	57296	34523.2	91763.2	24656	2902.28	3797.86	175094	262143	105.8	hspb81	ppbhs286	yes	yes	1.30858	High YFP	High YFP
	Specimen_001_8xlibrary	110102	98541.1	73225	68740.8	100646	44761	22448.6	27680.6	209133	104270	105.8	hspb81	ppbhs286	yes	yes	1.23306	High YFP	High YFP
	Specimen_001_8xlibrary	128862	112540	75041	78087	109759	46625	620.12	12839.3	5197.42	262143	105.9	hspb81	ppbhs286	yes	yes	20.7045	Low YFP	Low YFP
	Specimen_001_8xlibrary	119642	111577	70273	91755.6	103704	57985	406.26	1929.43	5529.73	262143	105.9	hspb81	ppbhs286	yes	yes	4.74925	Low YFP	High YFP
	Specimen_001_8xlibrary	119823	90455.6	86813	38147.7	88138.6	28365	440.3	1263.92	15501.4	262143	105.9	hspb81	ppbhs286	yes	yes	2.87059	Low YFP	High YFP
	Specimen_001_8xlibrary	73038	98976.8	48361	104692	103616	66217	6563.06	13367.5	121536	143231	106.1	hspb81	ppbhs286	yes	yes	2.03678	High YFP	High YFP
	Specimen_001_8xlibrary	99541.8	103138	63251	65063	106794	39927	443.26	126.88	160534	262143	106.3	hspb81	ppbhs286	yes	yes	0.286243	High YFP	High YFP
	Specimen_001_8xlibrary	95213.6	101916	61226	63460.2	96885.9	42926	385.54	21.96	238507	262143	106.5	hspb81	ppbhs286	yes	yes	0.0569591	High YFP	High YFP
	Specimen_001_8xlibrary	163302	115581	92594	62283.6	107445	37990	661.56	3461.75	22414.8	262143	106.5	hspb81	ppbhs286	yes	yes	5.23271	Low YFP	High YFP
	Specimen_001_8xlibrary	106702	98340.9	71108	64061.1	99874.1	42036	26156	36833	183553	75940.6	106.5	hspb81	ppbhs286	yes	yes	1.4082	High YFP	High YFP
	Specimen_001_8xlibrary	124877	108456	75459	61487.3	99176.4	40631	3540.16	5412.53	153754	262143	106.5	hspb81	ppbhs286	yes	yes	1.52889	High YFP	High YFP
	Specimen_001_8xlibrary	80609.7	98252.4	53768	58912.1	96146.7	40156	10226.8	13207.7	195723	159992	106.6	hspb81	ppbhs286	yes	yes	1.29148	High YFP	High YFP
	Specimen_001_8xlibrary	121603	100470	79321	70009.9	96242.5	47673	11698.7	18700.8	158865	170461	106.6	hspb81	ppbhs286	yes	yes	1.59854	High YFP	High YFP
	Specimen_001_8xlibrary	147004	113539	84852	61849.9	99465	40752	9264.06	16135.7	144566	238825	106.6	hspb81	ppbhs286	yes	yes	1.74175	High YFP	High YFP
	Specimen_001_8xlibrary	98915.8	100954	64213	46622.2	100544	30389	5213.3	5935.3	214109	262143	106.7	hspb81	ppbhs286	yes	yes	1.13849	High YFP	High YFP
	Specimen_001_8xlibrary	128408	98832.4	85148	54680.8	101598	35272	6006.58	11196.5	132072	262143	106.7	hspb81	ppbhs286	yes	yes	1.86405	High YFP	High YFP
	Specimen_001_8xlibrary	83838.3	100364	54745	49580	98795.2	32889	780.7	9561.14	11382.1	229864	106.9	hspb81	ppbhs286	yes	yes	12.2469	Low YFP	Low YFP
	Specimen_001_8xlibrary	142308	110553	84360	106214	111846	62236	3993.78	18166.4	52355.6	205352	106.9	hspb81	ppbhs286	yes	yes	4.54868	High YFP	High YFP
	Specimen_001_8xlibrary	130375	101601	84096	76937.1	104835	48096	3838.38	4292.57	212082	262143	107	hspb81	ppbhs286	yes	yes	1.11833	High YFP	High YFP
	Specimen_001_8xlibrary	129447	99104.2	85601	58770.1	93764.3	41077	440.3	988.2	19826.5	262143	107.2	hspb81	ppbhs286	yes	yes	2.24438	Low YFP	High YFP
	Specimen_001_8xlibrary	112100	87933.9	83547	44224.6	82641.1	35071	11492.2	103296	28237	28448.6	107.2	hspb81	ppbhs286	yes	yes	8.98837	High YFP	High YFP
	Specimen_001_8xlibrary	108381	88998.3	79809	39238.5	91147.1	28213	471.38	4684.8	5921.27	262143	107.2	hspb81	ppbhs286	yes	yes	9.93848	Low YFP	High YFP
	Specimen_001_8xlibrary	133348	92638.9	94335	41078.1	85891.5	31343	1477.04	2219.79	131259	262143	107.2	hspb81	ppbhs286	yes	yes	1.50286	High YFP	High YFP
	Specimen_001_8xlibrary	67058.1	94396.4	46556	42268.8	93107.3	29752	792.54	2948.74	37958.5	262143	107.3	hspb81	ppbhs286	yes	yes	3.72062	High YFP	High YFP
	Specimen_001_8xlibrary	146280	99347.3	96496	43278.9	97656.2	29044	9461.64	12673.4	188148	262143	107.3	hspb81	ppbhs286	yes	yes	1.33945	High YFP	High YFP
	Specimen_001_8xlibrary	75183.3	94847.1	51949	48130.3	93618	33693	3451.36	16401.1	49321.2	120168	107.4	hspb81	ppbhs286	yes	yes	4.75206	High YFP	High YFP
	Specimen_001_8xlibrary	84677.5	94925.2	58461	69199.6	94494.3	47993	477.3	186.66	156926	262143	107.5	hspb81	ppbhs286	yes	yes	0.391075	High YFP	High YFP
	Specimen_001_8xlibrary	42066.8	83572.5	32988	38872.9	85997.1	29624	392.94	554.49	12944.3	262143	107.7	hspb81	ppbhs286	yes	yes	1.41113	Low YFP	High YFP
	Specimen_001_8xlibrary	79959.2	89052.5	58844	38149.2	89778.3	27848	506.9	289.14	128143	262143	107.7	hspb81	ppbhs286	yes	yes	0.570408	High YFP	High YFP
	Specimen_001_8xlibrary	97938.3	96833.1	66284	52907	94364.1	36744	379.62	15.86	232392	262143	107.7	hspb81	ppbhs286	yes	yes	0.0417786	High YFP	High YFP
	Specimen_001_8xlibrary	162716	110749	96288	86991.4	102530	55604	1761.94	8710.8	42022.7	262143	107.7	hspb81	ppbhs286	yes	yes	4.94387	High YFP	High YFP
	Specimen_001_8xlibrary	126239	93693	88301	51632.8	93133.1	36333	6919.74	14218.5	120838	232744	107.8	hspb81	ppbhs286	yes	yes	2.05477	High YFP	High YFP
	Specimen_001_8xlibrary	166673	129095	84613	67442.1	97567.1	45301	5843.78	8966.39	160162	262143	107.8	hspb81	ppbhs286	yes	yes	1.53435	High YFP	High YFP
	Specimen_001_8xlibrary	98773.7	97441.5	66432	48409.3	99278.8	31956	423.28	100.65	150332	262143	108	hspb81	ppbhs286	yes	yes	0.237786	High YFP	High YFP
	Specimen_001_8xlibrary	125444	89498.9	91857	50063.2	86923.9	37745	2849	6312.28	103135	262143	108	hspb81	ppbhs286	yes	yes	2.21561	High YFP	High YFP
	Specimen_001_8xlibrary	114403	104836	71516	104282	112323	60844	7308.98	8291.12	219532	262143	108.1	hspb81	ppbhs286	yes	yes	1.13437	High YFP	High YFP
	Specimen_001_8xlibrary	79973.3	93225.4	56220	50024.7	90314.6	36300	375.18	10.37	243184	262143	108.2	hspb81	ppbhs286	yes	yes	0.0276401	High YFP	High YFP
	Specimen_001_8xlibrary	127944	93798.4	89393	36515.3	88080.8	27169	3653.38	5895.04	146204	262143	108.3	hspb81	ppbhs286	yes	yes	1.61359	High YFP	High YFP
	Specimen_001_8xlibrary	187477	129758	94688	64117.3	107402	39124	34581.7	30941.6	262143	158834	108.5	hspb81	ppbhs286	yes	yes	0.894741	High YFP	High YFP
	Specimen_001_8xlibrary	150500	107160	92041	71331.6	97203	48093	7086.24	8914.54	197630	262143	108.5	hspb81	ppbhs286	yes	yes	1.25801	High YFP	High YFP
	Specimen_001_8xlibrary	81813.7	97633.5	54917	45039.4	96168.5	30693	886.52	4957.47	27547.5	262143	108.5	hspb81	ppbhs286	yes	yes	5.59206	High YFP	High YFP
	Specimen_001_8xlibrary	89242.5	110570	52895	86788.7	108357	52491	14314.6	10412.1	262143	224684	108.5	hspb81	ppbhs286	yes	yes	0.727378	High YFP	High YFP
	Specimen_001_8xlibrary	142109	96430.4	96580	67186.8	102380	43008	15594	29003.1	137642	128445	108.7	hspb81	ppbhs286	yes	yes	1.85988	High YFP	High YFP
	Specimen_001_8xlibrary	136645	101541	88193	59919.3	103021	38117	660.08	289.75	262143	262143	108.8	hspb81	ppbhs286	yes	yes	0.438962	High YFP	High YFP
	Specimen_001_8xlibrary	144039	119243	79164	44081.1	100490	28748	3929.4	5340.55	174932	262143	108.8	hspb81	ppbhs286	yes	yes	1.35913	High YFP	High YFP
	Specimen_001_8xlibrary	83569.7	88608.8	61809	45927.4	95102.4	31649	26139.8	26909.5	251083	81410.6	108.8	hspb81	ppbhs286	yes	yes	1.02945	High YFP	High YFP
	Specimen_001_8xlibrary	115874	98265.3	77280	57162	98781	37924	389.98	37.21	172038	262143	108.9	hspb81	ppbhs286	yes	yes	0.0954151	High YFP	High YFP
	Specimen_001_8xlibrary	188656	145121	85196	52773.8	103749	33336	372.96	42.7	45429.9	262143	108.9	hspb81	ppbhs286	yes	yes	0.114489	High YFP	High YFP
	Specimen_001_8xlibrary	65689.8	83729.7	51416	28171.1	84502.9	21848	4753.02	7533.5	152670	228581	108.9	hspb81	ppbhs286	yes	yes	1.58499	High YFP	High YFP
	Specimen_001_8xlibrary	118639	128148	60673	85570.6	111897	50117	2487.88	312.32	262143	262143	108.9	hspb81	ppbhs286	yes	yes	0.125537	High YFP	High YFP
	Specimen_001_8xlibrary	140570	137669	66917	48122.2	113130	27877	352.24	20.74	0	262143	108.9	hspb81	ppbhs286	yes	yes	0.0588803	Low YFP	High YFP
	Specimen_001_8xlibrary	112443	139376	52872	129105	131628	64280	439.56	2916.41	6651.53	262143	109	hspb81	ppbhs286	yes	yes	6.63484	Low YFP	High YFP
	Specimen_001_8xlibrary	147399	98286.1	98284	47892.1	91730.6	34216	386.28	2050.82	2648.5	262143	109.1	hspb81	ppbhs286	yes	yes	5.30915	Low YFP	High YFP
	Specimen_001_8xlibrary	97331.5	91716.7	69548	42300.6	90500.6	30632	2437.56	5433.27	99969.3	262143	109.1	hspb81	ppbhs286	yes	yes	2.22898	High YFP	High YFP
	Specimen_001_8xlibrary	100512	90159.6	73061	37806.6	92172.7	26881	16741.8	22703	189090	116058	109.1	hspb81	ppbhs286	yes	yes	1.35607	High YFP	High YFP
	Specimen_001_8xlibrary	111370	102308	71341	64223.9	92219.2	45641	430.68	2104.5	8111.55	262143	109.2	hspb81	ppbhs286	yes	yes	4.88646	Low YFP	High YFP
	Specimen_001_8xlibrary	131340	87950.7	97867	34159.9	87685.6	25531	1386.76	2560.78	104539	262143	109.2	hspb81	ppbhs286	yes	yes	1.84659	High YFP	High YFP
	Specimen_001_8xlibrary	95132.2	90293.5	69048	38474.8	88659.8	28440	5314.68	6736.84	192579	262143	109.2	hspb81	ppbhs286	yes	yes	1.26759	High YFP	High YFP
	Specimen_001_8xlibrary	135158	128804	68769	118736	127974	60805	4584.3	8225.85	134444	262143	109.2	hspb81	ppbhs286	yes	yes	1.79435	High YFP	High YFP
	Specimen_001_8xlibrary	115248	101610	74332	43223.4	101370	27944	5868.94	6801.5	212111	262143	109.3	hspb81	ppbhs286	yes	yes	1.1589	High YFP	High YFP
	Specimen_001_8xlibrary	54431.4	109410	32604	67554.6	98139.3	45112	392.94	429.44	16713.6	262143	109.3	hspb81	ppbhs286	yes	yes	1.09289	Low YFP	High YFP
	Specimen_001_8xlibrary	133623	108564	80663	57765.1	101279	37379	2264.4	5603.46	88832.2	262143	109.4	hspb81	ppbhs286	yes	yes	2.47459	High YFP	High YFP
	Specimen_001_8xlibrary	161366	111752	94632	79826	103849	50376	387.76	104.31	55791.1	262143	109.4	hspb81	ppbhs286	yes	yes	0.269007	High YFP	High YFP
	Specimen_001_8xlibrary	75680.5	98863.8	50168	73016.5	97913.2	48872	523.92	2072.17	20033.6	262143	109.4	hspb81	ppbhs286	yes	yes	3.95513	Low YFP	High YFP
	Specimen_001_8xlibrary	79755	103465	50518	43972.3	103149	27938	907.24	1060.18	133937	262143	109.6	hspb81	ppbhs286	yes	yes	1.16858	High YFP	High YFP
	Specimen_001_8xlibrary	53083.2	99234.3	35057	86953.7	96154.5	59265	7912.82	5078.25	262143	262143	109.6	hspb81	ppbhs286	yes	yes	0.641775	High YFP	High YFP
	Specimen_001_8xlibrary	104760	97004.2	70776	55869.3	105822	34600	404.04	1841.59	5477.47	262143	109.6	hspb81	ppbhs286	yes	yes	4.55794	Low YFP	High YFP
	Specimen_001_8xlibrary	135729	118310	75185	50714.4	104487	31809	1250.6	6303.74	36804.7	262143	109.6	hspb81	ppbhs286	yes	yes	5.04057	High YFP	High YFP
	Specimen_001_8xlibrary	83054.6	99997.6	54432	76763.2	100478	50068	426.24	1225.49	12980	262143	109.6	hspb81	ppbhs286	yes	yes	2.87512	Low YFP	High YFP
	Specimen_001_8xlibrary	152106	111697	89245	55592.5	97862.2	37229	18399.4	56057.2	84332.4	71130.2	109.8	hspb81	ppbhs286	yes	yes	3.04669	High YFP	High YFP
	Specimen_001_8xlibrary	58147.7	106301	35849	68213.2	100088	44665	572.76	4236.45	12821.1	262143	109.8	hspb81	ppbhs286	yes	yes	7.39655	Low YFP	High YFP
	Specimen_001_8xlibrary	96442.7	88639.9	71305	36910.5	87920.8	27513	6717.72	12749.6	130606	198295	109.8	hspb81	ppbhs286	yes	yes	1.89791	High YFP	High YFP
	Specimen_001_8xlibrary	188996	153734	80568	122144	116362	68792	741.48	9862.48	9991.89	262143	109.9	hspb81	ppbhs286	yes	yes	13.3011	Low YFP	Low YFP
	Specimen_001_8xlibrary	85443.4	110287	50773	83184.1	115370	47253	466.2	1935.53	13630.4	262143	109.9	hspb81	ppbhs286	yes	yes	4.15172	Low YFP	High YFP
	Specimen_001_8xlibrary	72527.4	86822	54746	47898.7	86672.1	36218	396.64	1383.48	5889.07	262143	109.9	hspb81	ppbhs286	yes	yes	3.488	Low YFP	High YFP
	Specimen_001_8xlibrary	83412.1	123219	44364	130007	125755	67752	8249.52	7695.15	262143	262143	110	hspb81	ppbhs286	yes	yes	0.9328	High YFP	High YFP
	Specimen_001_8xlibrary	92127	88223.1	68436	46528.2	87774.2	34740	432.16	1761.07	9913.7	262143	110	hspb81	ppbhs286	yes	yes	4.07504	Low YFP	High YFP
	Specimen_001_8xlibrary	133427	105484	82897	79088.2	105724	49025	3929.4	4101.64	227771	262143	110.1	hspb81	ppbhs286	yes	yes	1.04383	High YFP	High YFP
	Specimen_001_8xlibrary	177582	125673	92606	59018	108033	35802	2630.7	3752.11	158255	262143	110.1	hspb81	ppbhs286	yes	yes	1.42628	High YFP	High YFP
	Specimen_001_8xlibrary	134208	90095.1	97624	39769.1	89959.5	28972	471.38	4220.59	6572.53	262143	110.2	hspb81	ppbhs286	yes	yes	8.95369	Low YFP	High YFP
	Specimen_001_8xlibrary	152621	100386	99637	61762.6	94817.8	42689	2309.54	14771.2	34499.7	262143	110.2	hspb81	ppbhs286	yes	yes	6.39571	High YFP	High YFP
	Specimen_001_8xlibrary	84934.2	104399	53317	81586.5	105550	50657	378.14	5.49	262143	262143	110.3	hspb81	ppbhs286	yes	yes	0.0145184	High YFP	High YFP
	Specimen_001_8xlibrary	132189	95906.6	90329	42689.9	91366.1	30621	465.46	5650.43	4634.71	262143	110.3	hspb81	ppbhs286	yes	yes	12.1395	Low YFP	Low YFP
	Specimen_001_8xlibrary	96437.5	96207.1	65693	60056.2	102301	38473	383.32	106.75	43612.7	262143	110.3	hspb81	ppbhs286	yes	yes	0.278488	High YFP	High YFP
	Specimen_001_8xlibrary	51492.2	98519.5	34253	111371	110326	66157	481	395.89	76439.9	262143	110.4	hspb81	ppbhs286	yes	yes	0.823056	High YFP	High YFP
	Specimen_001_8xlibrary	170439	124298	89864	159042	108595	95980	38126.3	59271.3	167007	75381.2	110.5	hspb81	ppbhs286	yes	yes	1.5546	High YFP	High YFP
	Specimen_001_8xlibrary	74129.5	95211.2	51025	65024.5	103541	41157	549.82	3120.76	15477.8	262143	110.5	hspb81	ppbhs286	yes	yes	5.67597	Low YFP	High YFP
	Specimen_001_8xlibrary	131459	89660.3	96088	41480.7	85951.7	31628	25720.9	30558.6	217508	112770	110.6	hspb81	ppbhs286	yes	yes	1.18808	High YFP	High YFP
	Specimen_001_8xlibrary	139432	100098	91289	62681.7	96928	42381	11803	17135.5	174973	213307	110.6	hspb81	ppbhs286	yes	yes	1.45179	High YFP	High YFP
	Specimen_001_8xlibrary	137001	101315	88619	42234	96176	28779	5508.56	6434.28	209534	262143	110.7	hspb81	ppbhs286	yes	yes	1.16805	High YFP	High YFP
	Specimen_001_8xlibrary	108466	101956	69721	109581	104120	68973	11324.2	13050.3	220127	217877	110.8	hspb81	ppbhs286	yes	yes	1.15243	High YFP	High YFP
	Specimen_001_8xlibrary	114137	89939.3	83168	33763.2	84120.6	26304	361.12	-3.66	262143	0	110.9	hspb81	ppbhs286	yes	yes	-0.0101351	High YFP	High YFP
	Specimen_001_8xlibrary	136345	98152.5	91037	53277	86260.5	40477	4141.78	20337.4	48674.3	175745	110.9	hspb81	ppbhs286	yes	yes	4.9103	High YFP	High YFP
	Specimen_001_8xlibrary	91464	91184.3	65737	41823.3	93073.9	29449	1231.36	3466.02	65482.4	262143	111.1	hspb81	ppbhs286	yes	yes	2.81479	High YFP	High YFP
	Specimen_001_8xlibrary	57556.5	91890.7	41049	41061.1	88341.9	30461	5361.3	5238.07	250015	262143	111.2	hspb81	ppbhs286	yes	yes	0.977015	High YFP	High YFP
	Specimen_001_8xlibrary	177838	119876	97224	62242.9	104283	39116	4512.52	13054.6	83273	262143	111.4	hspb81	ppbhs286	yes	yes	2.89298	High YFP	High YFP
	Specimen_001_8xlibrary	43869.4	88031.7	32659	66682.9	93181.7	46899	3355.9	2946.3	262143	262143	111.4	hspb81	ppbhs286	yes	yes	0.877946	High YFP	High YFP
	Specimen_001_8xlibrary	139064	98767.1	92275	46068.7	97107.1	31091	380.36	607.56	6385.73	262143	111.4	hspb81	ppbhs286	yes	yes	1.59733	Low YFP	High YFP
	Specimen_001_8xlibrary	145218	103352	92084	60078.4	97332.6	40452	4815.92	6867.38	169880	262143	111.4	hspb81	ppbhs286	yes	yes	1.42597	High YFP	High YFP
	Specimen_001_8xlibrary	120183	100777	78156	57936.8	99594.7	38124	461.76	3043.9	8284.82	262143	111.5	hspb81	ppbhs286	yes	yes	6.59195	Low YFP	High YFP
	Specimen_001_8xlibrary	116876	115598	66261	74017.8	110364	43953	8131.86	18671.5	109037	164091	111.5	hspb81	ppbhs286	yes	yes	2.29609	High YFP	High YFP
	Specimen_001_8xlibrary	153759	121905	82661	64212	104440	40293	14372.3	17256.3	212778	233578	111.5	hspb81	ppbhs286	yes	yes	1.20066	High YFP	High YFP
	Specimen_001_8xlibrary	133034	104728	83249	35767.9	90880.7	25793	2786.1	10710.4	59244.2	262143	111.5	hspb81	ppbhs286	yes	yes	3.84422	High YFP	High YFP
	Specimen_001_8xlibrary	90732.1	91896	64706	60402.5	97285.3	40690	559.44	1005.28	50557.3	262143	111.5	hspb81	ppbhs286	yes	yes	1.79694	High YFP	High YFP
	Specimen_001_8xlibrary	87732.9	89483.4	64254	51649.8	91154.2	37134	8543.3	15902.1	134809	144626	111.6	hspb81	ppbhs286	yes	yes	1.86135	High YFP	High YFP
	Specimen_001_8xlibrary	106419	95611.1	72944	69104.9	94857.1	47744	520.22	2003.24	20238.7	262143	111.6	hspb81	ppbhs286	yes	yes	3.85076	Low YFP	High YFP
	Specimen_001_8xlibrary	150702	109069	90552	43183.4	97858.6	28920	467.68	4778.13	5602.62	262143	111.8	hspb81	ppbhs286	yes	yes	10.2167	Low YFP	Low YFP
	Specimen_001_8xlibrary	88177.7	96209.3	60065	65310.2	97487	43905	5597.36	17398.4	78827.8	132858	111.9	hspb81	ppbhs286	yes	yes	3.10833	High YFP	High YFP
	Specimen_001_8xlibrary	149427	99899.3	98027	75827.1	95281.4	52155	1364.56	1138.87	229948	262143	111.9	hspb81	ppbhs286	yes	yes	0.834606	High YFP	High YFP
	Specimen_001_8xlibrary	89224	111985	52216	109334	109240	65592	401.82	275.11	34550.9	262143	112.1	hspb81	ppbhs286	yes	yes	0.68466	High YFP	High YFP
	Specimen_001_8xlibrary	49480.1	88662.1	36574	67283.8	95266.6	46286	2024.64	3234.83	134448	262143	112.1	hspb81	ppbhs286	yes	yes	1.59773	High YFP	High YFP
	Specimen_001_8xlibrary	101772	105040	63497	51498.1	94524	35705	8868.9	12647.1	176253	210948	112.2	hspb81	ppbhs286	yes	yes	1.42601	High YFP	High YFP
	Specimen_001_8xlibrary	138278	95392.4	94999	77451.4	91842.4	55267	15288.4	21212.1	184419	170886	112.2	hspb81	ppbhs286	yes	yes	1.38747	High YFP	High YFP
	Specimen_001_8xlibrary	169333	118662	93521	91677.1	117235	51249	1756.76	8660.17	42111.6	262143	112.3	hspb81	ppbhs286	yes	yes	4.92963	High YFP	High YFP
	Specimen_001_8xlibrary	96717.3	94270.4	67237	48214.7	95818.3	32977	2983.68	11357	60431.7	223244	112.4	hspb81	ppbhs286	yes	yes	3.80637	High YFP	High YFP
	Specimen_001_8xlibrary	114881	106009	71021	52408.3	102340	33561	12153.8	30168.8	102430	99822.9	112.4	hspb81	ppbhs286	yes	yes	2.48226	High YFP	High YFP
	Specimen_001_8xlibrary	151987	104318	95483	53187.5	96016.8	36303	375.92	77.47	35056.2	262143	112.4	hspb81	ppbhs286	yes	yes	0.206081	High YFP	High YFP
	Specimen_001_8xlibrary	125053	97278.2	84248	44750.8	89951.7	32604	3233.8	2500.39	262143	262143	112.6	hspb81	ppbhs286	yes	yes	0.773205	High YFP	High YFP
	Specimen_001_8xlibrary	86260.3	95978.9	58900	53945.3	92028.2	38416	9160.46	14241.1	161893	158784	112.7	hspb81	ppbhs286	yes	yes	1.55462	High YFP	High YFP
	Specimen_001_8xlibrary	118173	95853.4	80796	55955.8	90824.3	40376	8948.08	36234.6	62091.1	85493.3	112.7	hspb81	ppbhs286	yes	yes	4.04943	High YFP	High YFP
	Specimen_001_8xlibrary	75171.4	88255.7	55820	55863.3	111686	32780	3677.8	4622.58	187835	262143	112.8	hspb81	ppbhs286	yes	yes	1.25689	High YFP	High YFP
	Specimen_001_8xlibrary	107589	102863	68547	34217.6	92196.1	24323	4129.2	17029.4	57935.9	165619	112.8	hspb81	ppbhs286	yes	yes	4.12413	High YFP	High YFP
	Specimen_001_8xlibrary	58495.5	91861.5	41732	58719.7	92684.4	41520	5851.18	3987.57	262143	262143	112.9	hspb81	ppbhs286	yes	yes	0.681498	High YFP	High YFP
	Specimen_001_8xlibrary	135658	97576.7	91113	44088.5	88195.8	32761	404.04	2207.59	4569.35	262143	113	hspb81	ppbhs286	yes	yes	5.46379	Low YFP	High YFP
	Specimen_001_8xlibrary	117203	103165	74454	44219.4	94377.8	30706	4801.86	9956.42	116804	262143	113.1	hspb81	ppbhs286	yes	yes	2.07345	High YFP	High YFP
	Specimen_001_8xlibrary	95639.8	95042.3	65948	58509.6	100929	37992	3367	5834.04	134865	262143	113.1	hspb81	ppbhs286	yes	yes	1.73271	High YFP	High YFP
	Specimen_001_8xlibrary	105325	97100.4	71087	76311.8	97164.8	51471	7442.18	11457.6	161908	240977	113.1	hspb81	ppbhs286	yes	yes	1.53955	High YFP	High YFP
	Specimen_001_8xlibrary	79479.7	92416.6	56362	51817.8	94263.3	36026	16570.1	30871.5	137600	67489.6	113.2	hspb81	ppbhs286	yes	yes	1.86309	High YFP	High YFP
	Specimen_001_8xlibrary	103839	107310	63416	61652.4	120452	33544	3779.18	3614.86	247549	262143	113.2	hspb81	ppbhs286	yes	yes	0.95652	High YFP	High YFP
	Specimen_001_8xlibrary	159836	109146	95973	66080.5	102474	42261	1983.94	3459.31	122639	262143	113.4	hspb81	ppbhs286	yes	yes	1.74366	High YFP	High YFP
	Specimen_001_8xlibrary	145249	103278	92169	62043.1	103186	39405	4952.08	18454.3	65151.3	206325	113.5	hspb81	ppbhs286	yes	yes	3.72658	High YFP	High YFP
	Specimen_001_8xlibrary	107819	98605.3	71660	29511.2	81646.7	23688	3019.2	4037.59	172289	262143	113.5	hspb81	ppbhs286	yes	yes	1.3373	High YFP	High YFP
	Specimen_001_8xlibrary	78511.8	99223.8	51856	66122.7	96615.9	44852	2052.76	4631.12	95503.4	262143	113.6	hspb81	ppbhs286	yes	yes	2.25605	High YFP	High YFP
	Specimen_001_8xlibrary	133707	107184	81753	70599	103320	44781	10290.4	10407.8	249979	262143	113.7	hspb81	ppbhs286	yes	yes	1.01141	High YFP	High YFP
	Specimen_001_8xlibrary	112481	98859.2	74566	54415.9	90821.6	39266	4174.34	12619.7	79118.1	233651	113.7	hspb81	ppbhs286	yes	yes	3.02316	High YFP	High YFP
	Specimen_001_8xlibrary	69358	86657.5	52453	38914.4	91065.6	28005	3292.26	5902.97	129971	262143	113.7	hspb81	ppbhs286	yes	yes	1.79298	High YFP	High YFP
	Specimen_001_8xlibrary	61952.1	107293	37841	80751.8	106147	49857	565.36	2475.99	21153.6	262143	113.7	hspb81	ppbhs286	yes	yes	4.37949	Low YFP	High YFP
	Specimen_001_8xlibrary	109996	99077.6	72758	67649.3	101671	43606	572.76	3860.69	14069	262143	113.9	hspb81	ppbhs286	yes	yes	6.7405	Low YFP	High YFP
	Specimen_001_8xlibrary	149546	98511.7	99487	44964.6	96695.7	30475	398.86	122	71552.1	262143	114.1	hspb81	ppbhs286	yes	yes	0.305872	High YFP	High YFP
	Specimen_001_8xlibrary	113299	95779.1	77524	43724.4	89907.2	31872	3730.34	3685.62	239323	262143	114.2	hspb81	ppbhs286	yes	yes	0.988012	High YFP	High YFP
	Specimen_001_8xlibrary	74719.3	88793.8	55148	54051.8	87001.2	40716	3033.26	8272.21	84538.3	236782	114.3	hspb81	ppbhs286	yes	yes	2.72717	High YFP	High YFP
	Specimen_001_8xlibrary	137639	99341.2	90801	39118.6	89001.1	28805	2501.94	10466.4	53508.2	262143	114.5	hspb81	ppbhs286	yes	yes	4.18331	High YFP	High YFP
	Specimen_001_8xlibrary	145855	103502	92353	74698.6	104771	46725	10713.7	19111.9	141938	200057	114.5	hspb81	ppbhs286	yes	yes	1.78387	High YFP	High YFP
	Specimen_001_8xlibrary	71350.1	93735.5	49885	50633	93228.6	35593	3537.2	12883.8	64532.4	145174	114.6	hspb81	ppbhs286	yes	yes	3.64238	High YFP	High YFP
	Specimen_001_8xlibrary	181461	144344	82388	87750.7	159745	36000	57616.4	46943.2	262143	101333	114.6	hspb81	ppbhs286	yes	yes	0.814753	High YFP	High YFP
	Specimen_001_8xlibrary	172609	119486	94673	88071.8	110005	52469	411.44	1315.77	9140.75	262143	114.6	hspb81	ppbhs286	yes	yes	3.19796	Low YFP	High YFP
	Specimen_001_8xlibrary	95294.2	99123.9	63004	52282.5	102195	33528	10533.2	12958.2	205689	192779	114.8	hspb81	ppbhs286	yes	yes	1.23023	High YFP	High YFP
	Specimen_001_8xlibrary	56171.9	90227.5	40800	72568.1	89334.7	53236	1154.4	5136.2	40261.1	262143	114.8	hspb81	ppbhs286	yes	yes	4.44924	High YFP	High YFP
	Specimen_001_8xlibrary	129880	101205	84105	86992.9	100293	56845	17340.4	66236.9	67180.7	51402.2	114.9	hspb81	ppbhs286	yes	yes	3.8198	High YFP	High YFP
	Specimen_001_8xlibrary	123930	87252.3	93085	39615.2	89018.3	29165	5101.56	4740.31	261905	262143	115	hspb81	ppbhs286	yes	yes	0.929188	High YFP	High YFP
	Specimen_001_8xlibrary	128614	111885	75335	37417.4	98469.4	24903	1106.3	5292.36	36690.6	262143	115.2	hspb81	ppbhs286	yes	yes	4.78384	High YFP	High YFP
	Specimen_001_8xlibrary	82342	94799.5	56924	66449	101605	42860	2012.06	9173.18	47052.2	235310	115.2	hspb81	ppbhs286	yes	yes	4.5591	High YFP	High YFP
	Specimen_001_8xlibrary	133575	106801	81965	70037.3	110100	41689	3072.48	8128.25	87300.5	262143	115.3	hspb81	ppbhs286	yes	yes	2.6455	High YFP	High YFP
	Specimen_001_8xlibrary	84905.4	89868	61917	53005.5	91499.2	37965	2274.76	11622.3	43062.2	191505	115.3	hspb81	ppbhs286	yes	yes	5.10926	High YFP	High YFP
	Specimen_001_8xlibrary	130198	99932.6	85384	58512.5	97317	39404	483.96	1437.16	21596.6	262143	115.3	hspb81	ppbhs286	yes	yes	2.96958	Low YFP	High YFP
	Specimen_001_8xlibrary	101973	108297	61709	70152	110780	41501	7393.34	5862.1	262143	262143	115.3	hspb81	ppbhs286	yes	yes	0.792889	High YFP	High YFP
	Specimen_001_8xlibrary	138954	113932	79929	67943.8	106269	41901	485.44	3946.09	7963.76	262143	115.3	hspb81	ppbhs286	yes	yes	8.12889	Low YFP	High YFP
	Specimen_001_8xlibrary	95257.2	94488.8	66069	50240.1	94425.8	34869	4208.38	20499.1	49142.2	121815	115.4	hspb81	ppbhs286	yes	yes	4.87101	High YFP	High YFP
	Specimen_001_8xlibrary	122348	94660.2	84705	61441.5	83830.4	48033	442.52	2471.11	8164.15	262143	115.4	hspb81	ppbhs286	yes	yes	5.58418	Low YFP	High YFP
	Specimen_001_8xlibrary	149037	100872	96828	108504	106158	66984	388.5	28.67	209751	262143	115.4	hspb81	ppbhs286	yes	yes	0.0737967	High YFP	High YFP
	Specimen_001_8xlibrary	161872	110302	96176	51430.7	102849	32772	7933.54	31513.2	62954.3	134653	115.4	hspb81	ppbhs286	yes	yes	3.97215	High YFP	High YFP
	Specimen_001_8xlibrary	131417	97470.8	88360	38231.4	93462	26808	4821.84	13079.6	89313.2	262143	115.4	hspb81	ppbhs286	yes	yes	2.71258	High YFP	High YFP
	Specimen_001_8xlibrary	117758	111652	69120	71557.3	103050	45508	14871.8	4514	262143	262143	115.4	hspb81	ppbhs286	yes	yes	0.303528	High YFP	High YFP
	Specimen_001_8xlibrary	75036	89644.9	54856	41847	86765.5	31608	375.18	142.74	17667.2	262143	115.4	hspb81	ppbhs286	yes	yes	0.380457	Low YFP	High YFP
	Specimen_001_8xlibrary	95538.4	96024.9	65204	68424.1	101435	44208	24463.7	27119.4	232938	92349.9	115.5	hspb81	ppbhs286	yes	yes	1.10856	High YFP	High YFP
	Specimen_001_8xlibrary	118959	111884	69680	42295.4	98321.3	28192	5842.3	37349.7	38439.1	83492.5	115.5	hspb81	ppbhs286	yes	yes	6.39298	High YFP	High YFP
	Specimen_001_8xlibrary	134904	100796	87713	95840.4	95979.5	65441	11836.3	23113.5	130096	153002	115.6	hspb81	ppbhs286	yes	yes	1.95276	High YFP	High YFP
	Specimen_001_8xlibrary	161150	112674	93732	86731.7	103054	55156	32790.1	30916.6	262143	136639	115.6	hspb81	ppbhs286	yes	yes	0.942864	High YFP	High YFP
	Specimen_001_8xlibrary	107160	112337	62516	65715	105972	40640	1704.22	8095.92	43345.3	262143	115.6	hspb81	ppbhs286	yes	yes	4.75051	High YFP	High YFP
	Specimen_001_8xlibrary	103068	95927.8	70414	51780.8	97118.2	34942	8976.94	18518.4	121901	145901	115.6	hspb81	ppbhs286	yes	yes	2.06288	High YFP	High YFP
	Specimen_001_8xlibrary	186501	124348	98293	69025.7	106287	42561	17569.8	38205.5	118045	127965	115.6	hspb81	ppbhs286	yes	yes	2.1745	High YFP	High YFP
	Specimen_001_8xlibrary	179311	147709	79557	124498	140005	58277	483.96	337.33	92010	262143	115.7	hspb81	ppbhs286	yes	yes	0.69702	High YFP	High YFP
	Specimen_001_8xlibrary	131861	94755.1	91200	46708.8	91398.2	33492	16113.5	15228	262143	226993	115.9	hspb81	ppbhs286	yes	yes	0.945049	High YFP	High YFP
	Specimen_001_8xlibrary	122958	103155	78117	67333.3	100024	44117	466.94	1937.97	13713.3	262143	115.9	hspb81	ppbhs286	yes	yes	4.15036	Low YFP	High YFP
	Specimen_001_8xlibrary	150585	100002	98685	42746.1	91022.8	30777	3446.92	10073.5	80186	262143	116.3	hspb81	ppbhs286	yes	yes	2.92248	High YFP	High YFP
	Specimen_001_8xlibrary	94010.3	97245.1	63356	45303.5	96622.4	30728	452.88	2060.58	11108.7	262143	116.3	hspb81	ppbhs286	yes	yes	4.54995	Low YFP	High YFP
	Specimen_001_8xlibrary	101619	88300.4	75421	42379.8	87282.1	31821	3574.2	5296.02	158822	262143	116.3	hspb81	ppbhs286	yes	yes	1.48174	High YFP	High YFP
	Specimen_001_8xlibrary	149383	109704	89240	57363.3	97101	38716	2922.26	3652.68	183487	262143	116.4	hspb81	ppbhs286	yes	yes	1.24995	High YFP	High YFP
	Specimen_001_8xlibrary	116689	99084.5	77180	56539	100930	36712	441.78	2311.9	8642.47	262143	116.6	hspb81	ppbhs286	yes	yes	5.23315	Low YFP	High YFP
	Specimen_001_8xlibrary	96285.8	92199	68441	64852.1	94672.9	44893	375.92	14.03	193571	262143	116.7	hspb81	ppbhs286	yes	yes	0.0373218	High YFP	High YFP
	Specimen_001_8xlibrary	134213	89785	97965	43365.5	93201.7	30493	3207.9	7593.89	98118.3	262143	116.7	hspb81	ppbhs286	yes	yes	2.36725	High YFP	High YFP
	Specimen_001_8xlibrary	160894	112374	93833	63941.2	103129	40633	394.42	816.79	9262.41	262143	116.8	hspb81	ppbhs286	yes	yes	2.07086	Low YFP	High YFP
	Specimen_001_8xlibrary	212711	151687	91901	83910.1	123696	44457	3460.98	9326.9	87000.2	262143	116.8	hspb81	ppbhs286	yes	yes	2.69487	High YFP	High YFP
	Specimen_001_8xlibrary	129564	98135.6	86524	53385.8	97035	36056	10778.1	11120.9	245445	262143	116.9	hspb81	ppbhs286	yes	yes	1.03181	High YFP	High YFP
	Specimen_001_8xlibrary	64539.8	98676.8	42864	92108.5	90735.1	66528	20770.3	22765.8	234956	74316.1	116.9	hspb81	ppbhs286	yes	yes	1.09607	High YFP	High YFP
	Specimen_001_8xlibrary	178036	119833	97367	87991.2	118151	48807	12193.7	23506.3	131908	198546	116.9	hspb81	ppbhs286	yes	yes	1.92774	High YFP	High YFP
	Specimen_001_8xlibrary	93811.3	120642	50961	116327	118665	64245	10300.1	3942.43	262143	262143	116.9	hspb81	ppbhs286	yes	yes	0.382758	High YFP	High YFP
[truncated: 77,835 more rows]

## Sheet: 2d
Figure 2d
	diaa	lfc_mrna	lfc	type
	*W	-0.91967	2.93202	Stop
	F*	0.0892123	2.7737	Stop
	*Q	-0.96948	2.58066	Stop
	*F	-0.144223	2.57635	Stop
	N*	-0.922064	2.63422	Stop
	*N	-0.68635	2.64337	Stop
	*Y	-0.523045	2.59097	Stop
	*P	0.0518298	2.61598	Stop
	*L	-0.513066	2.63768	Stop
	*C	-0.863808	2.48944	Stop
	*D	-1.26671	2.52921	Stop
	C*	-0.725483	2.39564	Stop
	*A	-1.2242	2.47367	Stop
	*G	-1.11356	2.53697	Stop
	I*	-0.617764	2.5037	Stop
	L*	-0.998175	2.46944	Stop
	*K	-0.465928	2.44931	Stop
	Q*	-0.827511	2.52647	Stop
	*S	-0.577557	2.50992	Stop
	KY	-1.86467	2.38803	Unstable
	*I	-0.194941	2.50043	Stop
	*T	-0.710439	2.46397	Stop
	D*	-1.27742	2.39488	Stop
	H*	-0.711371	2.38824	Stop
	W*	-0.0291989	2.42151	Stop
	*V	-1.4196	2.34341	Stop
	**	-0.324576	2.29923	Stop
	P*	-1.12697	2.31341	Stop
	Y*	-0.344254	2.35	Stop
	*R	-1.48001	2.23432	Stop
	S*	-1.97055	2.22401	Stop
	*H	-1.00712	2.33497	Stop
	M*	-0.0675044	2.24858	Stop
	K*	-0.764459	2.28052	Stop
	A*	-1.94125	2.25299	Stop
	V*	-1.39462	2.07589	Stop
	T*	-2.4102	2.15268	Stop
	E*	-2.04036	2.15897	Stop
	G*	-3.03761	2.20235	Stop
	*M	-0.80527	2.00655	Stop
	IK	-1.1719	1.92957	Unstable
	AF	0.770235	1.88659	Other
	KK	0.448854	1.94719	Other
	R*	-2.31908	1.89388	Stop
	*E	-1.6737	1.80894	Stop
	YF	1.01557	1.5932	Other
	HY	-0.396973	1.74233	Other
	MK	0.0725201	1.55604	Other
	RH	-2.66494	1.35158	Unstable
	RF	-1.02067	1.36465	Unstable
	QF	0.701216	1.10057	Other
	FY	0.816729	1.28262	Other
	GF	-0.81473	1.176	Other
	KI	-2.18466	1.35105	Unstable
	SF	-1.36482	1.37356	Unstable
	VA	0.715157	0.906014	Other
	YI	0.393985	1.18749	Other
	VK	-2.25519	0.907397	Unstable
	LC	0.853807	0.999147	Other
	II	-2.30097	1.00266	Unstable
	FG	-1.37193	0.984313	Unstable
	ED	0.019002	1.17329	Other
	FI	0.762203	0.948441	Other
	TI	0.733266	1.00539	Other
	FC	1.41842	0.537294	Other
	IY	0.672435	1.02781	Other
	WC	-0.326531	1.42398	Other
	FE	0.302923	1.42317	Other
	GY	0.16907	0.708845	Other
	LV	0.738088	0.853481	Other
	MV	1.16599	0.740085	Other
	LA	0.613471	1.08653	Other
	KL	-1.35903	0.855499	Unstable
	FA	0.508213	0.847634	Other
	LT	0.634504	0.677306	Other
	LL	0.875725	0.845833	Other
	EF	0.206553	0.972461	Other
	KF	-1.05639	0.980295	Unstable
	WY	-0.391276	-0.147827	Other
	LY	1.09167	0.64716	Other
	LF	1.54596	0.711016	Other
	ML	0.699083	0.865093	Other
	CL	1.14493	0.80641	Other
	CM	0.435102	0.715024	Other
	EI	0.249325	0.744555	Other
	DE	0.539507	0.879442	Other
	WT	-0.154598	0.59832	Other
	AM	0.915431	0.652214	Other
	RY	-0.229771	0.651877	Other
	TY	0.00510742	0.885579	Other
	FN	-0.50135	1.07891	Other
	LK	-1.24637	0.793594	Unstable
	GN	-0.274117	0.560687	Other
	FK	-1.69973	0.884201	Unstable
	IT	0.849556	0.853561	Other
	PW	-0.325147	0.780134	Other
	LM	1.36654	0.401126	Other
	VR	-0.704864	0.834291	Other
	MI	0.953305	0.538219	Other
	TL	0.577978	0.739225	Other
	IW	0.563689	0.50048	Other
	LS	0.138576	0.595694	Other
	LR	-0.567601	0.724403	Other
	YY	0.844457	0.674114	Other
	LG	-1.62668	0.730671	Unstable
	FT	-0.0506057	0.662511	Other
	FV	1.39842	0.785961	Other
	QW	-0.209576	0.626101	Other
	MA	0.675955	0.612893	Other
	TK	-1.22864	0.491487	Unstable
	TF	0.277313	0.489084	Other
	YH	-0.11297	0.580541	Other
	HR	-2.38544	0.849955	Unstable
	RR	-0.227562	0.670341	Other
	HF	-0.0523518	0.471412	Other
	VL	0.666904	0.330497	Other
	IL	0.733949	0.643775	Other
	WS	-0.634117	0.311315	Other
	KV	-2.23456	0.420706	Unstable
	VI	0.74192	0.398706	Other
	IA	0.509749	0.55542	Other
	YS	0.116929	0.393745	Other
	KT	-0.793561	0.393621	Other
	RI	-1.05874	0.953692	Unstable
	LQ	0.409856	0.524461	Other
	NL	0.206935	0.474625	Other
	YD	0.888637	0.616408	Other
	VC	0.164826	0.467732	Other
	WI	1.41212	0.828394	Other
	SL	0.138227	0.447639	Other
	LE	0.157832	0.354061	Other
	IM	1.07607	0.506679	Other
	WP	-0.0824585	0.572531	Other
	PA	0.20137	0.260651	Other
	MY	0.453205	0.19271	Other
	HL	0.0796649	0.50206	Other
	VT	-0.0601632	0.510391	Other
	CV	0.291735	0.479217	Other
	LI	0.741782	0.416333	Other
	IV	0.501333	0.220225	Other
	YM	1.31495	0.243021	Other
	RL	-0.737201	0.259998	Other
	YR	-0.851086	0.103284	Other
	AV	0.62855	0.219012	Other
	YW	-0.855225	0.514493	Other
	QK	-0.836908	0.210284	Other
	DT	0.424044	0.229671	Other
	YV	0.528821	0.121751	Other
	IP	0.199138	0.326442	Other
	IR	-1.20994	0.17744	Unstable
	HC	-0.402817	0.37658	Other
	GA	-0.165343	0.590453	Other
	FR	-1.30665	0.126192	Unstable
	CI	0.340507	0.269187	Other
	GG	-0.360931	0.346127	Other
	RK	0.00853659	0.274785	Other
	DI	0.108138	0.0878829	Other
	WK	0.13968	0.199849	Other
	NV	-0.0294929	-0.0605383	Other
	NQ	0.152689	-0.0729751	Other
	SR	0.0543114	0.352293	Other
	KR	-0.56624	0.125945	Other
	GL	-0.568593	-0.124541	Other
	VD	0.247474	0.0680424	Other
	LN	0.463885	0.254597	Other
	YN	0.186054	0	Other
	AI	0.26653	0.265566	Other
	WL	0.73288	0.245038	Other
	GQ	-0.796275	-0.0227504	Other
	AL	0.734644	0.147886	Other
	QL	0.259626	0.200743	Other
	PQ	0.168887	0.244997	Other
	VN	0.551598	0.202302	Other
	SM	0.506156	0.124602	Other
	PE	0.461285	-0.0819919	Other
	TM	0.618238	0.33114	Other
	PK	-0.457477	0.243713	Other
	PD	0.598562	0.335188	Other
	VH	-0.0740566	0.338096	Other
	DF	0.518275	0.459094	Other
	DQ	-0.0786325	-0.0777211	Other
	HT	-0.609842	-0.0561376	Other
	DR	0.013117	0.139067	Other
	VY	0.926531	-0.0301447	Other
	EP	-0.00299441	0.125276	Other
	FL	1.43386	-0.0928436	Other
	RG	-0.255519	0.234581	Other
	PF	0.071052	0.419693	Other
	IS	0.370138	0.0239853	Other
	ST	0.139337	-0.0411592	Other
	ES	-0.00606644	0.0288983	Other
	LP	0.2822	0.1039	Other
	GC	-0.543175	-0.225807	Other
	VV	0.555907	-0.0702657	Other
	EH	-0.236922	0.00159611	Other
	YL	1.2332	-0.224213	Other
	FD	-0.0252997	0.129843	Other
	FS	-1.28731	0.290749	Unstable
	MD	0.635681	0.326472	Other
	SV	0.334155	0.0856531	Other
	SY	0.0264666	-0.0700065	Other
	IG	-0.0619561	-0.119	Other
	VE	-0.511384	0.328236	Other
	DD	0.862361	0.0846938	Other
	VF	1.58304	0.0121786	Other
	FF	0.939851	-0.137479	Other
	HV	0.520798	-0.0490738	Other
	YA	-0.251742	-0.0987737	Other
	PL	0.461179	0.0816669	Other
	VM	1.27353	0.0195376	Other
	TH	-0.65353	0.026472	Other
	VG	0.18301	-0.00753496	Other
	LH	-0.0923285	0.0625674	Other
	CK	-0.460998	0.000132456	Other
	PM	-0.254481	-0.127394	Other
	SC	-0.0707602	-0.117093	Other
	AQ	-0.0725326	-0.00518703	Other
	HP	0.0247084	-0.132208	Other
	RT	-0.489915	0.0589772	Other
	QQ	0.43169	0.129797	Other
	RV	-1.11378	-0.120171	Unstable
	RS	0.128674	0.0406284	Other
	EV	-0.202419	-0.148356	Other
	LD	0.281914	0.107021	Other
	RC	-0.501047	0.126564	Other
	AS	0.0560622	-0.1674	Other
	QY	0.126853	-0.0786562	Other
	NE	0.286674	0.0944316	Other
	MT	0.492398	-0.0237158	Other
	MN	0.315773	-0.141832	Other
	YK	-2.67354	0.075667	Unstable
	NT	-0.290949	-0.177389	Other
	SI	0.262599	-0.133894	Other
	EY	0.436634	0.0891326	Other
	IC	0.690783	-0.0757644	Other
	FQ	-0.0148883	-0.208828	Other
	CP	-0.178008	-0.385714	Other
	YE	0.887823	-0.171225	Other
	FP	0.290167	-0.0704233	Other
	CD	0.892335	0.0738793	Other
	QR	-0.234786	-0.306042	Other
	SK	-0.251134	-0.0960495	Other
	RA	-0.241304	-0.196399	Other
	RQ	-0.345666	0.162458	Other
	IN	-0.373057	-0.211614	Other
	EA	0.321523	-0.227729	Other
	YC	0.342532	-0.303464	Other
	TW	-0.063204	0.160281	Other
	SS	0.353673	-0.159326	Other
	HE	-0.273389	0.0293489	Other
	QV	-0.0909484	0.144866	Other
	VS	0.169066	-0.0608793	Other
	KQ	-0.315105	-0.118381	Other
	AT	0.193993	-0.234043	Other
	PV	0.204031	-0.27685	Other
	IF	0.285388	-0.689737	Other
	NR	0.0458714	-0.0879564	Other
	KD	0.165842	-0.139059	Other
	IE	0.527157	-0.0716544	Other
	MH	-0.935488	-0.350417	Other
	GT	0.124054	-0.0778109	Other
	YT	-0.131424	-0.104224	Other
	EE	-0.407489	0.10998	Other
	ER	-0.393087	-0.0963011	Other
	HH	0.201888	-0.330882	Other
	FH	-0.0893558	-0.108135	Other
	LW	0.699199	-0.458183	Other
	TS	0.415572	-0.381762	Other
	EL	0.387959	-0.214697	Other
	SE	0.352805	-0.172342	Other
	DN	0.437754	0.0844697	Other
	DM	0.30984	-0.186942	Other
	PR	-0.0507623	-0.201967	Other
	SP	0.232064	-0.190268	Other
	QH	0.312393	-0.28146	Other
	AA	0.404105	-0.255962	Other
	DH	0.124632	-0.300526	Other
	PY	0.0297737	-0.199242	Other
	SN	0.228293	-0.253775	Other
	AY	0.360401	-0.328955	Other
	AN	0.245257	-0.435353	Other
	AC	-0.549125	-0.463648	Other
	HI	-0.173592	-0.486957	Other
	NF	-0.393003	0.0171382	Other
	HA	-0.16355	-0.305971	Other
	PG	0.537131	-0.331199	Other
	SH	-0.0956265	-0.0124232	Other
	AE	-0.565851	-0.537329	Other
	CF	1.09252	-0.587713	Other
	CT	-0.110639	-0.183707	Other
	PT	0.386625	-0.409831	Other
	GK	-0.595248	-0.0730231	Other
	PN	0.299105	-0.467967	Other
	IH	0.125233	-0.238869	Other
	TV	0.282703	-0.429341	Other
	FM	1.04952	-0.830349	Other
	TR	-0.391829	-0.251383	Other
	QI	0.325718	-0.30555	Other
	PS	0.490539	-0.474698	Other
	DP	0.334561	-0.0560863	Other
	SG	-0.244343	-0.461218	Other
	CR	-0.515762	-0.549462	Other
	PI	0.386207	-0.401538	Other
	NI	-0.38825	-0.43187	Other
	RD	0.0681413	-0.251517	Other
	SA	-0.0494573	-0.348967	Other
	QG	-0.185356	-0.464867	Other
	HN	0.390612	-0.366981	Other
	HM	-0.687761	0.312119	Other
	DA	0.171582	-0.630707	Other
	TE	0.0869369	-0.827712	Other
	RP	-0.216725	-0.33543	Other
	MQ	-0.657972	-0.693361	Other
	PP	1.32415	-0.2921	Other
	KS	-0.454034	-0.527863	Other
	QS	0.0918786	-0.51499	Other
	YQ	-0.105544	-0.33129	Other
	TT	0.503998	-0.68302	Other
	WN	0.161168	0.0282739	Other
	GR	-0.0232917	-0.371507	Other
	NS	0.112279	-0.454336	Other
	ET	0.111437	-0.198949	Other
	AR	-0.282629	-0.381989	Other
	PH	0.136124	-0.58207	Other
	YG	0.20782	-0.513013	Other
	AH	-0.601596	-0.457842	Other
	MS	-0.0739993	-0.478292	Other
	CN	-0.173806	-0.298401	Other
	VQ	-0.0189883	-0.49995	Other
	NH	0.138077	-0.535881	Other
	GS	0.116792	-0.674677	Other
	QP	0.766793	-0.514256	Other
	EM	-0.0587567	-0.496134	Other
	TQ	-0.412481	-0.513463	Other
	CQ	-0.33531	-0.693958	Other
	NG	0.0737063	-0.363996	Other
	SQ	-0.0299255	-0.500956	Other
	AG	-0.289759	-0.367918	Other
	KW	-0.131275	-0.18944	Other
	VP	-0.338151	-0.402961	Other
	DC	-0.404966	-0.512	Other
	NM	0.277563	-0.717562	Other
	YP	0.179513	-0.900028	Other
	MC	0.199561	-0.55641	Other
	CG	-0.412826	-0.793247	Other
	WR	0.61638	-0.653452	Other
	TN	0.106166	-0.78709	Other
	AP	0.297123	-0.68612	Other
	TG	-0.0653165	-0.517223	Other
	NC	-0.27804	-0.391776	Other
	DV	-0.0123445	-0.53744	Other
	AW	0.207237	-0.560076	Other
	KA	-0.317308	-0.878146	Other
	SW	0.0840774	-0.652213	Other
	PC	0.508676	-0.803826	Other
	MR	-0.230687	-0.470681	Other
	GV	0.0773058	-0.574435	Other
	NY	0.150693	-0.441048	Other
	HG	-0.0438842	-0.734814	Other
	HK	-1.00446	-0.800687	Unstable
	QA	0.207178	-0.96817	Other
	GD	0.339566	-1.27337	Other
	DS	0.316219	-0.882684	Other
	HQ	-0.155264	-0.616653	Other
	MP	0.482068	-1.00067	Other
	KH	-0.833721	-0.55986	Other
	MW	1.05527	-0.54659	Other
	QT	-0.457148	-0.724037	Other
	HS	-0.0838958	-0.928382	Other
	EW	-0.411909	0.0738239	Other
	NK	-0.120865	-0.686867	Other
	CA	-0.583521	-0.561245	Other
	TC	-0.236073	-0.585124	Other
	KP	-0.0862956	-0.540527	Other
	EC	-0.710822	-0.689803	Other
	EK	-0.0239506	-0.847176	Other
	NW	-0.849535	-1.39992	Other
	CE	-0.322289	-0.113259	Other
	NP	-0.0631608	-0.928518	Other
	DL	-0.0705915	-0.799989	Other
	IQ	0.478314	-0.729639	Other
	HD	0.0397868	-0.611726	Other
	AD	0.327542	-0.848887	Other
	QN	-0.049803	-1.24444	Other
	CC	-0.852797	-1.12888	Other
	TA	0.172411	-0.842288	Other
	WA	0.19326	-0.892501	Other
	RN	0.10804	-0.78028	Other
	TD	0.0383054	-1.04917	Other
	QC	-0.418742	-0.922075	Other
	KC	-0.826182	-1.23042	Other
	RE	-0.594631	-0.925314	Other
	ID	0.478991	-1.24622	Other
	EG	0.110162	-0.624306	Other
	KG	-0.791938	-0.796436	Other
	KE	-0.0692463	-0.968805	Other
	CS	-0.0942265	-0.950614	Other
	GE	-0.312112	-0.62067	Other
	QM	-0.0293495	-1.06935	Other
	NN	0.334359	-0.785587	Other
	VW	-0.533396	-1.27465	Other
	CY	0.165478	-0.735147	Other
	EQ	-0.268415	-1.46101	Other
	QE	-0.327901	-1.55653	Other
	GM	0.0889346	-1.37557	Other
	MF	0.420556	-0.923206	Other
	GP	0.105117	-1.33047	Other
	QD	-0.0607669	-0.986261	Other
	GH	-0.218389	-1.03724	Other
	KN	-0.499089	-1.4993	Other
	SD	1.02634	-0.777419	Other
	WV	0.197158	-1.11757	Other
	TP	-0.107531	-1.19049	Other
	GI	0.178831	-1.48246	Other
	DG	0.754977	-1.71801	Other
	AK	-0.168295	-1.34292	Other
	EN	0.468952	-1.52628	Other
	DY	0.463676	-1.84678	Other
	CH	-0.317212	-1.33846	Other
	ND	0.222871	-1.99959	Other
	MG	-0.925955	-1.55993	Other
	RW	-0.399489	-1.73519	Other
	DK	-0.250735	-1.92904	Other
	RM	0.423692	-3.0562	Other

## Sheet: 2e
Figure 2e
	replicate	lfc	lfc_sd	seq	dicodon	repeat_length	mean_lfc	diaa
	1	-3.71933	0.605812	ATCATCATCATCATCATCATCATCATCATCATCATCATCATCATCATC	ATCATC	8	-2.48877	II
	1	-2.61927	0.566381	ATCATCATCATCATCATCATCATCATCATCATCATCATCATCTCCGGC	ATCATC	7	-2.45688	II
	1	-0.364875	0.517286	ATCATCATCATCATCATCATCATCATCATCATCATCTCCGGCTCCGGC	ATCATC	6	-0.14749	II
	1	0.111791	0.537729	ATCATCATCATCATCATCATCATCATCATCTCCGGCTCCGGCTCCGGC	ATCATC	5	0.0108051	II
	1	0.232532	0.272024	ATCATCATCATCATCATCATCATCTCCGGCTCCGGCTCCGGCTCCGGC	ATCATC	4	0.615968	II
	1	0.82164	0.360816	ATCATCATCATCATCATCTCCGGCTCCGGCTCCGGCTCCGGCTCCGGC	ATCATC	3	0.882265	II
	1	0.620207	0.316119	ATCATCATCATCTCCGGCTCCGGCTCCGGCTCCGGCTCCGGCTCCGGC	ATCATC	2	0.187087	II
	1	0.162303	0.391353	ATCATCTCCGGCTCCGGCTCCGGCTCCGGCTCCGGCTCCGGCTCCGGC	ATCATC	1	0.36482	II
	1	-2.73184	0.459537	AAGTTCAAGTTCAAGTTCAAGTTCAAGTTCAAGTTCAAGTTCAAGTTC	AAGTTC	8	-2.20306	KF
	1	-2.87444	0.513777	AAGTTCAAGTTCAAGTTCAAGTTCAAGTTCAAGTTCAAGTTCTCCGGC	AAGTTC	7	-2.9084	KF
	1	-1.22762	0.681392	AAGTTCAAGTTCAAGTTCAAGTTCAAGTTCAAGTTCTCCGGCTCCGGC	AAGTTC	6	-1.94145	KF
	1	-0.551419	0.411848	AAGTTCAAGTTCAAGTTCAAGTTCAAGTTCTCCGGCTCCGGCTCCGGC	AAGTTC	5	-0.701187	KF
	1	-0.129735	0.324124	AAGTTCAAGTTCAAGTTCAAGTTCTCCGGCTCCGGCTCCGGCTCCGGC	AAGTTC	4	-0.726539	KF
	1	0.111692	0.279977	AAGTTCAAGTTCAAGTTCTCCGGCTCCGGCTCCGGCTCCGGCTCCGGC	AAGTTC	3	0.273535	KF
	1	0.278325	0.405581	AAGTTCAAGTTCTCCGGCTCCGGCTCCGGCTCCGGCTCCGGCTCCGGC	AAGTTC	2	0.317486	KF
	1	0.309978	0.346743	AAGTTCTCCGGCTCCGGCTCCGGCTCCGGCTCCGGCTCCGGCTCCGGC	AAGTTC	1	0.591319	KF
	1	-2.97115	1.05537	AAGATCAAGATCAAGATCAAGATCAAGATCAAGATCAAGATCAAGATC	AAGATC	8	-4.5879	KI
	1	-1.87482	0.606578	AAGATCAAGATCAAGATCAAGATCAAGATCAAGATCAAGATCTCCGGC	AAGATC	7	-1.89187	KI
	1	-0.636298	0.623069	AAGATCAAGATCAAGATCAAGATCAAGATCAAGATCTCCGGCTCCGGC	AAGATC	6	-1.35815	KI
	1	-1.09712	0.516114	AAGATCAAGATCAAGATCAAGATCAAGATCTCCGGCTCCGGCTCCGGC	AAGATC	5	-1.55346	KI
	1	-0.685149	0.354941	AAGATCAAGATCAAGATCAAGATCTCCGGCTCCGGCTCCGGCTCCGGC	AAGATC	4	-0.979392	KI
	1	0.202814	0.281976	AAGATCAAGATCAAGATCTCCGGCTCCGGCTCCGGCTCCGGCTCCGGC	AAGATC	3	0.123407	KI
	1	-0.09122	0.277459	AAGATCAAGATCTCCGGCTCCGGCTCCGGCTCCGGCTCCGGCTCCGGC	AAGATC	2	0.317931	KI
	1	-0.445468	0.295351	AAGATCTCCGGCTCCGGCTCCGGCTCCGGCTCCGGCTCCGGCTCCGGC	AAGATC	1	0.310071	KI
	1	-1.85997	0.474796	CTCGGACTCGGACTCGGACTCGGACTCGGACTCGGACTCGGACTCGGA	CTCGGA	8	-2.59542	LG
	1	-1.73338	0.397276	CTCGGACTCGGACTCGGACTCGGACTCGGACTCGGACTCGGATCCGGC	CTCGGA	7	-2.09761	LG
	1	-1.04292	0.392072	CTCGGACTCGGACTCGGACTCGGACTCGGACTCGGATCCGGCTCCGGC	CTCGGA	6	-1.13899	LG
	1	0.108925	0.326061	CTCGGACTCGGACTCGGACTCGGACTCGGATCCGGCTCCGGCTCCGGC	CTCGGA	5	0.35166	LG
	1	0.298776	0.373645	CTCGGACTCGGACTCGGACTCGGATCCGGCTCCGGCTCCGGCTCCGGC	CTCGGA	4	0.340425	LG
	1	0.561054	0.448185	CTCGGACTCGGACTCGGATCCGGCTCCGGCTCCGGCTCCGGCTCCGGC	CTCGGA	3	0.352757	LG
	1	0.501372	0.401657	CTCGGACTCGGATCCGGCTCCGGCTCCGGCTCCGGCTCCGGCTCCGGC	CTCGGA	2	0.36081	LG
	1	0.563686	0.311791	CTCGGATCCGGCTCCGGCTCCGGCTCCGGCTCCGGCTCCGGCTCCGGC	CTCGGA	1	0.588105	LG
	1	-1.73699	0.880939	CGCTTCCGCTTCCGCTTCCGCTTCCGCTTCCGCTTCCGCTTCCGCTTC	CGCTTC	8	-1.77649	RF
	1	-1.81186	0.510367	CGCTTCCGCTTCCGCTTCCGCTTCCGCTTCCGCTTCCGCTTCTCCGGC	CGCTTC	7	-1.58049	RF
	1	-0.572321	0.395841	CGCTTCCGCTTCCGCTTCCGCTTCCGCTTCCGCTTCTCCGGCTCCGGC	CGCTTC	6	-0.370301	RF
	1	0.135221	0.315343	CGCTTCCGCTTCCGCTTCCGCTTCCGCTTCTCCGGCTCCGGCTCCGGC	CGCTTC	5	0.263969	RF
	1	0.658317	0.399693	CGCTTCCGCTTCCGCTTCCGCTTCTCCGGCTCCGGCTCCGGCTCCGGC	CGCTTC	4	0.381288	RF
	1	1.07413	0.352483	CGCTTCCGCTTCCGCTTCTCCGGCTCCGGCTCCGGCTCCGGCTCCGGC	CGCTTC	3	1.0068	RF
	1	0.637544	0.627221	CGCTTCCGCTTCTCCGGCTCCGGCTCCGGCTCCGGCTCCGGCTCCGGC	CGCTTC	2	0.445279	RF
	1	0.609952	0.311883	CGCTTCTCCGGCTCCGGCTCCGGCTCCGGCTCCGGCTCCGGCTCCGGC	CGCTTC	1	0.0683095	RF
	1	-4.18928	1.04936	CGCCATCGCCATCGCCATCGCCATCGCCATCGCCATCGCCATCGCCAT	CGCCAT	8	-5.43775	RH
	1	-2.96267	0.569508	CGCCATCGCCATCGCCATCGCCATCGCCATCGCCATCGCCATTCCGGC	CGCCAT	7	-4.11172	RH
	1	0.43261	0.521724	CGCCATCGCCATCGCCATCGCCATCGCCATCGCCATTCCGGCTCCGGC	CGCCAT	6	-0.584977	RH
	1	0.457667	0.370568	CGCCATCGCCATCGCCATCGCCATCGCCATTCCGGCTCCGGCTCCGGC	CGCCAT	5	0.320053	RH
	1	0.0110609	0.462414	CGCCATCGCCATCGCCATCGCCATTCCGGCTCCGGCTCCGGCTCCGGC	CGCCAT	4	0.055922	RH
	1	-0.0698236	0.337899	CGCCATCGCCATCGCCATTCCGGCTCCGGCTCCGGCTCCGGCTCCGGC	CGCCAT	3	0.199457	RH
	1	1.19646	0.453578	CGCCATCGCCATTCCGGCTCCGGCTCCGGCTCCGGCTCCGGCTCCGGC	CGCCAT	2	0.889631	RH
	1	0.232344	0.413708	CGCCATTCCGGCTCCGGCTCCGGCTCCGGCTCCGGCTCCGGCTCCGGC	CGCCAT	1	0.35834	RH
	1	-2.09313	0.522339	AGTTTCAGTTTCAGTTTCAGTTTCAGTTTCAGTTTCAGTTTCAGTTTC	AGTTTC	8	-2.24617	SF
	1	-0.802134	0.523932	AGTTTCAGTTTCAGTTTCAGTTTCAGTTTCAGTTTCAGTTTCTCCGGC	AGTTTC	7	-1.37622	SF
	1	-0.99792	0.370607	AGTTTCAGTTTCAGTTTCAGTTTCAGTTTCAGTTTCTCCGGCTCCGGC	AGTTTC	6	-1.11403	SF
	1	0.0248101	0.479603	AGTTTCAGTTTCAGTTTCAGTTTCAGTTTCTCCGGCTCCGGCTCCGGC	AGTTTC	5	-0.49702	SF
	1	0.191145	0.307096	AGTTTCAGTTTCAGTTTCAGTTTCTCCGGCTCCGGCTCCGGCTCCGGC	AGTTTC	4	-0.178329	SF
	1	-0.528408	0.369226	AGTTTCAGTTTCAGTTTCTCCGGCTCCGGCTCCGGCTCCGGCTCCGGC	AGTTTC	3	-0.367685	SF
	1	0.584192	0.423803	AGTTTCAGTTTCTCCGGCTCCGGCTCCGGCTCCGGCTCCGGCTCCGGC	AGTTTC	2	0.59341	SF
	1	1.00466	0.376621	AGTTTCTCCGGCTCCGGCTCCGGCTCCGGCTCCGGCTCCGGCTCCGGC	AGTTTC	1	1.1399	SF
	1	0.185623	0.37513	GTCAAATCCGGCTCCGGCTCCGGCTCCGGCTCCGGCTCCGGCTCCGGC	GTCAAA	1	0.233274	VK
	1	0.605888	0.441321	GTCAAAGTCAAATCCGGCTCCGGCTCCGGCTCCGGCTCCGGCTCCGGC	GTCAAA	2	0.428415	VK
	1	-0.41101	0.312234	GTCAAAGTCAAAGTCAAATCCGGCTCCGGCTCCGGCTCCGGCTCCGGC	GTCAAA	3	-0.249004	VK
	1	0	0.564318	GTCAAAGTCAAAGTCAAAGTCAAATCCGGCTCCGGCTCCGGCTCCGGC	GTCAAA	4	0.00141455	VK
	1	-3.3093	0.585443	GTCAAAGTCAAAGTCAAAGTCAAAGTCAAATCCGGCTCCGGCTCCGGC	GTCAAA	5	-3.04551	VK
	1	-2.68718	1.82539	GTCAAAGTCAAAGTCAAAGTCAAAGTCAAAGTCAAATCCGGCTCCGGC	GTCAAA	6	-3.81526	VK
	1	-3.28534	0.886359	GTCAAAGTCAAAGTCAAAGTCAAAGTCAAAGTCAAAGTCAAATCCGGC	GTCAAA	7	-3.7988	VK
	1	-2.66458	0.870108	GTCAAAGTCAAAGTCAAAGTCAAAGTCAAAGTCAAAGTCAAAGTCAAA	GTCAAA	8	-2.53915	VK
	1	0.188994	0.264888	TACAAGTCCGGCTCCGGCTCCGGCTCCGGCTCCGGCTCCGGCTCCGGC	TACAAG	1	0.493072	YK
	1	-0.193989	0.416591	TACAAGTACAAGTCCGGCTCCGGCTCCGGCTCCGGCTCCGGCTCCGGC	TACAAG	2	0.0551491	YK
	1	1.11348	0.341678	TACAAGTACAAGTACAAGTCCGGCTCCGGCTCCGGCTCCGGCTCCGGC	TACAAG	3	0.698839	YK
	1	-0.232925	0.324442	TACAAGTACAAGTACAAGTACAAGTCCGGCTCCGGCTCCGGCTCCGGC	TACAAG	4	-0.350511	YK
	1	-3.01411	0.862189	TACAAGTACAAGTACAAGTACAAGTACAAGTCCGGCTCCGGCTCCGGC	TACAAG	5	-3.12111	YK
	1	-5.90928	1.70176	TACAAGTACAAGTACAAGTACAAGTACAAGTACAAGTCCGGCTCCGGC	TACAAG	6	-5.0263	YK
	1	-2.85076	0.838042	TACAAGTACAAGTACAAGTACAAGTACAAGTACAAGTACAAGTCCGGC	TACAAG	7	-4.02848	YK
	1	-3.37534	0.583131	TACAAGTACAAGTACAAGTACAAGTACAAGTACAAGTACAAGTACAAG	TACAAG	8	-4.54103	YK

## Sheet: 2f
Figure 2f
	replicate	lfc	lfc_sd	seq	repeat_length	insert	diaa1	diaa2	experiment	num
	1	-4.18928	1.04936	CGCCATCGCCATCGCCATCGCCATCGCCATCGCCATCGCCATCGCCAT	8	RHRHRHRHRHRHRHRH	RH	RH	2	7
	1	-0.100425	0.30356	CATCGCCATCGCCATCGCCATCGCCGCCATCGCCATCGCCATCGCCAT	4	HRHRHRHRRHRHRHRH	HR	RH	2	6
	1	-0.0910585	0.452294	CGCCATCATCGCCGCCATCATCGCCGCCATCATCGCCGCCATCATCGC	1	RHHRRHHRRHHRRHHR	RH	HR	2	1
	1	-0.32406	0.322461	CATCGCCATCGCCGCCATCGCCATCATCGCCATCGCCGCCATCGCCAT	2	HRHRRHRHHRHRRHRH	HR	RH	2	4
	1	0.0716003	0.489473	CGCCATCGCCATCATCGCCATCGCCGCCATCGCCATCATCGCCATCGC	2	RHRHHRHRRHRHHRHR	RH	HR	2	3
	1	-0.484885	0.365848	CGCCATCGCCATCGCCATCGCCATCATCGCCATCGCCATCGCCATCGC	4	RHRHRHRHHRHRHRHR	RH	HR	2	5
	1	0.762606	0.226597	CATCGCCGCCATCATCGCCGCCATCATCGCCGCCATCATCGCCGCCAT	1	HRRHHRRHHRRHHRRH	HR	RH	2	2
	1	-2.66494	NA	NA	8	RHRHRHRHRHRHRHRH	RH	RH	1	7
	1	-2.38544	NA	NA	8	HRHRHRHRHRHRHRHR	HR	HR	1	8
	1	-2.09313	0.522339	AGTTTCAGTTTCAGTTTCAGTTTCAGTTTCAGTTTCAGTTTCAGTTTC	8	SFSFSFSFSFSFSFSF	SF	SF	2	7
	1	-1.71928	0.503124	AGTTTCAGTTTCAGTTTCAGTTTCTTCAGTTTCAGTTTCAGTTTCAGT	4	SFSFSFSFFSFSFSFS	SF	FS	2	5
	1	-0.73205	0.502113	TTCAGTTTCAGTTTCAGTTTCAGTAGTTTCAGTTTCAGTTTCAGTTTC	4	FSFSFSFSSFSFSFSF	FS	SF	2	6
	1	-0.805498	0.301746	TTCAGTAGTTTCTTCAGTAGTTTCTTCAGTAGTTTCTTCAGTAGTTTC	1	FSSFFSSFFSSFFSSF	FS	SF	2	2
	1	0.255478	0.31611	AGTTTCTTCAGTAGTTTCTTCAGTAGTTTCTTCAGTAGTTTCTTCAGT	1	SFFSSFFSSFFSSFFS	SF	FS	2	1
	1	0.0180028	0.265265	AGTTTCAGTTTCTTCAGTTTCAGTAGTTTCAGTTTCTTCAGTTTCAGT	2	SFSFFSFSSFSFFSFS	SF	FS	2	3
	1	-0.10326	0.283111	TTCAGTTTCAGTAGTTTCAGTTTCTTCAGTTTCAGTAGTTTCAGTTTC	2	FSFSSFSFFSFSSFSF	FS	SF	2	4
	1	-1.36482	NA	NA	8	SFSFSFSFSFSFSFSF	SF	SF	1	7
	1	-1.28731	NA	NA	8	FSFSFSFSFSFSFSFS	FS	FS	1	8
	1	-2.66458	0.870108	GTCAAAGTCAAAGTCAAAGTCAAAGTCAAAGTCAAAGTCAAAGTCAAA	8	VKVKVKVKVKVKVKVK	VK	VK	2	7
	1	-2.6869	0.66668	GTCAAAGTCAAAGTCAAAGTCAAAAAAGTCAAAGTCAAAGTCAAAGTC	4	VKVKVKVKKVKVKVKV	VK	KV	2	5
	1	-2.15717	0.640867	AAAGTCAAAGTCAAAGTCAAAGTCGTCAAAGTCAAAGTCAAAGTCAAA	4	KVKVKVKVVKVKVKVK	KV	VK	2	6
	1	-1.6941	0.366423	AAAGTCAAAGTCGTCAAAGTCAAAAAAGTCAAAGTCGTCAAAGTCAAA	2	KVKVVKVKKVKVVKVK	KV	VK	2	4
	1	-1.45318	0.337211	AAAGTCGTCAAAAAAGTCGTCAAAAAAGTCGTCAAAAAAGTCGTCAAA	1	KVVKKVVKKVVKKVVK	KV	VK	2	2
	1	-0.588413	0.504349	GTCAAAGTCAAAAAAGTCAAAGTCGTCAAAGTCAAAAAAGTCAAAGTC	2	VKVKKVKVVKVKKVKV	VK	KV	2	3
	1	-0.881073	0.328121	GTCAAAAAAGTCGTCAAAAAAGTCGTCAAAAAAGTCGTCAAAAAAGTC	1	VKKVVKKVVKKVVKKV	VK	KV	2	1
	1	-2.25519	NA	NA	8	VKVKVKVKVKVKVKVK	VK	VK	1	7
	1	-2.23456	NA	NA	8	KVKVKVKVKVKVKVKV	KV	KV	1	8

[truncated: 21 more sheets: 3a, 3b, 3c, 4a, 4b, 4c, 4d, 5b, 5c, 5d, S1a, S1b, S1c, S1d, S1e, S2a, S2b, S2c, S2d, S3a …]
